# Supplementary material for: Analyses of Evolutionary Characteristics of the Hemagglutinin-Esterase Gene of Influenza C Virus during a Period of 68 Years Reveals Evolutionary Patterns Different from Influenza A and B Viruses
Source: Viruses. 2016 Nov 26;8(12):321. doi: 10.3390/v8120321 (PMC5192382; doi:10.3390/v8120321)
Supplement: Supplementary file 1 [file viruses-08-00321-s001.zip]

Archive with 6 entries (5 files):
- viruses-148034-supplementary-final/
- viruses-148034-supplementary-final/DataS1.xlsx
- viruses-148034-supplementary-final/DataS2.xlsx
- viruses-148034-supplementary-final/DataS3.xlsx
- viruses-148034-supplementary-final/DataS4.xlsx
- viruses-148034-supplementary-final/viruses-148034-supplementary-final.docx
