# Supplementary material for: Analyses of Evolutionary Characteristics of the Hemagglutinin-Esterase Gene of Influenza C Virus during a Period of 68 Years Reveals Evolutionary Patterns Different from Influenza A and B Viruses
Source: Viruses. 2016 Nov 26;8(12):321. doi: 10.3390/v8120321 (PMC5192382; doi:10.3390/v8120321)
Supplement: Supplementary file 1 [file viruses-08-00321-s001.zip › viruses-148034-supplementary-final/DataS1.xlsx]

## Sheet: DataS1
>Taylor1233_1947
GAAAAAATAAAGATATGCCTTCAAAAGCAAGTGAACAGTAGCTTCAGCCTACACCATGGCTTCGGAGGAAATTTGTATGCCACAGAAGAAAAAAGAATGTTTGAGCTTGTTAAGCCCAAAGCTGGAGCCTCTGTTTTGAATCAAAGTACATGGATTGGCTTTGGAGATTCAAGGACTGACAAAAGCAATTCAGCTTTTCCTAGGTCTGCGGATGTTTCAGAAAAAACTGCTGATAAGTTTCGTTCTTTGTCTGGTGGATCCTTGATGTTGAGTATGTTTGGCCCACCTGGGAAGGTAGACTACCTTTACCAAGGATGTGGAAAACATAAGGTTTTTTATGAAGGAGTTAACTGGAGTCCACATGCTGCTATAAATTGTTACAGAAAAAATTGGACTGAT…
>AB126194_AnnArbor1_1950
GAAAAAATAAAGATATGCCTTCAAAAGCAAGTGAACAGTAGCTTCAGCCTACACAATGGCTTCGGAGGAAATTTGTATGCCACGGAAGAAAAAAGAATGTTTGAGCTTGTTAAGCCCAAAGCTGGAGCCTCTGTCTTGAATCAAAGTACATGGATTGGCTTTGGAGATTCAAGGACTGACAAAAGCAATTCAGCTTTTCCTAGGTCTGCGGATGTTTCAGCAAAAACTGCTGATAAGTTTCGTTCTTTGTCTGGTGGATCCTTGATGTTGAGTATGTTTGGACCACCTGGGAAGGTAGACTACCTTTACCAAGGATGTGGAAAACATAAGGTTTTTTATGAAGGAGTTAACTGGAGTCCACATGCTGCTATAAATTGTTACAGAAAAAATTGGACTGAT…
>GreatLakes_1954
GAAAAAATAAAGATATGCCTTCAAAAGCAAGTGAACAGTAGCTTCAGCCTACACAATGGCTTCGGAGGAAATTTGTATGCCACAGAAGAAAAAAGAATGTTTGAGCTTGTTAAGCCCAAAGCTGGAGCCTCTGTCTTGAATCAAAGTACATGGATTGGCTTTGGAGATTCAAGAACTGACAAAAGCAATTCAGCTTTTCCTAGGTCTGCGGATGTTTCAGCAAAAACTGCTGATAAGTTTCGTTCTTTGTCTGGTGGATCCTTGATGTTGAGTATGTTTGGCCCACCTGGGAAGGTAGATTACCTTTACCAAGGATGTGGAAAACATAAAGTTTTTTATGAAGGAGTCAACTGGAGTCCACATGCTGCTATAGATTGTTACAGAAAAAATTGGACTGAT…
>D63467_Yamagata_1964
GAAAAAATAAAGATATGCCTTCAAAAGCAAGTGAACAGTAGCTTCAGCCTACACAATGGCTTCGGGGGAAATTTGTATGCCACAGAAGAAAAAAGAATGTTTGAGCTTGTTAAACCCAAAGCTGGAGCCTCTGTCTTGAATCAAAGTACATGGATTGGCTTTGGAGATTCAAGGACTGACAAAAGCAATTCAGCTTTTCCTAGGTCTGCGGATGTTTCAGCAAAAACTGCTGATAAGTTTCGTTCTTTGTCTGGTGGATCCTTAATGTTGAGTATGTTTGGCCCACCTGGGAAGGTAGACTACCTTTACCAAGGATGTGGAAAACATAAGGTTTTTTATGAAGGAGTTAACTGGAGTCCACATGCTGCTATAAATTGTTACAGAAAAAATTGGACTGAT…
>M17868_Johannesburg_1966
GAAAAAATAAAGATATGCCTTCAAAAGCAAGTGAACAGTAGCTTCAGCCTACACAATGGCTTCGGAGGAAATTTGTATGCCACAGAAGAAAAAAGAATGTTTGAGCTTGTTAAGCCCAAAGCTGGAGCCTCTGTCTTGAATCAAAGTACATGGATTGGCTTTGGAGATTCAAGGACTGACAAAAGCAATTCAGCTTTTCCTAGGTCTGCTGATGTTTCAGCAAAAACTGCTGATAAGTTTCGTTTTTTGTCTGGTGGATCCTTAATGTTGAGTATGTTTGGCCCACCTGGGAAGGTAGACTACCTTTACCAAGGATGTGGAAAACATAAAGTTTTTTATGAAGGAGTTAACTGGAGTCCACATGCTGCTATAAATTGTTACAGAAAAAATTGGACTGAT…
>AB035358_Johannesburug4_1967
GAAAAAATAAAGATATGCCTTCAAAAGCAAGTGAACAGTAGCTTCAGCCTACACAATGGCTTCGGAGGAAATTTGTATGCCACAGAAGAAAAAAGAATGTTTGAGCTTGTTAAGCCCAAAGCTGGAGCCTCTGTCTTGAATCAAAGTACATGGATTGGCTTTGGAGATTCAAGGACTGACAAAAGCAATTCAGCTTTTCCTAGGTCTGCTGATGTTTCAGCAAAAACTGCTGATAAGTTTCGTTCTTTGTCTGGTGGATCCTTAATGTTGAGTATGTTTGGCCCACCTGGGAAGGTAGACTACCTTTACCAAGGATGTGGAAAACATAAAGTTTTTTATGAAGGAGTTAACTGGAGTCCACATGCTGCTATAAATTGTTACAGAAAAAATTGGACTGAT…
>AB035357_Paris1_1967
GAAAAAATAAAGATATGCCTTCAAAAGCAAGTGAACAGTAGCTTCAGCCTACACAATGGCTTCGGAGGAAATTTGTATGCCACAGAAGAAACAAGAATGTTTGAGCTTGTTAAGCCCAAAGCTGGAGCCTCTGTTTTGAATCAAAGTACATGGATTGGCTTTGGAGATTCAAGGACTGACAAAAGCAATTCAGCTTTTCCTAGGTCTGCTGATGTTTCAGAAAAAACTGCTGATAAGTTTCGTTCTTTGTCTGGTGGATCCTTGATGTTGAGTATGTTTGGCCCACCTGGGAAGGTAGACTACCTTTACCAAGGATGTGGAAAACATAAGGTTTTTTATGAAGGAGTTAACTGGAGTCCACATGCTGCTATAAATTGTTACAGAAAAAATTGGACTGAT…
>AB035359_Georgia1_1969
GAAAAAATAAAGATATGCCTTCAAAAGCAAGTGAACAGTAGCTTCAGCCTACATAATGGCTTCGGAGGAAATTTGTATGCCACAGAAGAAAAAAGAATGTTTGAGCTTGTTAAGCCCAAAGCTGGAGCCTCTGTCTTGAATCAAAGTACATGGATTGGCTTTGGAGATTCAAGGACTGACAAAAGCAATTCAGCTTTTCCTAGGTCTGCTGATGTTTCAGCAAAAACTGCTGATAAGTTTCGTTCTTTGTCTGGTGGATCCTTAATGTTGAGTATGTTTGGCCCACCTGGGAAGGTAGACTACCTTTACCAAGGATGTGGAAAACATAAAGTTTTTTATGAAGGAGTTAACTGGAGTCCACATGCTGCTATAAATTGTTACAGAAAAAATTGGACTGAT…
>D63468_Sapporo_1971
GAAAAAATAAAGATATGCCTTCAAAAGCAAGTGAACAGTAGCTTCAGCCTACACAATGGCTTCGGAGGAAATTTGTATGCCACAGAAGAAAAAAGAATGTTTGAGCTTGTTAAGCCCAAAGCTGGAGCCTCTGTCTTGAATCAAAGTACATGGATTGGCTTTGGAGATTCAAGAACTGACAAAAGCAATTCAGCTTTTCCTAGGTCTGCGGATGTTTCAGCAAAAACTGCTGATAAGTTTCGTTCTTTGTCTGGTGGATCCTTGATGTTGAGTATGTTTGGCCCACCTGGGAAGGTAGATTACCTTTACCAAGGATGTGGAAAACATAAAGTTTTTTATGAAGGAGTCAACTGGAGTCCACATGCTGCTATAGATTGTTACAGAAAAAATTGGACTGAC…
>D63469_Aomori_1974
GAAAAAATAAAGATATGCCTTCAAAAGCAAGTGAACAGTAGCTTCAGCCTACACAATGGCTTCGGAGGAAATTTGTATGCCACAGAAGAAAAAAGAATGTTTGAGCTTGTTAAGCCCAAAGCTGGAGCCTCTGTCTTGAATCAAAGTACATGGATTGGCTTTGGAGATTCAAGGACTGACAAAAGCAATTCAGCTTTTCCCAGGTCTGCGGATGTTTCAGAAAAAACTGCTGATAAGTTTCGTTCTTTGTCTGGTGGATCCTTAATGTTGAGTATGTTTGGACCACCTGGGAAGGTAGACTACCTTTACCAAGGATGTGGAAAACATAAGGTTTTTTATGAGGGAGTCAACTGGAGTCCACATGCTGCTATAAATTGTTACAGAAAAAATTGGACCGAT…
>AB035362_NewJersey1_1976
GAAAAAATAAAGATATGCCTTCAAAAGCAAGTGAACAGTAGCTTCAGCCTACACAATGGCTTTGGAGGAAATTTGTATGCCACAGAAGAAAAAAGAATGTTTGAGCTTGTTAAGCCCAAAGCTGGAGCCTCTGTCTTGAATCAAAGTACATGGATTGGCTTTGGAGATTCAAGAACTGACCAAAGCAATTCAGCTTTTCCTAGATCTGCGGATGTTTCAGCAAAAACTGCTGATAAGTTTCGTTCTTTGTCTGGTGGATCCTTGATGTTGAGTATGTTTGGACCACCTGGGAAGGTAGATTACCTTTACCAAGGATGTGGAAAGCATAAAGTTTTTTATGAAGGAGTCAACTGGAGTCCACATGCTGCTATAGATTGTTACAGAAAAAATTGGACTGAC…
>D63470_Kanagawa1_1976
GAAAAAATAAAGATATGCCTTCAAAAGCAAGTGAACAGTAGCTTCAGCCTACACAATGGCTTCGAAGGAAATTTGTATGCCACAGAAGAAAAAAGAATGTTTGAGCTTGTTAAGCCCAAAGCTGGAGCCTCTGTCTTGAATCAGAGTACATGGATTGGCTTTGGAGATTCAAGGACTGACAAAAGCAATTCAGCTTTTCCCAGGTCTGCGGATGTTTCAGAAAAAACTGCTGATAAGTTTCGTTCTTTGTCTGGTGGATCCTTAATGTTGAGTATGTTTGGCCCACCTGGGAAGGTAGACTACCTTTACCAAGGATGTGGAAAACATAAGGTTTTTTATGAAGGAGTCAACTGGAGTCCACATGCTGCTATAAATTGTTACAGAAAAAATTGGACCGAT…
>D63471_Miyagi_1977
GAAAAAATAAAGATATGCCTTCAAAAGCAAGTGAACAGTAGCTTCAGCCTACACAATGGCTTTGGAGGAAATTTGTATGCCACAGAAGAAAAAAGAATGTTTGAGCTTGTTAAGCCCAAAGCTGGAGCCTCTGTCTTGAATCAGAGTACATGGATTGGCTTTGGAGATTCAAGGACTGACAAAAGCAATTCAGCTTTTCCCAGGTCTGCGGATGTTTCAGAAAAAACTGCTGATAAGTTTCGTTCTTTGTCTGGTGGATCCTTAATGTTGAGTATGTTTGGCCCACCTGGGAAGGTAGACTACCTTTACCAAGGATGTGGAAAACATAAGGTTTTTTATGAAGGAGTCAACTGGAGTCCACATGCTGCTATAAATTGTTACAGAAAAAATTGGACCGAT…
>California_1978
GAAAAAATAAAGATATGCCTTCAAAAGCAAGTGAACAGTAGCTTCAGCCTACACAATGGCTTCGGAGGAAATTTGTATGCCACAGAAGAAAAAAGAATGTTTGAGCTTGTTAAGCCCAAAGCTGGAGCCTCTGTCTTGAATCAAAGCACATGGATTGGCTTTGGAGATTCAAGAACTGACCAAAGCAATTCAGCTTTTCCTAGGTCTGCTGATGTTTCAGCAAAAACTGCTGATAAATTTCGTTCTTTGTCTGGTGGATCCTTGATGTTGAGTATGTTTGGCCCACCTGGGAAGGTAGATTACCTTTACCAAGGATGTGGAAAGCATAAAGTTTTTTATGAAGGAGTCAACTGGAGTCCACATGCTGCTATAGATTGTTACAGAAAAAATTGGACTGAC…
>AB035360_Kansas_1979
GAAAAAATAAAGATATGCCTTCAAAAGCAAGTGAACAGTAGCTTCAGCCTACACAATGGCTTCGGAGGAAATTTGTATGCCACAGAAGAAAAAAGAATGTTTGAGCTTGTTAAGCCTAAAGCTGGAGCCTCTGTCTTGAATCAAAGTACATGGATTGGCTTTGGAGATTCAAGGACTGACAAAAGCAATTCAGCTTTTCCTAGGTCTGCTGATGTTTCAGCAAAAACTGCTAATAAGTTTCGTTCTTTGTCTGGTGGATCCTTAATGTTGAGTATGTTTGGCCCACCTGGGAAGGTAGACTACCTTTACCAAGGATGTGGAAAACATAAAGTTTTTTATGAAGGAGTTAACTGGAGTCCACATGCTGCTATAAATTGCTACAGAAAAAATTGGACTGAC…
>AB035363_Greece1_1979
GAAAAAATAAAGATATGCCTTCAAAAGCAAGTGAACAGTAGCTTCAGCCTACACAATGGCTTTGGAGGAAATTTATATGCCACAGAAGAAAAAAGAATGTTTGAGCTTGTCAAGCCCAAAGCTGGAGCTTCCGTCTTGAATCAAAGTACATGGATTGGCTTTGGAGATTCAAGGACTGACAAAAGCAATCCAAATTTTCCCAGGTCTGCAGATGTTTCAGTAAAAACTGCCAATAAGTTTCGTTCTTTAACTGGTGGATCTTTGATGTTGAGTATGTTTGGCCCTCCTGGGAAAGTAGACTATCTTTATCAAGGATGTGGAAAACATAAGGTCTTTTATGAAGGAGTTAACTGGAGCCCACATGCTGCTATAGATTGTTACAGAAAGAATTGGACTGAC…
>D63472_Kyoto1_1979
GAAAAAATAAAGATATGCCTTCAAAAGCAAGTGAACAGTAGCTTCAGCCTACACAATGGCTTCGGAGGAAATTTGTATGCCACAGAAGAAAAAAGAATGTTTGAGCTTGTTAAGCCCAAAGCTGGAGCCTCTGTCTTGAATCAAAGTACATGGATTGGCTTTGGAGATTCAAGAACTGACCAAAGCAATTCAGCTTTTCCTAGGTCTGCTGATGTCTCAGCAAAAACTGCTGATAAGTTTCGTTCTTTGTCTGGTGGATCCTTGATGTTGAGTATGTTTGGCCCACCTGGGAAGGTAGATTACCTTTACCAAGGATGTGGAAAGCATAAAGTTTTTTATGAAGGAGTCAACTGGAGTCCACATGCTGCTATAGATTGTTACAGAAAAAATTGGACTGAC…
>AB086656_Shizuoka_1979
GAAAAAATAAAGATATGCCTTCAAAAGCAAGTGAACAGTAGCTTCAGCCTACACAATGGCTTCGGAGGAAATTTGTATGCCACAGAAGAAAAAAGAATGTTTGAGCTTGTTAAGCCCAAAGCTGGAGCCTCTGTCTTGAATCAAAGTACATGGATCGGCTTTGGAGATTCAAGAACTGACCAAAGCAATTCAGCTTTTCCTAGGTCTGCGGATGTTTCAGCAAAAACTGCTGATAAGTTTCGTTCTTTATCTGGTGGATCCTTGATGTTGAGTATGTTTGGCCCACCTGGGAAGGTAGATTACCTTTACCAAGGATGTGGAAAGCATAAAGTTTTTTATGAAGGAGTCAACTGGAGTCCACATGCTGCTATAGATTGTTACAGAAAAAATTGGACTGAC…
>Mississippi_1980
GAAAAAATAAAGATATGCCTTCAAAAGCAAGTGAACAGTAGCTTCAGCCTACACAATGGCTTTGGAGGAAATTTATATGCCACAGAAGAAAAAAGAATGTTTGAGCTTGTCAAGCCCAAAGCTGGAGCTTCCGTCTTGAATCAAAGTACATGGATTGGCTTTGGAGATTCAAGGACTGACAAAAGCAATCCAAATTTTCCCAGGTCTGCAGATGTTTCAGTAAAAACTGCCAATAAGTTTCGTTCTTTAACTGGTGGATCTTTGATGTTGAGTATGTTTGGCCCTCCTGGGAAAGTAGACTATCTTTATCAAGGATGTGGAAAACATAAGGTTTTTTATGAAGGAGTTAACTGGAGCCCACATGCTGCTATAGATTGTTACAGAAAGAATTGGACTGAC…
>D28970_Aichi1_1981
GAAAAAATAAAGATATGCCTTCAAAAGCAAGTGAACAGTAGCTTCAGCCTACACAATGGCTTCGGAGGAAATTTGTATGCCACAGAAGAAAAAAGAATGTTTGAGCTTGTTAAGCCTAAAGCTGGAGCCTCTGTCTTGAATCAAAGTACATGGATTGGCTTTGGAGATTCAAGGACTGACAAAAGCAATTCAGCTTTTCCTAGGTCTGCTGATGTTTCAGCAAAAACTGCTAATAAGTTTCGTTCTTTGTCTGGTGGATCCTTAATGTTGAGTATGTTTGGCCCACCTGGGAAGGTAGACTACCTTTACCAAGGATGTGGAAAACATAAAGTTTTTTATGAAGGAGTTAACTGGAGCCCACATGCTGCTATAAATTGCTACAGAAAAAATTGGACTGAC…
>AB899775_Yamagata7_1981
GAAAAAATAAAGATATGCCTTCAAAAGCAAGTGAACAGTAGCTTCAGCCTACACAATGGCTTTGGAGGAAATTTGTATGCCACAGAAGAAAAAAGAATGTTTGAGCTTGTTAAGCCCAAAGCTGGAGCCTCTGTCTTGAATCAAAGTACATGGATCGGCTTTGGAGATTCAAGAACTGACCAAAGCAATTCAGCTTTTCCTAGGTCTGCGGATGTTTCAGCAAAAACTGCTGATAAGTTTCGTTCTTTATCTGGTGGATCCTTGATGTTGAGTATGTTTGGCCCACCTGGGAAGGTAGATTACCTTTACCAAGGATGTGGAAAGCATAAAGTTTTTTATGAAGGAGTCAACTGGAGTCCACATGCTGCTATAGATTGTTACAGAAAAAATTGGACTGAC…
>D28971_Yamagata26_1981
GAAAAAATAAAGATATGCCTTCAAAAGCAAGTGAACAGTAGCTTCAGCCTACACAATGGCTTTGGAGGAAATTTGTATGCCACAGAAGAAAAAAGAATGTTTGAGCTTGTTAAGCCCAAAGCTGGAGCCTCTGTCTTGAATCAAAGTACATGGATCGGCTTTGGAGATTCAAGAACTGACCAAAGCAATTCAGCTTTTCCTAGGTCTGCGGATGTTTCAGCAAAAACTGCTGATAAGTTTCGTTCTTTATCTGGTGGATCCTTGATGTTGAGTATGTTTGGCCCACCTGGGAAGGTAGATTACCTTTACCAAGGATGTGGAAAGCATAAAGTTTTTTATGAAGGAGTCAACTGGAGTCCACATGCTGCTATAGATTGTTACAGAAAAAATTGGACTGAC…
>AB035364_SaoPaulo378_1982
GAAAAAATAAAGATATGCCTTCAAAAGCAAGTGAACAGTAGCTTCAGCCTACACAATGGCTTCGGAGGAAATTTGTATGCCACAGAAGAAAAAAGAATGTTTGAGCTTGTTAAGCCCAAAGCTGGAGCCTCTGTCTTGAATCAAAGTACATGGATTGGCTTTGGAGATTCAAGGACTGACAAAACCAATTCAGCTTTTCCTAGGTCTGCTGATGTTTCAGCAAAGACTGCTGATAAATTTCGTTCTTTGTCTGGTGGATCCTTGATGCTGAGTATGTTTGGCCCACCTGGGAAGGTAGATTACCTTTACCAAGGATGTGGAAAACATAAGGTTTTTTATGAAGGAGTTAACTGGAGTCCACATGCTGCTATAGATTGTTACAGTAAAAATTGGACTGAT…
>M25362_Nara_1982
GAAAAAATAAAGATATGCCTTCAAAAGCAAGTGAACAGTAGCTTTAGCCTACACAATGGCTTTGGAGGAAATTTATATGCCACAGAAGAAAAAAGAATGTTTGAGCTTGTCAAGCCCAAAGCTGGAGCTTCCGTCTTGAATCAAAGTACATGGATTGGCTTTGGAGATTCAAGGACTGACAAAAGCAATCCAAATTTTCCCAGGTCTGCAGATGTTTCAGTAAAAACTGCCAATAAGTTTCGTTCTTTAACTGGTGGATCTTTGATGTTGAGTATGTTTGGCCCTCCTGGGAAAGTAGACTATCTTTATCAAGGATGTGGAAAACATAAGGTTTTTTATGAAGGAGTCAACTGGAGCCCACATGCTGCTATAGATTGTTACAGAAAGAATTGGACTGAC…
>England892_1983
GAAAAAATAAAGATATGCCTTCAAAAGCAAGTGAACAGTAGCTTCAGCCTACACAATGGCTTCGGAGGAAATTTGTATGCCACAGAAGAAAAAAGAATGTTTGAGCTTGTCAAGCCCAAAGCTGGAGCCTCTGTCTTGAATCAAAGTACATGGATTGGCTTTGGAGATTCAAGAACTGACCAAAGCAATTCAGCTTTTCCTAGGTCTGCGGATGTTTCAGCAAAAACTGCTGATAAGTTTCGTTCTTTGTCTGGTGGATCCTTGATGTTGAGTATGTTTGGCCCACCTGGGAAGGTAGATTACCTTTACCAAGGATGTGGAAAGCATAAAGTTTTTTATGAAGGAGTCAACTGGAGTCCACATGCTGCTATAGATTGTTACAGAAAAAATTGGACTGAC…
>D28967_Yamagata7_1988
GAAAAAATAAAGATATGCCTTCAAAAGCAAGTGAACAGTAGCTTCAGCCTACACAATGGCTTCGGAGGAAATTTGTATGCCACAGAAGAAAAAAGAATGTTTGAGCTTGTTAAGCCCAAAGCTGGAGCCTCTGTCTTGAATCAAAGTACATGGATCGGCTTTGGAGATTCAAGAACTGACCAAAGCAATTCAGCTTTTCCTAGGTCTGCGGATGTTTCAGCAAAAACTGCTGATAAGTTTCGTTCTTTATCTGGTGGATCCTTGATGTTGAGTATGTTTGGCCCACCTGGGAAGGTAGATTACCTTTACCAAGGATGTGGAAAGCATAAAGTTTTTTATGAAGGAGTCAACTGGAGCCCACATGCTGCTATAGATTGTTACAGAAAAAATTGGACTGAC…
>D28969_Yamagata9_1988
GAAAAAATAAAGATATGCCTTCAAAAGCAAGTGAACAGTAGCTTCAGCCTACACAATGGCTTCGGAGGAAATTTGTATGCCACAGAAGAAAAAAGAATGTTTGAGCTTGTCAAGCCTAAAGCTGGAGCCTCTGTCTTGAATCAAAGTACATGGATTGGCTTTGGAGATTCAAGGACTGACAAAAGCAATTCAGCTTTTCCTAGGTCTGCTGATGTTTCAGCAAAAACTGCTAATAAGTTTCGTTCTTTGTCTGGTGGATCCTTAATGTTGAGTATGTTTGGCCCACCTGGGAAGATAGACTACCTTTACCAAGGATGTGGAAAACATAAAGTCTTTTATGAAGGAGTTAACTGGAGTCCACATGCTGCTATAAATTGCTACAGAAAAAATTGGACTGAC…
>D49361_Yamagata10_1989
GAAAAAATAAAGATATGCCTTCAAAAGCAAGTGAACAGTAGCTTCAGCCTACACAATGGCTTCGGAGGAAATTTGTATGCCACAGAAGAAAAAAGAATGTTTGAACTTGTTAAGCCCAAAGCTGGAGCCTCTGTCTTGAATCAAAGTACATGGATTGGCTTTGGAGATTCAAGAACTGACCAAAGCAATTCAGCTTTTCCTAAGTCTGCGGATGTTTCAGCAAAAACTGCTGATAAGTTTCGTTCTTTGTCTGGTGGATCCTTGATGTTGAGTATGTTTGGCCCACCTGGGAAGGTAGATTACCTTTACCAAGGATGTGGAAAGCATAAAGTTTTTTATGAAGGAGTCAACTGGAGTCCACATGCTGCTATAGATTGTTACAGAAAAAATTGGACTGAC…
>AB086659_Miyagi5_1991
GAAAAAATAAAGATATGCCTTCAAAAGCAAGTGAACAGTAGCTTCAGCCTACACAATGGCTTCGGAGGAAATTTGTATGCCACAGAAGAAAAAAGAATGTTTGAGCTTGTCAAGCCTAAAGCTGGAGCCTCTGTCTTGAATCAAAGTACATGGATTGGCTTTGGAGATTCAAGGACTGACAAAAGCAATTCAGCTTTTCCTAGGTCAGCTGATGTTTCAGCAAAAACTGCTAATAAGTTTCGTTCTTTGTCTGGTGGATCCTTAATGTTGAGTATGTTTGGCCCACCTGGAAAGGTAGACTACCTTTACCAAGGATGTGGAAAACATAAAGTTTTTTATGAAGGAGTTAATTGGAGTCCACATGCTGCTATAAATTGCTACAGAAAAAATTGGACTGAC…
>AB899777_Yamagata4_1992
GAAAAAATAAAGATATGCCTTCAAAAGCAAGTGAACAGTAGCTTCAGCCTACACAATGGCTTCGGAGGAAATTTGTATGCCACAGAAGAAAAAAGAATGTTTGAGCTTGTCAAGCCTAAAGCTGGAGCCTCTGTCTTGAATCAAAGTACATGGATTGGCTTTGGAGATTCAAGGACTGACAAAAGCAATTCAGCTTTTCCTAGGTCTGCTGATGTTTCAGCAAAAACTGCCAATAAGTTTCGTTCTTTGTCTGGTGGATCCTTAATGTTGAGTATGTTTGGCCCACCTGGGAAGGTAGACTACCTTTACCAAGGATGTGGAAAACATAAAGTTTTTTATGAAGGAGTTAACTGGAGTCCACATGCTGCTATAAATTGCTACAGAAAAAATTGGACTGAC…
>D78433_Yamagata5_1992
GAAAAAATAAAGATATGCCTTCAAAAGCAAGTGAACAGTAGCTTCAGCCTACACAATGGCTTTGGAGGAAATTTATATGCCACAGAAGAAAAAAGAATGTTTGAGCTTGTCAAGCCCAAAGCTGGAGCTTCCGTCTTAAATCAAAGTACATGGATTGGCTTTGGAGATTCAAGGACTGACAAAAGCAATCCCAATTTTCCCAGGTCTGCAGATGTTTCAGTAAAAACTGCCAATAAGTTTCGTTCTTCAACTGGTGGATCTTTAATGTTGAGTATGTTTGGTCCTCCTGGGAAAGTAGACTATCTTTATCAAGGATGTGGAAAACATAAGGTTTTTTATGAAGGAGTTAACTGGAGCCCACATGCTGCTATAGATTGTTACAGAAAGAATTGGACTGAC…
>AB035365_Yamagata1_1993
GAAAAAATAAAGATATGCCTTCAAAAGCAAGTGAACAGTAGCTTCAGCCTACACAATGGCTTCGGAGGAAATTTGTATGCCACAGAAGAAAAAAGAATGTTTGAGCTTGTTAAGCCCAAAGCTGGAGCTTCTGTCTTGAATCAAAGTACATGGATTGGCTTTGGAGATTCAAGGACTGACAAAACCAATTCAGCTTTTCCTAGATCTGCTGATGTTTCAGCAAAGACTGCTGATAAATTTCGTTCTTTGTCTGGTGGATCCTTGATGCTGAGTATGTTTGGCCCACCTGGGAAGGTAGATTACCTTTACCAAGGATGTGGAAAACATAAAGTTTTTTATGAAGGAGTTAACTGGAGTGCACATGCTGCTATAGATTGTTACAGTAAAAATTGGACTGAT…
>AB064407_Miyagi1_1993
GAAAAAGTAAAGATATGCCTTCAAAAGCAAGTGAACAGTAGCTTCAGCCTACACAATGGCTTTGGAGGAAATTTATATGCCACAGAAGAAAAAAGAATGTTTGAGCTTGTCAAGCCCAAAGCTGGAGCTTCCGTCTTGAATCAAAGTACATGGATTGGCTTTGGAGATTCAAGGACTGACAAAAGCAATCCAAATTTTCCCAGGTCTGCAGATGTTTCAGCAAAAACTGCCAATAAGTTTCGTTCTTTAACTGGTGGATCTTTGATGTTGAGTATGTTTGGCCCTCCTGGGAAAGTAGACTATCTTTATCAAGGATGTGGGAAACATAAGGTTTTTTATGAAGGAGTTAACTGGAGCCCACATGCTGCTATAGATTGTTACAGAAAGAATTGGACTGAC…
>AB064408_Miyagi3_1993
GAAAAAATAAAGATATGCCTTCAAAAGCAAGTGAACAGTAGCTTCAGCCTACACAATGGCTTTGGAGGAAATTTATATGCCACAGAAGAAAAAAGAATGTTTGAGCTTGTCAAGCCCAAAGCTGGAGCTTCCGTCTTAAATCAAAGTACATGGATTGGCTTTGGAGATTCAAGGACTGACAAAAGCAATCCCAATTTTCCCAGGTCTGCAGATGTTTCAGTAAAAACTGCCAATAAGTTTCGTTCTTCAACTGGTGGATCTTTAATGTTGAGTATGTTTGGTCCTCCTGGGAAAGTAGACTATCTTTATCAAGGATGTGGAAAACATAAGGTTTTTTATGAAGGAGTTAACTGGAGCCCACATGCTGCTATAGATTGTTACAGAAAGAATTGGACTGAT…
>AB064411_Miyagi7_1993
GAAAAAATAAAGATATGCCTTCAAAAGCAAGTGAACAGTAGCTTCAGCCTACACAATGGCTTTGGAGGAAATTTATATGCCACAGAAGAAAAAAGAATGTTTGAGCTTGTCAAGCCCAAAGCTGGAGCTTCCGTCTTGAATCAAAGTACATGGATTGGCTTTGGAGATTCAAGGACTGACAAAAGCAATCCAAATTTTCCTAGGTCTGCAGATGTTTCAGTAAAAACTGCCAATAAGTTTCGTTCTTTAACTGGTGGATCTTTGATGTTGAGTATGTTTGGCCCTCCTGGGAAAGTAGACTATCTTTATCAAGGATGTGGAAAACATAAAGTTTTTTATGAAGGAGTTAACTGGAGTCCACATGCTGCTATAGATTGTTACAGAAAGAATTGGACTGAC…
>AB064406_Miyagi8_1996
GAAAAAATAAAGATATGCCTTCAAAAGCAAGTGAACAGTAGCTTCAGCCTACACAATGGCTTTGGAGGAAATTTATATGCCACAGAAGAAAAAAGAATGTTTGAGCTTGTCAAGCCCAAAGCTGGAGCTTCCGTCTTGAATCAAAGTACATGGATTGGCTTTGGAGATTCAAGGACTGACAAAAGCAATCCAAATTTTCCCAGGTCTGCAGATGTTTCAGTAAAAACTGCCAATAAGTTTCGTTCTTTAACTGGTGGATCTTTGATGTTGAGTATGTTTGGCCCTCCTGGGAAAGTAGACTATCTTTATCAAGGATGTGGGAAACATAAGGTTTTTTATGAAGGAGTTAACTGGAGCCCACATGCTGCTATAGATTGTTACAGAAAGAATTGGACTGAC…
>AB086664_Miyagi9_1996
GAAAAAATAAAGATATGCCTTCAAAAGCAAGTGAACAGTAGCTTCAGCCTACACAATGGCTTTGGAGGAAATTTGTATGCCACAGAAGAAAAAAGAATGTTTGAGCTTGTTAAGCCCAAAGCTGGAGCCTCTGTCTTGAATCAAAGTACATGGATTGGCTTTGGAGATTCAAGGACTGACAAAAGCAATTCAGCTTTTCCTAGGTCTGCGGATGTTTCAGAAAAAACTGCTGATAAGTTTCGTTCTTTGTCTGGTGGATCCTTAATGTTGAGTATGTTTGGCCCACCTGGGAAGGTAGACTACCTTTACCAAGGATGTGGAAAACATAAGGTTTTTTATGAAGGAGTCAACTGGAGTCCACATGCTGCTATTGATTGTTACAGAAAAAATTGGACCGAT…
>AB064398_Yamagata8_1996
GAAAAAATAAAGATATGCCTTCAAAAGCAAGTGAACAGTAGCTTCAGCCTACACAATGGCTTCGGAGGAAATTTGTATGCCACAGAAGAAAAAAGAATGTTTGAACTTGTTAAGCCCAAAGCTGGAGCCTCTGTCTTGAATCAAAGTACATGGATTGGCTTTGGAGATTCAAGAACTGACCAAAGCAATTCAGCTTTTCCTAGGTCTGCGGATGTTTCAGCAAAAACTGCTGATAAGTTTCGTTCTTTGTCTGGTGGATCCTTGATGTTGAGTATGTTTGGCCCACCTGGGAAGGTAGATTACCTTTACCAAGGATGTGGAAAGCATAAAGTTTTTTATGAAGGAGTCAACTGGAGTCCACAGGCTGCTATAGATTGTTACAGAAAAAATTGGACTGAC…
>AB064403_Yamagata13_1998
GAAAAAATAAAGATATGCCTTCAAAAGCAAGTGAACAGTAGCTTCAGCCTACACAATGGCTTCGGAGGAAATTTGTATGCCACAGAAGAAAAAAGAATGTTTGAACTTGTTAAGCCCAAAACTGGAGCCTCTGTCTTGAATCAAAGTACATGGATTGGCTTTGGAGATTCAAGAACTGACCAAAGCAATTCAGCTTTTCCTAGGTCTGCGGATGTTTCAGCAAAAACTGCTGATAAGTTTCGTTCTTTGTCTGGTGGATCCTTGATGTTGAGTATGTTTGGCCCACCTGGGAAGGTAGATTACCTTTACCAAGGATGTGGAAAGCATAAAGTTTTTTATGAAGGAGTCAACTGGAGTCCACAGGCTGCTATAGATTGTTACAGAAAAAATTGGACTGAC…
>AB182357_Aichi1_1999
GAAAAAATAAAGATATGCCTTCAAAAGCAAGTGAACAGTAGCTTCAGCCTACACAATGGCTTTGGAGGAAATTTGTATGCCACAGAAGAAAAAAGAATGTTTGAGCTTGTTAAGCCCAAAGCTGGAGCCTCTGTCTTGAATCAAAGTACATGGATTGGCTTTGGAGATTCAAGGACTGACAAAACCAATTCAGCTTTTCCTAGGTCTGCTGATGTTTCTGCAAAGACTGCTGATAAATTCCGCTCTTTGTCTGGTGGGTCCTTGATGCTGAGTATGTTTGGCCCACCTGGGAAGGTAGATTACCTTTACCAAGGATGTGGAAAACATAAAGTTTTTTATGAAGGAGTTAACTGGAGTCCACATGCTGCTATAGATTGTTACAGTAAAAATTGGACTGAC…
>AB099413_Yamagata3_2000
GAAAAAATAAAGATATGCCTTCAAAAGCAAGTGAACAGTAGCTTCAGCCTACACAATGGCTTTGGAGGAAATTTATATGCCACAGAAGAAAAAAGAATGTTTGAGCTTGTCAAGCCCAAAGCTGGAGCTTCCGTCTTGAATCAAAGTACATGGATTGGCTTTGGAGATTCAAGGACTGACAAAAGCAATCCAAATTTTCCAAGGTCTGCAGATGTTTCAGTAAAAACTGCCAATAAGTTTCGTTCTTTAACTGGTGGATCTTTGATGTTGAGTATGTTTGGCCCTCCTGGGAAAGTAGACTATCTTTATCAAGGATGTGGGAAACATAAGGTTTTTTATGAAGGAGTTAACTGGAGCCCACATGCTGCTATAGATTGTTACAGAAAGAATTGGACTGAC…
>AB099414_Yamagata6_2000
GAAAAAATAAAGATATGCCTTCAAAAGCAAGTGAACAGTAGCTTCAGCCTACACAATGGCTTCGGAGGAAATTTGTATGCCACAGAAGAAAAAAGAATGTTTGAACTTGTTAAGCCCAAAGCTGGAGCCTCTGTCTTGAATCAAAGTACATGGATTGGCTTTGGAGATTCAAGAACTGACCAAAGCAATTCAGCTTTTCCTAGATCTGCGGATGTTTCAGCAAAAACTGCTGATAAGTTTCGTTCTTTGTCTGGTGGATCCTTGATGTTGAGTATGTTTGGTCCACCTGGGAAGGTAGATTACCTTTACCAAGGATGTGGAAAGCATAAAGTTTTTTATGAAGGAGTCAACTGGAGTCCACAGGCTGCTATAGATTGTTACAGAAAAAATTGGACTGAC…
>Yamagata5_2002
GAGAAAATAAAGATATGCCTTCAAAAGCAAGTGAACAGTAGCTTCAGCCTACACAATGGCTTTGGAGGAAATTTGTATGCCACAGAAGAAAAAAGAATGTTTGAGCTTGTTAAGCCTAAAGCTGGAGCCTCTGTCTTGAATCAAAGTACATGGATTGGCTTTGGAGATTCAAGGACTGACAAAAGCAATTCAGCTTTTCCTAGGTCTGCAGATGTTTCAGAAAAAACTGCTGATAAGTTTCGTTCTTTGTCTGGTGGATCCTTAATGTTGAGTATGTTTGGCCCACCTGGGAAGGTAGATTACCTTTACCAAGGATGTGGAAAACATAAGGTTTTTTATGAAGGAGTCAACTGGAGTCCACATGCTGCTATTGATTGTTACAGAAAAAATTGGACCGAT…
>AB899778_Yamagata7_2002
GAAAAAATAAAGATATGCCTTCAAAAGCAAGTGAACAGTAGCTTCAGCCTACACAATGGCTTTGGAGGAAATTTGTATGCCACAGAAGAAAAAAGAATGTTTGAGCTTGTTAAGCCCAAAGCTGGAGCCTCTGTCTTGAATCAAAGTACATGGATTGGCTTTGGAGATTCAAGGACTGACAAAAGCAATTCAGCTTTTCCTAGGTCTGCGGATGTTTCAGAAAAAACTGCTGATAAGTTTCGTTCTTTGTCTGGTGGATCCTTAATGTTGAGTATGTTTGGCCCACCTGGGAAGGTAGACTACCTTTACCAAGGATGTGGAAAACATAAGGTTTTTTATGAAGGAGTCAACTGGAGTCCACATGCTGCTATTGATTGTTACAGAAAAAATTGGACCGAT…
>Miyagi4_2002
GAAAAAATAAAGATATGCCTTCAAAAGCAAGTGAACAGTAGCTTCAGCCTACACAATGGCTTTGGAGGAAATTTGTATGCCACAGAAGAAAAAAGAATGTTTGAGCTTGTTAAGCCCAAAGCTGGAGCCTCTGTCTTGAATCAAAGTACATGGATTGGCTTTGGAGATTCAAGGACTGACAAAAGCAATTCAGCTTTTCCTAGGTCTGCGGATGTTTCAGAAAAAACTGCTGATAAGTTTCGTTCTTTGTCTGGTGGATCCTTAATGTTGAGTATGTTTGGCCCACCTGGGAAGGTAGACTACCTTTACCAAGGATGTGGAAAACATAAGGTTTTTTATGAAGGAGTCAACTGGAGTCCACATGCTGCTATTGATTGTTACAGAAAAAATTGGACCGAT…
>Miyagi11_2002
GAAAAAATAAAGATATGCCTTCAAAAGCAAGTGAACAGTAGCTTCAGCCTACACAATGGCTTTGGAGGAAATTTGTATGCCACAGAAGAAAAAAGAATGTTTGAGCTTGTTAAGCCCAAAGCTGGAGCCTCTGTCTTGAATCAAAGTACATGGATTGGCTTTGGAGATTCAAGGACTGACAAAAGCAATTCAGCTTTTCCTAGGTCTGCGGATGTTTCAGAAAAAACTGCTGATAAGTTTCGTTCTTTGTCTGGTGGATCCTTAATGTTGAGTATGTTTGGCCCACCTGGGAAGGTAGACTACCTTTACCAAGGATGTGGAAAACATAAGGTTTTTTATGAAGGAGTCAACTGGAGTCCACATGCTGCTATTGATTGTTACAGAAAAAATTGGACCGAT…
>Miyagi20_2002
GAAAAAATAAAGATATGCCTTCAAAAGCAAGTGAACAGTAGCTTCAGCCTACACAATGGCTTCGGAGGAAATTTGTATGCCACAGAAGAAAAAAGAATGTTTGAACTTGTTAAGCCCAAAGCTGGAGCCTCTGTCTTGAATCAAAGTACATGGATTGGCTTTGGAGATTCAAGGACTGACCAAAGCAATTCAGCTTTTCCTAGATCTGCGGATGTTTCAGCAAAAACTGCTGATAAGTTTCGTTCTTTGTCTGGTGGATCCTTGATGTTAAGTATGTTTGGCCCACCTGGGAAGGTAGATTACCTTTACCAAGGATGTGGAAAGCATAAAGTTTTTTATGAAGGAGTCAACTGGAGTCCACAGGCTGCTATAGATTGTTACAGAAAAAATTGGACTGAC…
>Miyagi28_2002
GAAAAAATAAAGATATGCCTTCAAAAGCAAGTGAACAGTAGCTTCAGCCTACACAATGGCTTTGGAGGAAATTTGTATGCCACAGAAGAAAAAAGAATGTTTGAGCTTGTTAAGCCCAAAGCTGGAGCCTCTGTTTTGAATCAAAGTACATGGATTGGCTTTGGAGATTCAAGGACTGACAAAAGCAATTCAGCTTTTCCTAGGTCTGCAGATGTTTCAGAAAAAACTGCTGATAAGTTTCGTTCTTTGTCTGGTGGATCCTTAATGTTGAGTATGTTTGGCCCACCTGGGAAGGTAGATTACCTTTACCAAGGATGTGGAAAACATAAGGTTTTTTATGAAGGAGTCAACTGGAGTCCACATGCTGCTATTGATTGTTACAGAAAAAATTGGACCGAT…
>Miyagi31_2002
GAAAAAATAAAGATATGCCTTCAAAAGCAAGTGAACAGTAGCTTCAGCCTACACAATGGCTTTGGAGGAAATTTGTATGCCACAGAAGAAAAAAGAATGTTTGAGCTTGTTAAGCCCAAAGCTGGAGCCTCTGTTTTGAATCAAAGTACATGGATTGGCTTTGGAGATTCAAGGACTGACAAAAGCAATTCAGCTTTTCCTAGGTCTGCAGATGTTTCAGAAAAAACTGCTGATAAGTTTCGTTCTTTGTCTGGTGGATCCTTAATGTTGAGTATGTTTGGCCCACCTGGGAAGGTAGATTACCTTTACCAAGGATGTGGAAAACATAAGGTTTTTTATGAAGGAGTCAACTGGAGTCCACATGCTGCTATTGATTGTTACAGAAAAAATTGGACCGAT…
>AB252153_Yamagata3_2004
GAAAAAATAAAGATATGCCTTCAAAAGCAAGTGAACAGTAGCTTCAGCCTACACAATGGCTTTGGAGGAAATTTGTATGCCACTGAAGAAAAAAGAATGTTTGAGCTTGTTAAGCCCAAAGCTGGAGCCTCTGTCTTGAATCAAAGTACATGGATTGGCTTTGGAGATTCAAGGACTGACAAAAGCAATTCAGCTTTTCCTAGGTCTGCGGATGTTTCAGAAAAAACTGCTGATAAGTTTCGTTCTTTGTCTGGTGGATCCTTAATGTTGAGTATGTTTGGCCCACCTGGGAAGGTAGACTACCTTTACCAAGGATGTGGAAAACATAAGGTTTTTTATGAAGGAGTCAACTGGAGTCCACATGCTGCTATTGATTGTTACAGAAAAAATTGGACCGAT…
>AB899779_Yamagata14_2004
GAAAAAATAAAAATATGCCTTCAAAAGCAAGTGAACAGTAGCTTCAGCCTACACAATGGCTTTGGAGGAAACTTGTATGCCACAGAAGAAAAAAGAATGTTTGAGCTTGTTAAGCCTAAAGCTGGAGCCTCTGTCTTGAATCAAAGTACATGGATTGGCTTTGGAGATTCAAGGACTGACAAAAGCAATTCAGCTTTTCCTAGGTCTGCGGATGTTTCAGAAAAAACTGCTGATAAGTTTCATTCTTTATCTGGTGGATCCTTAATGTTGAGTATGTTTGGCCCACCTGGGAAGGTAGACTACCTTTACCAAGGATGTGGAAAACATAAGGTTTTTTATGAAGGAGTCAACTGGAGTCCACATGCTGCTATTGATTGTTACAGAAAAAATTGGACCGAT…
>AB252154_Yamagata15_2004
GAAAAAATAAAGATATGCCTTCAAAAGCAAGTGAACAGTAGCTTCAGCCTACACAATGGCTTCGGAGGAAATTTGTATGCCACAGAAGAAAAAAGAATGTTTGAACTTGTTAAGCCCAAAGCTGGAGCCTCTGTCTTGAATCAAAGTACATGGATTGGCTTTGGAGATTCAAGAACTGACCAAAGCAATTCAGCTTTTCCTAGATCTGCGGATGTTTCAGCAAAAACTGCTGATAAGTTTCGTTCTTTGTCTGGTGGATCTTTGATGTTGAGTATGTTTGGCCCACCTGGGAAGGTAGATTACCTTTACCAAGGATGTGGAAAGCATAAAGTTTTTTATGAAGGAGTCAACTGGAGTCCACAGGCTGCTATAGATTGTTACAGAAAAAATTGGACTGAC…
>Yamagata18_2004
GAAAAAATAAAGATATGCCTTCAAAAGCAAGTGAACAGTAGCTTCAGCCTACACAATGGCTTTGGAGGAAATTTGTATGCCACTGAAGAAAAAAGAATGTTTGAGCTTGTTAAGCCCAAAGCTGGAGCCTCTGTCTTGAATCAAAGTACATGGATTGGCTTTGGAGATTCAAGGACTGACAAAACCAATTCAGCTTTTCCTAGGTCTGCTGATGTTTCTGCAAAGACTGCTGATAAATTCCGCTCTTTGTCTGGTGGGTCCTTGATGCTGAGTATGTTTGGCCCACCTGGGAAGGTAGATTACCTTTACCAAGGATGTGGAAAACATAAAGTTTTTTATGAAGGAGTTAACTGGAGTCCACATGCTGCTATAGATTGTTACAGTAAAAATTGGACTGAC…
>Yamagata26_2004
GAAAAAATAAAGATATGCCTTCAAAAGCAAGTGAACAGTAGCTTCAGCCTACACAATGGCTTTGGAGGAAATTTATATGCCACAGAAGAAAAAAGAATGTTTGAGCTTGTCAAGCCTAAAGCTGGAGCTTCCGTCTTGAATCAAAGTACATGGATTGGTTTTGGAGATTCAAGGACTGACAAAAGCAATCCAAATTTTCCCAGATCTGCAGATGTTTCAGTGAAAACTGCCAATAAGTTTCGTTCTTTAACTGGTGGATCTTTGATGTTGAGTATGTTTGGCCCTCCTGGGAAAGTAGACTATCTTTATCAAGGATGTGGAAAACATAAAGTTTTTTATGAAGGAGTTAACTGGAGCCCACATGCTGCTATAGATTGTTACAGAAAGAATTGGACTGAC…
>AB252156_Miyagi12_2004
GAAAAAATAAAGATATGCCTTCAAAAGCAAGTGAACAGTAGCTTCAGCCTACACAATGGCTTTGGAGGAAATTTGTATGCCACAGAAGAAAAAAGAATGTTTGAGCTTGTTAAGCCCAAAGCTGGAGCCTCTGTCTTGAATCAAAGTACATGGATTGGCTTTGGAGATTCAAGGACTGACAAAAGCAATTCAGCTTTTCCTAGGTCTGCGGATGTTTCAGAAAAAACTGCTGATAAGTTTCGTTCTTTGTCTGGTGGATCCTTAATGCTGAGTATGTTTGGCCCACCTGGGAAGGTAGACTACCTTTACCAAGGATGTGGAAAACATAAGGTTTTTTATGAAGGAGTCAACTGGAGCCCACATGCTGCTATTGATTGTTACAGAAAAAATTGGACTGAT…
>Miyagi25_2004
GAAAAAATAAAGATATGCCTTCAAAAGCAAGTGAACAGTAGCTTCAGCCTACACAATGGCTTTGGAGGAAATTTGTATGCCACAGAAGAAAAAAGAATGTTTGAGCTTGTTAAGCCCAAAGCTGGAGCCTCTGTCTTGAATCAAAGTACATGGATTGGCTTTGGAGATTCGAGGACTGACAAAAGCAATTCAGCTTTTCCTAGGTCTGCGGATGTTTCAGAAAAAACTGCTGATAAGTTTCGTTCTTTGTCTGGTGGATCCTTAATGTTGAGTATGTTTGGCCCACCTGGGAAGGTAGACTACCTTTACCAAGGATGTGGAAAACATAAGGTTTTTTATGAAGGAGTCAACTGGAGTCCACATGCTGCTATTGATTGTTACAGAAAAAATTGGACCGAT…
>AB252157_Miyagi42_2004
GAAAAAATAAAGATATGCCTTCAAAAGCAAGTGAACAGTAGCTTCAGCCTACACAATGGCTTTGGAGGAAATTTGTATGCCACAGAAGAAAAAAGAATGTTTGAGCTTGTTAAGCCCAAAGCTGGAGCCTCTGTCTTGAATCAAAGTACATGGATTGGCTTTGGAGATTCAAGGACTGACAAAAGCAATTCAGCTTTTCCTAGGTCTGCGGATGTTTCAGAAAAAACTGCTGATAAGTTTCGTTCTTTGTCTGGTGGATCCTTAATGCTGAGTATGTTTGGCCCACCTGGGAAGGTAGACTACCTTTACCAAGGATGTGGAAAACATAAGGTTTTTTATGAAGGAGTCAACTGGAGCCCACATGCTGCTATTGATTGTTACAGAAAAAATTGGACTGAT…
>Miyagi47_2004
GAAAAAATAAAGATATGCCTTCAAAAGCAAGTGAACAGTAGCTTCAGCCTACACAATGGCTTTGGAGGAAATTTGTATGCCACAGAAGAAAAAAGAATGTTTGAGCTTGTTAAGCCCAAAGCTGGAGCCTCTGTCTTGAATCAAAGTACATGGATTGGCTTTGGAGATTCAAGGACTGACAAAAGCAATTCAGCTTTTCCTAGGTCTGCAGATGTTTCAGAAAAAACTGCTGATAAGTTTCGTTCTTTGTCTGGTGGATCCTTAATGTTGAGTATGTTTGGCCCACCTGGGAAGGTAGATTACCTTTACCAAGGATGTGGAAAACATAAGGTTTTTTATGAAGGAGTCAACTGGAGTCCACATGCTGCTATTGATTGTTACAGAAAAAATTGGACCGAT…
>Yamagata1_2005
GAAAAAATAAAGATATGCCTTCAAAAGCAAGTGAACAGTAGCTTCAGCCTACACAATGGCTTTGGAGGAAATTTGTATGCCACTGAAGAAAAAAGAATGTTTGAGCTTGTTAAGCCCAAAGCTGGAGCCTCTGTCTTGAATCAAAGTACATGGATTGGCTTTGGAGATTCAAGGACTGACAAAACCAATTCAGCTTTTCCTAGGTCTGCTGATGTTTCTGCAAAGACTGCTGATAAATTCCGCTCTTTGTCTGGTGGGTCCTTGATGCTGAGTATGTTTGGCCCACCTGGGAAGGTAGATTACCTTTACCAAGGATGTGGAAAACATAAAGTTTTTTATGAAGGAGTTAACTGGAGTCCACATGCTGCTATAGATTGTTACAGTAAAAATTGGACTGAC…
>Yamagata2_2005
GAAAAAATAAAGATATGCCTTCAAAAGCAAGTGAACAGTAGCTTCAGCCTACACAATGGCTTTGGAGGAAATTTGTATGCCACAGAAGAAAAAAGAATGTTTGAGCTTGTTAAGCCCAAAGCTGGAGCCTCTGTCTTGAATCAAAGCACATGGATTGGCTTTGGAGATTCGAGGACTGACAAAAGCAATTCAGCTTTTCCTAGGTCTGCGGATGTTTCAGAAAAAACTGCTGATAAGTTTCGTTCTTTGTCTGGTGGATCCTTAATGTTGAGTATGTTTGGCCCACCTGGGAAGGTAGACTACCTTTACCAAGGATGTGGAAAACATAAGGTTTTTTATGAAGGAGTCAACTGGAGTCCACATGCTGCTATTGATTGTTACAGAAAAAATTGGACCGAT…
>Yamagata3_2005
GAAAAAATAAAGATATGCCTTCAAAAGCAAGTGAACAGTAGCTTCAGCCTACACAATGGCTTTGGAGGAAATTTGTATGCCACTGAAGAAAAAAGAATGTTTGAGCTTGTTAAGCCCAAAGCTGGAGCCTCTGTCTTGAATCAAAGTACATGGATTGGCTTTGGAGATTCAAGGACTGACAAAACCAATTCAGCTTTTCCTAGGTCTGCTGATGTTTCTGCAAAGACTGCTGATAAATTCCGCTCTTTGTCTGGTGGGTCCTTGATGCTGAGTATGTTTGGCCCACCTGGGAAGGTAGATTACCTTTACCAAGGATGTGGAAAACATAAAGTTTTTTATGAAGGAGTTAACTGGAGTCCACATGCTGCTATAGATTGTTATAGTAAAAATTGGACTGAC…
>Miyagi2_2005
GAAAAAATAAAGATATGCCTTCAAAAGCAAGTGAACAGTAGCTTCAGCCTACACAATGGCTTTGGAGGAAATTTGTATGCCACAGAAGAAAAAAGAATGTTTGAGCTTGTTAAGCCCAAAGCTGGAGCCTCTGTCTTGAATCAAAGCACATGGATTGGCTTTGGAGATTCGAGGACTGACAAAAGCAATTCAGCTTTTCCTAGGTCTGCGGATGTTTCAGAAAAAACTGCTGATAAGTTTCGTTCTTTGTCTGGTGGATCCTTAATGTTGAGTATGTTTGGCCCACCTGGGAAGGTAGACTACCTTTACCAAGGATGTGGAAAACATAAGGTTTTTTATGAAGGAGTCAACTGGAGTCCACATGCTGCTATTGATTGTTACAGAAAAAATTGGACCGAT…
>Miyagi4_2005
GAAAAAATAAAGATATGCCTTCAAAAGCAAGTGAACAGTAGCTTCAGCCTACACAATGGCTTTGGAGGAAATTTGTATGCCACAGAAGAAAAAAGAATGTTTGAGCTTGTTAAGCCCAAAGCTGGAGCCTCTGTCTTGAATCAAAGCACATGGATTGGCTTTGGAGATTCGAGGACTGACAAAAGCAATTCAGCTTTTCCTAGGTCTGCGGATGTTTCAGAAAAAACTGCTGATAAGTTTCGTTCTTTGTCTGGTGGATCCTTAATGTTGAGTATGTTTGGCCCACCTGGGAAGGTAGACTACCTTTACCAAGGATGTGGAAAACATAAGGTTTTTTATGAAGGAGTCAACTGGAGTCCACATGCTGCTATTGATTGTTACAGAAAAAATTGGACCGAT…
>Fukuoka1_2005
GAAAGAATAAAGATATGCCTTCAAAAGCAAGTGAACAGTAGCTTCAGCCTACACAATGGCTTTGGAGGAAATTTGTATGCCACAGAAGAAAAAAGAATGTTTGAGCTTGTTAAGCCCAAAGCTGGAGCCTCTGTCTTGAATCAAAGTACATGGATTGGCTTTGGAGATTCAAGGACTGACAAAACCAATTCAGCTTTTCCTAGGTCTGCTGATGTTTCTGCAAAAACTGCTGATAAATTCCGCTCTTTGTCTGGTGGGTCCTTGATGCTGAGTATGTTTGGCCCACCTGGGAAGGTAGATTACCTTTACCAAGGATGTGGAAAACATAAAGTTTTTTATGAAGGAGTTAACTGGAGTCCACATGCTGCTATAGATTGTTACAGTAAAAATTGGACTGAC…
>Fukuoka2_2006
GAAAAAATAAAGATATGCCTTCAAAAGCAAGTGAACAGTAGCTTCAGCCTACACAATGGCTTTGGAGGAAATTTGTATGCCACAGAAGAAAAAAGAATGTTTGAGCTTGTTAAGCCCAAAGCTGGAGCCTCTGTCTTGAATCAAAGTACATGGATTGGCTTTGGAGATTCAAGGACTGACAAAAGCAATTCAGCTTTTCCTAGGTCTGCGGATGTTTCAGAAAAAACTGCTGATAAGTTTCGTTCTTTGTCTGGTGGATCCTTAATGCTGAGTATGTTTGGCCCACCTGGGAAGGTAGACTACCTTTACCAAGGATGTGGAAAACATAAGGTTTTTTATGAAGGAGTCAACTGGAGCCCACATGCTGCTATTGATTGTTACAGAAAAAATTGGACTGAT…
>Yamagata1_2006
GAAAAAATAAAGATATGCCTTCAAAAGCAAGTGAACAGTAGCTTCAGCCTACACAATGGCTTTGGAGGAAATTTGTATGCCACAGAAGAAAAAAGAATGTTTGAGCTTGTTAAGCCCAAAGCTGGAGCCTCTGTCTTGAATCAAAGCACATGGATTGGCTTTGGAGATTCGAGGACTGACAAAAGCAATTCAGCTTTTCCTAGGTCTGCGGATGTTTCAGAAAAAACTGCTGATAAGTTTCGTTCTTTGTCTGGTGGATCCTTAATGTTGAGTATGTTTGGCCCACCTGGGAAGGTAGACTACCTTTACCAAGGATGTGGAAAACATAAGGTTTTTTATGAAGGAGTCAACTGGAGTCCACATGCTGCTATTGATTGTTACAGAAAAAATTGGACCGAT…
>Yamagata9_2006
GAAAAAATAAAGATATGCCTTCAAAAGCAAGTGAACAGTAGCTTCAGCCTACACAATGGCTTTGGAGGAAATTTGTATGCCACAGAAGAAAAAAGAATGTTTGAGCTTGTTAAGCCCAAAGCTGGAGCCTCTGTCTTGAATCAAAGTACATGGATTGGCTTTGGAGATTCAAGGACTGACAAAACCAATTCAGCTTTTCCTAGGTCTGCTGATGTTTCTGCAAAGACTGCTGATAAATTCCGCTCTTTGTCTGGTGGGTCCTTGATGCTGAGTATGTTTGGCCCACCTGGGAAGGTAGATTACCTTTACCAAGGATGTGGAAAACATAAAGTTTTTTATGAAGGAGTTAACTGGAGTCCACATGCTGCTATAGATTGTTACAGTAAAAATTGGACTGAC…
>Yamagata13_2006
GAAAAAATAAAGATATGCCTTCAAAAGCAAGTGAACAGTAGCTTCAGCCTACACAATGGCTTTGGAGGAAATTTGTATGCCACAGAAGAAAAAAGAATGTTTGAGCTTGTTAAGCCCAAAGCTGGAGCCTCTGTCTTGAATCAAAGCACATGGATTGGCTTTGGAGATTCGAGGACTGACAAAAGCAATTCAGCTTTTCCTAGGTCTGCGGATGTTTCAGAAAAAACTGCTGATAAGTTTCGTTCTTTGTCTGGTGGATCCTTAATGTTGAGTATGTTTGGCCCACCTGGGAAGGTAGACTACCTTTACCAAGGATGTGGAAAACATAAGGTTTTTTATGAAGGAGTCAACTGGAGTCCACATGCTGCTATTGATTGTTACAGAAAAAATTGGACCGAT…
>LC013262_Yamagata14_2006
GAAAAAATAAAGATATGCCTTCAAAAGCAAGTGAACAGTAGCTTCAGCCTACACAATGGCTTTGGAGGAAATTTGTATGCCACAGAAGAAAAAAGAATGTTTGAGCTTGTTAAGCCCAAAGCTGGAGCCTCTGTCTTGAATCAAAGTACATGGATTGGCTTTGGAGATTCAAGGACTGACAAAACCAATTCAGCTTTTCCTAGGTCTGCTGATGTTTCTGCAAAGACTGCTGATAAATTCCGCTCTTTGTCTGGTGGGTCCTTGATGCTGAGTATGTTTGGCCCACCTGGGAAGGTAGATTACCTTTACCAAGGATGTGGAAAACATAAAGTTTTTTATGAAGGAGTTAACTGGAGTCCACATGCTGCTATAGATTGTTACAGTAAAAATTGGACTGAC…
>Miyagi4_2006
GAAAAAATAAAGATATGCCTTCAAAAGCAAGTGAACAGTAGCTTCAGCCTACACAATGGCTTTGGAGGAAATTTGTATGCCACAGAAGAAAAAAGAATGTTTGAGCTTGTTAAGCCCAAAGCTGGAGCCTCTGTCTTGAATCAAAGTACATGGATTGGCTTTGGAGATTCAAGGACTGACAAAACCAATTCAGCTTTTCCTAGGTCTGCTGATGTTTCTGCAAAGACTGCTGATAAATTCCGCTCTTTGTCTGGTGGGTCCTTGATGCTGAGTATGTTTGGCCCACCTGGGAAGGTAGATTACCTTTACCAAGGATGTGGAAAACATAAAGTTTTTTATGAAGGAGTTAACTGGAGTCCACATGCTGCTATAGATTGTTACAGTAAAAATTGGACTGAC…
>Yamagata3_2008
GAAAAAATAAAGATATGCCTTCAAAAGCAAGTGAACAGTAGCTTCAGCCTACACAATGGCTTTGGAGGAAATTTGTATGCCACAGAAGAAAAAAGAATGTTTGAGCTTGTTAAGCCCAAAGCTGGAGCCTCTGTCTTGAATCAAAGTACATGGATTGGCTTTGGAGATTCAAGGACTGACAAAACCAATTCAGCTTTTCCTAGGTCTGCTGATGTTTCTGCAAAGACTGCTGATAAATTCCGCTCTTTGTCTGGTGGGTCCTTGATGCTGAGTATGTTTGGCCCACCTGGGAAGGTAGATTACCTTTACCAAGGATGTGGAAAACATAAAGTTTTTTATGAAGGAGTTAACTGGAGTCCACATGCTGCTATAGATTGTTACAGTAAAAATTGGACTGAC…
>Yamagata11_2008
GAAAAAATAAAGATATGCCTTCAAAAGCAAGTGAACAGTAGCTTCAGCCTACACAATGGCTTTGGAGGAAATTTGTATGCCACAGAAGAAAAAAGAATGTTTGAGCTTGTTAAGCCCAAAGCTGGAGCCTCTGTCTTGAATCAAAGTACATGGATTGGCTTTGGAGATTCAAGGACTGACAAAACCAATTCAGCTTTTCCTAGGTCTGCTGATGTTTCTGCAAAGACTGCTGATAAATTCCGCTCTTTGTCTGGTGGGTCCTTGATGCTGAGTATGTTTGGCCCACCTGGGAAGGTAGATTACCTTTACCAAGGATGTGGAAAACATAAAGTTTTTTATGAAGGAGTTAACTGGAGTCCACATGCTGCTATAGATTGTTACAGTAAAAATTGGACTGAC…
>Yamagata16_2008
GAAAAAATAAAGATATGCCTTCAAAAGCAAGTGAACAGTAGCTTCAGCCTACACAATGGCTTTGGAGGAAATTTGTATGCCACAGAAGAAAAAAGAATGTTTGAGCTTGTTAAGCCCAAAGCTGGAGCCTCTGTCTTGAATCAAAGTACATGGATTGGCTTTGGAGATTCAAGGACTGACAAAACCAATTCAGCTTTTCCTAGGTCTGCTGATGTTTCTGCAAAGACTGCTGATAAATTCCGCTCTTTGTCTGGTGGGTCCTTGATGCTGAGTATGTTTGGCCCACCTGGGAAGGTAGATTACCTTTACCAAGGATGTGGAAAACATAAAGTTTTTTATGAAGGAGTTAACTGGAGTCCACATGCTGCTATAGATTGTTACAGTAAAAATTGGACTGAC…
>LC013263_Yamagata18_2008
GAAAAAATAAAGATATGCCTTCAAAAGCAAGTGAACAGTAGCTTCAGCCTACACAATGGCTTTGGAGGAAATTTGTATGCCACAGAAGAAAAAAGAATGTTTGAGCTTGTTAAGCCCAAAGCTGGAGCCTCTGTCTTGAATCAAAGTACATGGATTGGCTTTGGAGATTCAAGGACTGACAAAACCAACTCAGCTTTTCCTAGGTCCGCTGATGTTTCTGCAAAGACTGCTGATAAATTCCGCTCTTTGTCTGGTGGGTCCTTGATGCTGAGTATGTTTGGCCCACCTGGGAAGGTAGATTACCTTTACCAAGGATGTGGAAAACATAAAGTTTTTTATGAAGGAGTTAACTGGAGTCCACATGCTGCTATAGATTGTTACAGTAAAAATTGGACTGAC…
>AB899780_Yamagata2_2010
GAAAAAATAAAGATATGCCTTCAAAAGCAAGTGAACAGTAGCTTCAGCCTACACAATGGCTTTGGAGGAAATTTGTATGCCACAGAAGAAAAAAGAATGTTTGAACTTGTTAAGCCCAAAGCTGGAGCCTCTGTTTTGAATCAAAGTACATGGATTGGCTTTGGAGATTCAAGGACTGACAAAACCAATTCAGCTTTTCCTAGGTCTGCTGATGTTTCTGCAAAGACTGCTGATAAATTCCGCTCCTTGTCTGGTGGGTCCTTGATGCTGAGTATGTTTGGCCCACCTGGGAAGGTGGATTACCTTTACCAAGGATGTGGAAAACATAAAGTTTTTTATGAAGGAGTTAACTGGAGTCCACATGCTGCTATAGATTGTTACAGTAAAAATTGGACTGAC…
>Miyagi3_2010
GAAAAAATAAAGATATGCCTTCAAAAGCAAGTGAACAGTAGCTTCAGCCTACACAATGGCTTTGGAGGAAATTTGTATGCCACAGAAGAAAAAAGAATGTTTGAACTTGTTAAGCCCAAAGCTGGAGCCTCTGTTTTGAATCAAAGTACATGGATTGGCTTTGGAGATTCAAGGACTGACAAAACCAATTCAGCTTTTCCTAGGTCTGCTGATGTTTCTGCAAAGACTGCTGATAAATTCCGCTCTTTGTCTGGTGGGTCCTTGATGCTGAGTATGTTTGGCCCACCTGGGAAGGTGGATTACCTTTACCAAGGATGTGGAAAACATAAAGTTTTTTATGAAGGAGTTAACTGGAGTCCACATGCTGCTATAGATTGTTACAGTAAAAATTGGACTGAC…
>Tokyo3_2010
GAAAAAATAAAGATATGCCTTCAAAAGCAAGTGAACAGTAGCTTCAGCCTACACAATGGCTTTGGAGGAAATTTGTATGCCACAGAAGAAAAAAGAATGTTTGAGCTTGTTAAGCCCAAAGCTGGAGCCTCTGTCTTGAATCAAAGTACATGGATTGGCTTTGGAGATTCAAGGACTGACAAAACCAATTCAGCTTTTCCTAGGTCTGCTGATGTTTCTGCAAAGACTGCTGATAAATTCCGCTCTTTGTCTGGTGGGTCCTTGATGCTGAGTATGTTTGGCCCACCTGGGAAGGTAGATTACCTTTACCAAGGATGTGGAAAACATAAAGTTTTTTATGAAGGAGTTAACTGGAGTCCACATGCTGCTATAGATTGTTACAGTAAAAATTGGACTGAC…
>JX947861_EasternIndia1202_2011
GAAAAAATAAAGATATGCCTTCAAAAGCAAGTGAATAGTAGCTTCAGCCTACACAATGGCTTCGGAGGAAATTTGTATGCCACAGAAGAAAAAAGAATGTTTGAACTTGTTAAGCCCAAAGCTGGAGCCTCTGTCTTGAATCAAAGTACATGGATTGGCTTTGGAGATTCAAGGACTGACAAAAGCAATTCAGCTTTTCCTAGGTCTGCGGATGTTTCAGAAAAAACTGCTGATAAGTTTCGTTCTTTGTCTGGTGGATCCTTGATGTTGAGTATGTTTGGCCCACCTGGGAAGGTAGACTACCTTTACCAAGGATGTGGAAAACATAAGGTTTTTTATGAAGGAGTCAACTGGAGTCCACAGGCTGCTATAGATTGTTACAGAAAAAACTGGACCGAT…
>KM504280_Victoria2_2012
GAAAAAATAAAGATATGCCTTCAAAAGCAAGTGAACAGTAGCTTCAGCCTACACAATGGTTTTGGAGGAAATTTGTATGCCACAGAAGAAAAAAGAATGTTTGAGCTTGTTAAGCCCAAAGCTGGAGCCTCTGTCTTGAATCAAAGTACATGGATTGGCTTTGGAGACTCAAGGACTGACAAAACCAATTCAGCTTTTCCTAGGTCTGCTGATGTTTCAGCAAAGACTGCTGATAAATTTCGCTCTTTGTCTGGTGGGTCCTTGATGCTGAGTATGTTTGGCCCACCTGGGAAGGTAGACTACCTTTACCAAGGATGTGGAAAACATAAAGTTTTTTATGAAGGAGTTAACTGGAGTCCACATGCTGCTATAGATTGTTACAGTAAAAATTGGACTGAC…
>Yamagata1_2012
GAAAAAATAAAGATATGCCTTCAAAAGCAAGTGAATAGTAGCTTCAGCCTACACAATGGCTTTGGAGGAAATTTGTATGCCACAGAAGAAAAAAGAATGTTTGAACTTGTTAAGCCCAAAGCTGGAGCCTCTGTCTTGAATCAGAGTACATGGATTGGCTTTGGAGATTCAAGGACTGACAAAAGCAATTCAGCTTTTCCTAGGTCTGCGGATGTTTCAGAAAAAACTGCTGATAAGTTTCGTTCTTTGTCTGGTGGATCCTTAATGTTGAGTATGTTTGGCCCACCTGGGAAAGTAGACTACCTTTACCAAGGATGTGGAAAACATAAGGTTTTTTATGAAGGAGTCAACTGGAGTCCACATGCTGCTATTGATTGTTACAGAAAAAACTGGACCGAT…
>Yamagata3_2012
GAAAAAATAAAGATATGCCTTCAAAAGCAAGTGAACAGTAGCTTCAGCCTACACAATGGCTTTGGAGGAAATTTGTATGCCACAGAAGAAAAAAGAATGTTTGAGCTTGTTAAGCCCAAAGCTGGAGCCTCTGTCTTGAATCAAAGTACATGGATTGGCTTTGGAGATTCAAGGACTGACAAAACCAATTCAGCTTTTCCTAGGTCTGCTGATGTTTCTGCAAAGACTGCTGATAAATTCCGCTCTTTGTCTGGTGGGTCCTTGATGCTGAGTATGTTTGGCCCACCTGGGAAGGTAGATTACCTTTACCAAGGATGTGGAAAACATAAAGTTTTTTATGAAGGAGTTAACTGGAGTCCACATGCTGCTATAGATTGTTACAGTAAAAATTGGACTGAC…
>Yamagata7_2012
GAAAAAATAAAGATATGCCTTCAAAAGCAAGTGAATAGTAGCTTCAGCCTACACAATGGCTTTGGAGGAAATTTGTATGCCACAGAAGAAAAAAGAATGTTTGAACTTGTTAAGCCCAAAGCTGGAGCCTCTGTCTTGAATCAGAGTACATGGATTGGCTTTGGAGATTCAAGGACTGACAAAAGCAATTCAGCTTTTCCTAGGTCTGCGGATGTTTCAGAAAAAACTGCTGATAAGTTTCGTTCTTTGTCTGGTGGATCCTTAATGTTGAGTATGTTTGGCCCACCTGGGAAAGTAGACTACCTTTACCAAGGATGTGGAAAACATAAGGTTTTTTATGAAGGAGTCAACTGGAGTCCACATGCTGCTATTGATTGTTACAGAAAAAACTGGACCGAT…
>Yamagata14_2012
GAAAAAATAAAGATATGCCTTCAAAAGCAAGTGAACAGTAGCTTCAGCCTACACAATGGCTTTGGAGGAAATTTGTATGCCACAGAAGAAAAAAGAATGTTTGAGCTTGTTAAGCCCAAAGCTGGAGCCTCTGTCTTGAATCAAAGTACATGGATTGGCTTTGGAGATTCAAGGACTGACAAAACCAATTCAGCTTTTCCTAGGTCTGCTGATGTTTCTGCAAAGACTGCTGATAAATTCCGCTCTTTGTCTGGTGGGTCCTTGATGCTGAGTATGTTTGGCCCACCTGGGAAGGTAGATTACCTTTACCAAGGATGTGGAAAACATAAAGTTTTTTATGAAGGAGTTAACTGGAGTCCACATGCTGCTATAGATTGTTACAGTAAAAATTGGACTGAC…
>Fukuoka1_2012
GAAAAAATAAAGATATGCCTTCAAAAGCAAGTGAACAGTAGCTTCAGCCTACACAATGGCTTTGGAGGAAATTTGTATGCCACAGAAGAAAAAAGAATGTTTGAACTTGTTAAGCCCAAAGCTGGAGCCTCTGTCTTGAATCAAAGTACATGGATTGGCTTTGGAGATTCAAGGACTGACAAAACCAATTCAGCTTTTCCTAGGTCTGCTGATGTTTCTGCAAAGACTGCTGATAAATTCCGCTCTTTGTCTGGTGGGTCCTTGATGCTGAGTATGTTTGGCCCACCTGGGAAGGTGGATTACCTTTACCAAGGATGTGGAAAACATAAAGTTTTTTATGAAGGAGTTAACTGGAGTCCACATGCTGCTATAGATTGTTACAATAAAAATTGGACTGAC…
>LC013253_Yamagata6_2014
GAAAAAATAAAGATATGCCTTCAAAAGCAAGTGAACAGTAGCTTCAGCCTACACAATGGCTTTGGAGGAAATTTGTATGCCACAGAAGAAAAAAGAATGTTTGAGCTTGTTAAGCCCAAAGCTGGAGCCTCTGTCTTGAATCAAAGTACATGGATTGGCTTTGGAGATTCAAGGACTGACAAAACCAATTCAGCTTTTCCTAGGTCTGCTGATGTTTCAGCAAAGACTGCTGATAAATTTCGCTCTTTGTCTGGTGGATCCTTGATGCTAAGTATGTTTGGCCCACCTGGGAAGGTAGACTACCTTTACCAAGGATGTGGAAAACATAAAGTTTTTTATGAAGGAGTTAACTGGAGTCCACATGCTGCTATAGATTGTTACAGTAAAAATTGGACTGAC…
>LC013254_Yamagata13_2014
GAAAAAATAAAGATATGCCTTCAAAAGCAAGTGAATAGTAGCTTCAGCCTACACAATGGCTTTGGAGGAAATTTGTATGCCACAGAAGAAAAAAGAATGTTTGAACTTGTTAAGCCCAAAGCTGGAGCCTCTGTCTTGAATCAGAGTACATGGATTGGCTTTGGAGATTCAAGGACTGACAAAAGCAATTCAGCTTTTCCTAGGTCTGCGGATGTTTCAGAAAAAACTGCTGATAAGTTTCGTTCTTTATCTGGTGGATCCTTAATGTTGAGTATGTTTGGCCCACCTGGGAAGGTAGACTACCTTTACCAAGGATGTGGAAAACATAAGGTTTTTTATGAAGGAGTCAACTGGAGTCCACATGCTGCTATTGATTGTTACAGAAAAAACTGGACCGAT…
>LC013257_Yamagata16_2014
GAAAAAATAAAGATATGCCTTCAAAAGCAAGTGAATAGTAGCTTCAGCCTACACAATGGCTTTGGAGGAAATTTGTATGCCACAGAAGAAAAAAGAATGTTTGAACTTGTTAAGCCCAAAGCTGGAGCCTCTGTCTTGAATCAGAGTACATGGATTGGCTTTGGAGATTCAAGGACTGACAAAAGCAATTCAGCTTTTCCTAGGTCTGCGGATGTTTCAGAAAAAACTGCTGATAAGTTTCGCTCTTTGTCTGGTGGATCCTTAATGTTGAGTATGTTTGGCCCACCTGGGAAGGTAGACTACCTTTACCAAGGATGTGGAAAACATAAGGTTTTTTATGAAGGAGTCAACTGGAGTCCACATGCTGCTATTGATTGTTACAGAAAAAACTGGACCGAT…
>LC013258_Yamagata30_2014
GAAAAAATAAAGATATGCCTTCAAAAGCAAGTGAACAGTAGCTTCAGCCTACACAATGGCTTTGGAGGAAATTTGTATGCCACAGAAGAAAAAAGAATGTTTGAGCTTGTCAAGCCCAAAGCTGGAGCCTCTGTCTTGAATCAAAGTACATGGATTGGCTTTGGGGATTCAAGGACTGACAAAACCAATTCAGCTTTTCCTAGGTCTGCTGATGTTTCTGCAAAGACTGCTGATAAATTCCGCTCTTTGTCTGGTGGGTCCTTGATGCTGAGTATGTTTGGCCCACCTGGGAAGGTAGATTACCTTTACCAAGGATGTGGAAAACATAAAGTTTTTTATGAAGGAGTTAACTGGAGTCCACATGCTGCTATAGATTGTTACAGTAAAAATTGGACTGAC…
>LC013259_Yamagata32_2014
GAAAAAATAAAGATATGCCTTCAAAAGCAAGTGAACAGTAGCTTCAGCCTACACAATGGCTTTGGAGGAAATTTGTATGCCACAGAAGAAAAAAGAATGTTTGAGCTTGTCAAGCCCAAAGCTGGAGCCTCTGTCTTGAATCAAAGTACATGGATTGGCTTTGGGGATTCAAGGACTGACAAAACCAATTCAGCTTTTCCTAGGTCTGCTGATGTTTCTGCAAAGACTGCTGATAAATTCCGCTCTTTGTCTGGTGGGTCCTTGATGCTGAGTATGTTTGGCCCACCTGGGAAGGTAGATTACCTTTACCAAGGATGTGGAAAACATAAAGTTTTTTATGAAGGAGTTAACTGGAGTCCACATGCTGCTATAGATTGTTACAGTAAAAATTGGACTGAC…
>LC013260_Yamagata33_2014
GAAAAAATAAAGATATGCCTTCAAAAGCAAGTGAACAGTAGCTTCAGCCTACACAATGGTTTTGGAGGAAATTTGTATGCCACAGAAGAAAAAAGAATGTTTGAGCTTGTTAAGCCCAAAGCTGGAGCCTCTGTCTTGAATCAAAGTACATGGATTGGCTTTGGAGACTCAAGGACTGACAAAACCAATTCAGCTTTTCCTAGGTCTGCTGATGTTTCAGCAAAGACTGCTGATAAATTTCGCTCTTTGTCTGGTGGGTCCTTGATGCTGAGTATGTTTGGCCCACCTGGGAAGGTAGACTACCTTTACCAAGGATGTGGAAAACATAAAGTTTTTTATGAAGGAGTTAACTGGAGTCCACATGCTGCTATAGATTGTTACAGTAAAAATTGGACTGAC…
>LC013261_Yamagata35_2014
GAAAAAATAAAGATATGCCTTCAAAAGCAAGTGAATAGTAGCTTCAGCCTACACAATGGCTTTGGAGGAAATTTGTATGCCACAGAAGAAAAAAGAATGTTTGAACTTGTTAAGCCCAAAGCTGGAGCCTCTGTCTTGAATCAGAGTACATGGATTGGCTTTGGAGATTCAAGGACTGACAAAAGCAATTCAGCTTTTCCTAGGTCTGCGGATGTTTCAGAAAAAACTGCTGATAAGTTTCGTTCTTTATCTGGTGGATCCTTAATGTTGAGTATGTTTGGCCCACCTGGGAAGGTAGACTACCTTTACCAAGGATGTGGAAAACATAAGGTTTTTTATGAAGGAGTCAACTGGAGTCCACATGCTGCTATTGATTGTTACAGAAAAAACTGGACCGAT…
>Miyagi5_2014
GAAAAAATAAAGATATGCCTTCAAAAGCAAGTGAACAGTAGCTTCAGCCTACACAATGGTTTTGGAGGAAATTTGTATGCCACAGAAGAAAAAAGAATGTTTGAGCTTGTTAAGCCCAAAGCTGGAGCCTCTGTCTTGAATCAAAGTACATGGATTGGCTTTGGAGACTCAAGGACTGACAAAACCAATTCAGCTTTTCCTAGGTCTGCTGATGTTTCAGCAAAGACTGCTGATAAATTTCGCTCTTTGTCTGGTGGGTCCTTGATGCTGAGTATGTTTGGCCCACCTGGGAAGGTAGACTACCTTTACCAAGGATGTGGAAAACATAAAGTTTTTTATGAAGGAGTTAACTGGAGTCCACATGCTGCTATAGATTGTTACAGTAAAAATTGGACTGAC…
>Miyagi6_2014
GAAAAAATAAAGATATGCCTTCAAAAGCAAGTGAACAGTAGCTTCAGCCTACACAATGGCTTTGGAGGAAATTTGTATGCCACAGAAGAAAAAAGAATGTTTGAGCTTGTCAAGCCCAAAGCTGGAGCCTCTGTCTTGAATCAAAGTACATGGATTGGCTTTGGGGATTCAAGGACTGACAAAACCAATTCAGCTTTTCCTAGGTCTGCTGATGTTTCTGCAAAGACTGCTGATAAATTCCGCTCTTTGTCTGGTGGGTCCTTGATGCTGAGTATGTTTGGCCCACCAGGGAAGGTAGATTACCTTTACCAAGGATGTGGAAAACATAAAGTTTTTTATGAAGGAGTTAACTGGAGTCCACATGCTGCTATAGATTGTTACAGTAAAAATTGGACTGAC…
>Tokyo1_2014
GAAAAAATAAAGATATGCCTTCAAAAGCAAGTGAACAGTAGCTTCAGCCTACACAATGGCTTTGGAGGAAATTTGTATGCCACAGAAGAAAAAAGAATGTTTGAGCTTGTTAAGCCCAAAGCTGGAGCCTCTGTCTTGAATCAAAGTACATGGATTGGCTTTGGAGATTCAAGGACTGACAAAACCAATTCAGCTTTTCCTAGGTCTGCTGATGTTTCAGCAAAGACTGCTGATAAATTTCGCTCTTTGTCTGGTGGATCCTTGATGCTAAGTATGTTTGGCCCACCTGGGAAGGTAGACTACCTTTACCAAGGATGTGGAAAACATAAAGTTTTTTATGAAGGAGTTAACTGGAGTCCACATGCTGCTATAGATTGTTACAGTAAAAATTGGACTGAC…
>Tokyo4_2014
GAAAAAATAAAGATATGCCTTCAAAAGCAAGTGAACAGTAGCTTCAGCCTACACAATGGTTTTGGAGGAAATTTGTATGCCACAGAAGAAAAAAGAATGTTTGAGCTTGTTAAGCCCAAAGCTGGAGCCTCTGTCTTGAATCAAAGTACATGGATTGGCTTTGGAGACTCAAGGACTGACAAAACCAATTCAGCTTTTCCTAGGTCTGCTGATGTTTCAGCAAAGACTGCTGATAAATTTCGCTCTTTGTCTGGTGGGTCCTTGATGCTGAGTATGTTTGGCCCACCTGGGAAGGTAGACTACCTTTACCAAGGATGTGGAAAACATAAAGTTTTTTATGAAGGAGTTAACTGGAGTCCACATGCTGCTATAGATTGTTACAGTAAAAATTGGACTGAC…
>M11637_USA_1947
GAAAAAATAAAGATATGCCTTCAAAAGCAAGTGAACAGTAGCTTCAGCCTACACAATGGCTTCGGAGGAAATTTGTATGCCACAGAAGAAAAAAGAATGTTTGAGCTTGTTAAGCCCAAAGCTGGAGCCTCTGTTTTGAATCAAAGTACATGGATTGGCTTTGGAGATTCAAGGACTGACAAAAGCAATTCAGCTTTTCCTAGGTCTGCGGATGTTTCAGAAAAAACTGCTGATAAGTTTCGTTCTTTGTCTGGTGGATCCTTGATGTTGAGTATGTTTGGCCCACCTGGGAAGGTAGACTACCTTTACCAAGGATGTGGAAAGCATAAAGTTTTTTATGAAGGAGTCAACTGGAGTCCACATGCTGCTATAAATTGTTACAGAAAAAATTGGACTGAT…
>M11638_USA_1950
GAAAAAATAAAGATATGCCTTCAAAAGCAAGTGAACAGTAGCTTCAGCCTACACAATGGCTTCGGAGGAAATTTGTATGCCACGGAAGAAAAAAGAATGTTTGAGCTTGTTAAGCCCAAAGCTGGAGCCTCTGTCTTGAATCAAAGTACATGGATTGGCTTTGGAGATTCAAGGACTGACAAAAGCAATTCAGCTTTTCCTAGGTCTGCGGATGTTTCAGCAAAAACTGCTGATAAGTTTCGTTCTTTGTCTGGTGGATCCTTGATGTTGAGTATGTTTGGACCACCTGGGAAGGTAGACTACCTTTACCAAGGATGTGGAAAACATAAGGTTTTTTATGAAGGAGTCAACTGGAGTCCACATGCTGCTATAAATTGTTACAGAAAAAATTGGACTGAT…
>M11639_USA_1954
GAAAAAATAAAGATATGCCTTCAAAAGCAAGCGAACAGTAGCTTCAGCCTACACAATGGCTTCGGAGGAAATTTGTATGCCACAGAAGAAAAAAGAATGTTTGAGCTTGTTAAGCCCAAAGCTGGAGCCTCTGTCTTGAATCAAAGTACATGGATTGGCTTTGGAGATTCAAGAACTGACAAAAGCAATTCAGCTTTTCCTAGGTCTGCGGATGTTTCAGCAAAAACTGCTGATAAGTTTCGTTCTTTGTCTGGTGGATCCTTGATGTTGAGTATGTTTGGCCCACCTGGGAAGGTAGACTACCTTTACCAAGGATGTGGAAAGCATAAAGTTTTTTATGAAGGAGTCAACTGGAGTCCACATGCTGCTATAGATTGTTACAGAAAAAATTGGACTGAT…
>AJ872181_South_Africa_1966
GAAAAAATAAAGATATGCCTTCAAAAGCAAGTGAACAGTAGCTTCAGCCTACACAATGGCTTCGGAGGAAATTTGTATGCCACAGAAGAAAAAAGAATGTTTGAGCTTGTTAAGCCCAAAGCTGGAGCCTCTGTCTTGAATCAAAGTACATGGATTGGCTTTGGAGATTCAAGGACTGACAAAAGCAATTCAGCTTTTCCTAGGTCTGCTGATGTTTCAGCAAAAACTGCTGATAAGTTTCGTTCTTTGTCTGGTGGATCCTTAATGTTGAGTATGTTTGGCCCACCTGGGAAGGTAGACTACCTTTACCAAGGATGTGGAAAACATAAAGTTTTTTATGAAGGAGTTAACTGGAGTCCACATGCTGCTATAAATTGTTACAGAAAAAATTGGACTGAT…
>AM410041_South_Africa_1966
GAAAAAATAAAGATATGCCTTCAAAAGCAAGTGAACAGTAGCTTCAGCCTACACAATGGCTTCGGAGGAAATTTGTATGCCACAGAAGAAAAAAGAATGTTTGAGCTTGTTAAGCCCAAAGCTGGAGCCTCTGTCTTGAATCAAAGTACATGGATTGGCTTTGGAGATTCAAGGACTGACAAAAGCAATTCAGCTTTTCCTAGGTCTGCTGATGTTTCAGCAAAAACTGCTGATAAGTTTCGTTCTTTGTCTGGTGGATCCTTAATGTTGAGTATGTTTGGCCCACCTGGGAAGGTAGACTACCTTTACCAAGGATGTGGAAAACATAAAGTTTTTTATGAAGGAGTTAACTGGAGTCCACATGCTGCTATAAATTGTTACAGAAAAAATTGGACTGAT…
>K01689_USA_1978
GAAAAAATAAAGATATGCCTTCAAAAGCAAGTGAACAGTAGCTTCAGCCTACACAATGGCTTCGGAGGAAATTTGTATGCCACAGAAGAAAAAAGAATGTTTGAGCTTGTTAAGCCCAAAGCTGGAGCCTCTGTCTTGAATCAAAGCACATGGATTGGCTTTGGAGATTCAAGAACTGACCAAAGCAATTCAGCTTTTCCTAGGTC-GCTGATGT--CAGCAAAAACTGCTGATAAATTTCGTTCTTTGTCTGGTGGATCCTTGATGTTGAGTATGTTTGGCCCACCTGGGAAGGTAGATTACCTTTACCAAGGATGTGGAAAGCATAAAGTTTTTTATGAAGGAGTCAACTGGAGTCCACATGCTGCTATAGATTGTTACAGAAAAAATTGGACTGAC…
>AB035361_USA_1979
GAAAAAATAAAGATATGCCTTCAAAAGCAAGTGAACAGTAGCTTCAGCCTACACAATGGCTTCGGAGGAAATTTGTATGCCACAGAAGAAAAAAGAATGTTTGAGCTTGTTAAGCCTAAAGCTGGAGCCTCTGTCTTGAATCAAAGTACATGGATTGGCTTTGGAGATTCAAGGACTGACAAAAGCAATTCAGCTTTTCCTAGGTCTGCTGATGTTTCAGCAAAAACTGCTAATAAGTTTCGTTCTTTGTCTGGTGGATCCTTAATGTTGAGTATGTTTGGCCCACCTGGGAAGGTAGACTACCTTTACCAAGGATGTGGAAAACATAAAGTTTTTTATGAAGGAGTTAACTGGAGTCCACATGCTGCTATAAATTGCTACAGAAAAAATTGGACTGAC…
>M11640_USA_1980
GAAAAAATAAAGATATGCCTTCAAAAGCAAGTGAACAGTAGCTTCAGCCTACACAATGGCTTCGGAGGAAATTTATATGCCACAGAAGAAAAAAGAATGTTTGAGCTTGTCAAGCCCAAAGCTGGAGCTTCCGTCTTGAATCAAAGTACATGGATTGGCTTTGGAGATTCAAGGACTGACAAAAGCAATCCAAATTTTCCCAGGTCTGCAGATGTTTCAGTAAAAACTGCCAATAAGTTTCGTTCTTTAACTGGTGGATCTTTGATGTTGAGTATGTTTGGCCCTCCTGGGAAAGTAGACTATCTTTATCAAGGATGTGGAAAACATAAGGTTTTTTATGAAGGAGTCAACTGGAGCCCACATGCTGCTATAGATTGTTACAGAAAGAATTGGACTGAC…
>LC122636_China_1981
GAAAAAATAAAGATATGCCTTCAAAAGCAAGTGAACAGTAGCTTCAGCCTACACAATGGCTTCGGAGGAAATTTGTATGCCACAGAAGAAAAAAGAATGTTTGAGCTTGTTAAGCCCAAAGCTGGAGCCTCTGTCTTGAATCAAAGTACATGGATTGGCTTTGGAGATTCAAGAACTGACCAAAGCAATTCAGCTTTTCCTAGGTCTGCGGATGTTTCAGCAAAAACTGCTGAGAAGTTTCGTTCTTTGTCTGGTGGATCCTTGATGTTGAGTATGTTTGGCCCACCTGGGAAGGTAGATTACCTTTACCAAGGATGTGGAAAGCATAAAGTTTTTTATGAAGGAGTCAACTGGAGTCCACATGCTGCTATAGATTGTTACAGAAAAAATTGGACTGAC…
>M25361_Japan_1982
GAAAAAATAAAGATATGCCTTCAAAAGCAAGTGAACAGTAGCTTCAGCCTACACAATGGCTTTGGAGGAAATTTATATGCCACAGAAGAAAAAAGAATGTTTGAGCTTGTCAAGCCCAAAGCTGGAGCTTCCGTCTTGAATCAAAGTACATGGATTGGCTTTGGAGATTCAAGGACTGACAAAAGCAATCCAAATTTTCCCAGGTCTGCAGATGTTTCAGTAAAAACTGCCAATAAATTTCGTTCTTTAACTGGTGGATCTTTGATGTTGAGTATGTTTGGCCCTCCTGGGAAAGTAGACTATCTTTATCAAGGATGTGGAAAACATAAGGTTTTTTATGAAGGAGTCAACTGGAGCCCACATGCTGCTATAGATTGTTACAGAAAGAATTGGACTGAC…
>M11642_United_Kingdom_1983
GAAAAAATAAAGATATGCCTTCAAAAGCAAGTGAACAGTAGCTTCAGCCTACACAATGGCTTCGGAGGAAATTTGTATGCCACAGAAGAAAAAAGAATGTTTGAGCTTGTCAAGCCCAAAGCTGGAGCCTCTGTCTTGAATCAAAGTACATGGATTTGCTTTGGAGATTCAAGAACTGACCAAAGCAATTCAGCTTTTCCTAGGTCTGCGGATGTTTCAGCAAAAACTGCTGATAAGTTTCGTTCTTTGTCTGGTGGATCCTTGATGTTGAGTATGTTTGGCCCACCTGGGAAGGTAGATTACCTTTACCAAGGATGTGGAAAGCATAAAGTTTTTTATGAAGGAGTCAACTGGAGTCCACATGCTGCTATAGATTGTTACAGAAAAAATTGGACTGAC…
>M25363_Japan_1983
GAAAAAATAAAGATATGCCTTCAAAAGCAAGTGAACAGTAGCTTCAGCCTACACAATGGCTTTGGAGGAAATTTATATGCCACAGAAGAAAAAAGAATGTTTGAGCTTGTCAAGCCCAAAGCTGGAGCTTCCGTCTTGAATCAAAGTACATGGATTGGCTTTGGAGATTCAAGGACTGACAAAAGCAATCCAAATTTTCCCAGGTCTGCAGATGTTTCAGTAAAAACTGCCAATAAGTTTCGTTCTTTAACTGGTGGATCCTTGATGTTGAGTATGTTTGGCCCTCCTGGGAAAGTAGATTATCTTTATCAAGGATGTGGAAAACATAAGGTTTTTTATGAAGGAGTCAACTGGAGCCCACATGCTGCTATAGATTGTTACAGAAAGAATTGGACTGAC…
>D30697_Japan_1985
GAAAAAATAAAGATATGCCTTCAAAAGCAAGTGAACAGTAGCTTCAGCCTACACAATGGCTTCGGAGGAAATTTGTATGCCACAGAAGAAAAAAGAATGTTTGAGCTTGTTAAGCCCAAAGCTGGAGCCTCTGTCTTGAATCAAAGTACATGGATCGGCTTTGGAGATTCAAGAACTGACCAAAGCAATTCAGCTTTTCCTAGGTCTGCGGATGTTTCAGCAAAAACTGCTGATAAGTTTCGTTCTTTATCTGGTGGTTCCTTGATGTTGAGTATGTTTGGCCCACCTGGGAAGGTAGATTACCTTTACCAAGGATGTGGAAAGCATAAAGTTTTTTATGAAGGAGTCAACTGGAGCCCACATGCTGCTATAGATTGTTACAGAAAAAATTGGACTGAC…
>AB086657_Japan_1986
GAAAAAATAAAGATATGCCTTCAAAAGCAAGTGAACAGTAGCTTCAGCCTACACAATGGCTTCGGAGGAAATTTGTATGCCACAGAAGAAAAAAGAATGTTTGAGCTTGTCAAGCCTAAAGCTGGAGCCTCTGTCTTGAATCAAAGTACATGGATTGGCTTTGGAGATTCAAGGACTGACAAAAGCAATTCAGCTTTTCCTAGGTCTGCTGATGTTTCAGCAAAAACTGCTAATAAGTTTCGTTCTTTGTCTGGTGGATCCTTAATGTTGAGTATGTTTGGCCCACCTGGGAAGGTAGACTATCTTTACCAAGGATGTGGAAAACATAAAGTTTTTTATGAAGGAGTTAACTGGAGTCCACATGCTGCTATAAATTGCTACAGAAAAAATTGGACTGAC…
>D28968_Japan_1988
GAAAAAATAAAGATATGCCTTCAAAAGCAAGTGAACAGTAGCTTCAGCCTACACAATGGCTTCGGAGGAAATTTGTATGCCACAGAAGAAAAAAGAATGTTTGAGCTTGTTAAGCCCAAAGCTGGAGCCTCTGTCTTGAATCAAAGTACATGGATCGGCTTTGGAGATTCAAGAACTGACCAAAGCAATTCAGCTTTTCCTAGGTCTGCGGATGTTTCAGCAAAAACTGCTGATAAGTTTCGTTCTTTATCTGGTGGATCCTTGATGTTGAGTATGTTTGGCCCACCTGGGAAGGTAGATTACCTTTACCAAGGATGTGGAAAGCATAAAGTTTTTTATGAAGGAGTCAACTGGAGCCCACATGCTGCTATAGATTGTTACAGAAAAAATTGGACTGAC…
>D63503_Japan_1988
GAAAAAATAAAGATATGCCTTCAAAAGCAAGTGAACAGTAGCTTCAGCCTACACAATGGCTTCGGAGGAAATTTGTATGCCACAGAAGAAAAAAGAATGTTTGAGCTTGTTAAGCCCAAAGCTGGAGCCTCTGTCTTGAATCAAAGTACATGGATCGGCTTTGGAGATTCAAGAACTGACCAAAGCAATTCAGCTTTTCCTAGGTCTGCGGATGTTTCAGCAAAAACTGCTGATAAGTTTCGTTCTTTATCTGGTGGATCCTTGATGTTGAGTATGTTTGGCCCACCTGGGAAGGTAGATTACCTTTACCAAGGATGTGGAAAGCATAAAGTTTTTTATGAAGGAGTCAACTGGAGCCCACATGCTGCTATAGATTGTTACAGAAAAAATTGGACTGAC…
>D88428_Japan_1989
GAAAAAATAAAGATATGCCTTCAAAAGCAAGTGAACAGTAGCTTCAGCCTACACAATGGCTTCGGAGGAAATTTGTATGCCACAGAAGAAAAAAGAATGTTTGAGCTTGTCAAGCCTAAAGCTGGAGCTTCTGTCTTGAATCAAAGTACATGGATTGGCTTTGGAGATTCAAGGACTGACAAAAGCAATTCAGCTTTTCCTAGGTCTGCTGATATTTCAGCAAAAACTGCTAATAAGTTTCGTTCTTTGTCTGGTGGATCCTTAATGTTGAGTATGTTTGGCCCACCTGGGAAGGTAGATTACCTTTACCAAGGATGTGGAAAACATAAAGTTTTTTATGAAGGAGTTAACTGGAGTCCACATGCTGCTATAAATTGCTACAGAAAAAATTGGACTGAC…
>AB086658_Japan_1990
GAAAAAATAAAGATATGCCTTCAAAAGCAAGTGAACAGTAGCTTCAGCCTACATAATGGCTTCGGAGGAAATTTGTATGCCACAGAAGAAAAAAGAATGTTTGAGCTTGTCAAGCCTAAAGCTGGAGCCTCTGTCTTGAATCAAAGTACATGGATTGGCTTTGGAGATTCAAGGACTGACAAAAGCAATTCAGCTTTTCCTAGGTCTGCTGATGTTTCAGCAAAAACTGCTAATAAGTTTCGTTCTTTGTCTGGTGGATCCTTAATGTTGAGTATGTTTGGCCCACCTGGGAAGGTAGACTACCTTTACCAAGGATGTGGAAAACACAAAGTTTTTTATGAAGGAGTTAACTGGAGTCCACATGCTGCTATAAATTGCTACAGAAAAAATTGGACTGAC…
>AB086660_Japan_1991
GAAAAAATAAAGATATGCCTTCAAAAGCAAGTGAACAGTAGCTTCAGCCTACACAATGGCTTCGGAGGAAATTTGTATGCCACAGAAGAAAAAAGAATGTTTGAGCTTGTCAAGCCTAAAGCTGGAGCCTCTGTCTTGAATCAAAGTACATGGATTGGCTTTGGAGATTCAAGGACTGACAAAAGCAATTCAGCTTTTCCTAGGTCTGCTGATGTTTCAGCAAAAACTGCTAATAAGTTTCGTTCTTTGTCTGGTGGATCCTTAATGTTGAGTATGTTTGGCCCACCTGGGAAGGTAGACTACCTTTACCAAGGATGTGGAAAACATAAAGTTTTTTATGAAGGAGTTAACTGGAGTCCACATGCTGCTATAAATTGCTACAGAAAAAATTGGACTGAC…
>D87394_Japan_1991
GAAAAAATAAAGATATGCCTTCAAAAGCAAGTGAACAGTAGCTTCAGCCTACACAATGGCTTCGGAGGAAATTTGTATGCCACAGAAGAAAAAAGAATGTTTGAACTTGTTAAGCCCAAAGCTGGAGCCTCTGTCTTGAATCAAAGTACATGGATTGGCTTTGGAGATTCAAGAACTGACCAAAGCAATTCAGCTTTTCCTAGGTCTGCGGATGTTTCAGCAAAAACTGCTGATAAGTTTCGTTCTTTGTCTGGTGGATCCTTGATGTTGAGTATGTTTGGCCCACCTGGGAAGGTAGATTACCTTTACCAAGGATGTGGAAAGCATAAAGTTTTTTATGAAGGAGTCAACTGGAGTCCACATGCTGCTATAGATTGTTACAGAAAAAATTGGACTGAC…
>D87393_Japan_1991
GAAAAAATAAAGATATGCCTTCAAAAGCAAGTGAACAGTAGCTTCAGCCTACACAATGGCTTCGGAGGAAATTTGTATGCCACAGAAGAAAAAAGAATGTTTGAACTTGTTAAGCCCAAAGCTGGAGCCTCTGTCTTGAATCAAAGTACATGGATTGGCTTTGGAGATTCAAGAACTGACCAAAGCAATTCAGCTTTTCCTAGGTCTGCGGATGTTTCAGCAAAAACTGCTGATAAGTTTCGTTCTTTGTCTGGTGGATCCTTGATGTTGAGTATGTTTGGCCCACCTGGGAAGGTAGATTACCTTTACCAAGGATGTGGAAAGCATAAAGTTTTTTATGAAGGAGTCAACTGGAGTCCACATGCTGCTATAGATTGTTACAGAAAAAATTGGACTGAC…
>AB219076_Japan_1992
GAAAAAATAAAGATATGCCTTCAAAAGCAAGTGAACAGTAGCTTCAGCCTACACAATGGCTTCGGAGGAAATTTGTATGCCACAGAAGAAAAAAGAATGTTTGAACTTGTTAAGCCCAAAGCTGGAGCCTCTGTCTTGAATCAAAGTACATGGATTGGCTTTGGAGATTCAAGAACTGACCAAAGCAATTCAGCTTTTCCTAGGTCTGCGGATGTTTCAGCAAAAACTGCTGATAAGTTTCGTTCTTTGTCTGGTGGATCCTTGATGTTGAGTATGTTTGGCCCACCTGGGAAGGTAGATTACCTTTACCAAGGATGTGGAAAGCATAAAGTTTTTTATGAAGGAGTCAACTGGAGTCCACATGCTGCTATAGATTGTTACAGAAAAAATTGGACTGAC…
>D88427_Japan_1993
GAAAAAGTAAAGATATGCCTTCAAAAGCAAGTGAACAGTAGCTTCAGCCTACACAATGGCTTTGGAGGAAATTTATATGCCACAGAAGAAAAAAGAATGTTTGAGCTTGTCAAGCCCAAAGCTGGAGCTTCCGTCTTGAATCAAAGTACATGGATTGGCTTTGGAGATTCAAGGACTGACAAAAGCAATCCAAATTTTCCCAGGTCTGCAGATGTTTCAGCAAAAACTGCCAATAAGTTTCGTTCTTTAACTGGTGGATCTTTGATGTTGAGTATGTTTGGCCCTCCTGGGAAAGTAGACTATCTTTATCAAGGATGTGGGAAACATAAGGTTTTTTATGAAGGAGTTAACTGGAGCCCACATGCTGCTATAGATTGTTACAGAAAGAATTGGACTGAC…
>AB064409_Japan_1993
GAAAAAATAAAGATATGCCTTCAAAAGCAAGTGAACAGTAGCTTCAGCCTACACAATGGCTTTGGAGGAAATTTATATGCCACAGAAGAAAAAAGAATGTTTGAGCTTGTCAAGCCCAAAGCTGGAGCTTCCGTCTTAAATCAAAGTACATGGATTGGCTTTGGAGATTCAAGGACTGACAAAAGCAATCCCAATTTTCCCAGGTCTGCAGATGTTTCAGTAAAAACTGCCAATAAGTTTCGTTCTTCAACTGGTGGATCTTTAATGTTGAGTATGTTTGGTCCTCCTGGGAAAGTAGACTATCTTTATCAAGGATGTGGAAAACATAAGGTTTTTTATGAAGGAGTTAACTGGAGCCCACATGCTGCTATAGATTGTTACAGAAAGAATTGGACTGAT…
>AB064410_Japan_1993
GAAAAAATAAAGATATGCCTTCAAAAGCAAGTGAACAGTAGCTTCAGCCTACACAATGGCTTTGGAGGAAATTTATATGCCACAGAAGAAAAAAGAATGTTTGAGCTTGTCAAGCCCAAAGCTGGAGCTTCCGTCTTGAATCAAAGTACATGGATTGGCTTTGGAGATTCAAGGACTGACAAAAGCAATCCAAATTTTCCCAGGTCTGCAGATGTTTCAGTAAAAACTGCCAATAAGTTTCGTTCTTTAACTGGTGGATCTTTGATGTTGAGTATGTTTGGCCCTCCTGGGAAAGTAGACTATCTTTATCAAGGATGTGGGAAACATAAGGTTTTTTATGAAGGAGTTAACTGGAGCCCACATGCTGCTATAGATTGTTACAGAAAGAATTGGACTGAC…
>AB086661_Japan_1993
GAAAAAATAAAGATATGCCTTCAAAAGCAAGTGAACAGTAGCTTCAGCCTACACAATGGCTTCGGAGGAAATTTGTATGCCACAGAAGAAAAAAGAATGTTTGAGCTTGTTAAGCCCAAAGCTGGAGCTTCTGTCTTGAATCAAAGTACATGGATTGGCTTTGGAGATTCAAGGACTGACAAAACCAATTCAGCTTTTCCTAGATCTGCTGATGTTTCAGCAAAGACTGCTGATAAATTTCGTTCTTTGTCTGGTGGATCCTTGATGCTGAGTATGTTTGGCCCACCTGGGAAGGTAGATTACCTTTACCAAGGATGTGGAAAACATAAAGTTTTTTATGAAGGAGTTAACTGGAGTCCACATGCTGCTATAGATTGTTACAGTAAAAATTGGACTGAT…
>AB064412_Japan_1994
GAAAAAATAAAGATATGCCTTCAAAAGCAAGTGAACAGTAGCTTCAGCCTACACAATGGCTTTGGAGGAAATTTATATGCCACAGAAGAAAAAAGAATGTTTGAGCTTGTCAAGCCCAAAGCTGGAGCTTCCGTCTTGAATCAAAGTACATGGATTGGCTTTGGAGATTCAAGGACTGACAAAAGCAATCCAAATTTTCCCAGGTCTGCAGATGTTTCAGTAAAAACTGCCAATAAGTTTCGTTCTTTAACTGGTGGATCTTTGATGTTGAGTATGTTTGGCCCTCCTGGGAAAGTAGACTATCTTTATCAAGGATGTGGGAAACATAAGGTTTTTTATGAAGGAGTTAACTGGAGCCCACATGCTGCTATAGATTGTTACAGAAAGAATTGGACTGAC…
>AB064413_Japan_1994
GAAAAAATAAAGATATGCCTTCAAAAGCAAGTGAACAGTAGCTTCAGCCTACACAATGGCTTTGGAGGAAATTTATATGCCACAGAAGAAAAAAGAATGTTTGAGCTTGTCAAGCCCAAAGCTGGAGCTTCCGTCTTGAATCAAAGTACATGGATTGGCTTTGGAGATTCAAGGACTGACAAAAGCAATCCAAATTTTCCCAGGTCTGCAGATGTTTCAGTAAAAACTGCCAATAAGTTTCGTTCTTTAACTGGTGGATCTTTGATGTTGAGTATGTTTGGCCCTCCTGGGAAAGTAGACTATCTTTATCAAGGATGTGGGAAACATAAAGTTTTTTATGAAGGAGTTAACTGGAGCCCACATGCTGCTATAGATTGTTACAGAAAGAATTGGACTGAC…
>AB064397_Japan_1996
GAAAAAATAAAGATATGCCTTCAAAAGCAAGTGAACAGTAGCTTCAGCCTACACAATGGCTTCGGAGGAAATTTGTATGCCACAGAAGAAAAAAGAATGTTTGAACTTGTTAAGCCCAAAGCTGGAGCCTCTGTCTTGAATCAAAGTACATGGATTGGCTTTGGAGATTCAAGAACTGACCAAAGCAATTCAGCTTTTCCTAGGTCTGCGGATGTTTCAGCAAAAACTGCTGATAAGTTTCGTTCTTTGTCTGGTGGATCCTTGATGTTGAGTATGTTTGGCCCACCTGGGAAGGTAGATTACCTTTACCAAGGATGTGGAAAGCATAAAGTTTTTTATGAAGGAGTCAACTGGAGTCCACAGGCTGCTATAGATTGTTACAGAAAAAATTGGACTGAC…
>AB064399_Japan_1996
GAAAAAATAAAGATATGCCTTCAAAAGCAAGTGAACAGTAGCTTCAGCCTACACAATGGCTTCGGAGGAAATTTGTATGCCACAGAAGAAAAAAGAATGTTTGAACTTGTTAAGCCCAAAGCTGGAGCCTCTGTCTTGAATCAAAGTACATGGATTGGCTTTGGAGATTCAAGAACTGACCAAAGCAATTCAGCTTTTCCTAGGTCTGCGGATGTTTCAGCAAAAACTGCTGATAAGTTTCGTTCTTTGTCTGGTGGATCCTTGATGTTGAGTATGTTTGGCCCACCTGGGAAGGTAGATTACCTTTACCAAGGATGTGGAAAGCATAAAGTTTTTTATGAAGGAGTCAACTGGAGTCCACAGGCTGCTATAGATTGTTACAGAAAAAATTGGACTGAC…
>AB064400_Japan_1996
GAAAAAATAAAGATATGCCTTCAAAAGCAAGTGAACAGTAGCTTCAGCCTACACAATGGCTTCGGAGGAAATTTGTATGCCACAGAAGAAAAAAGAATGTTTGAACTTGTTAAGCCCAAAGCTGGAGCCTCTGTCTTGAATCAAAGTACATGGATTGGCTTTGGAGATTCAAGAACTGACCAAAGCAATTCAGCTTTTCCTAGGTCTGCGGATGTTTCAGCAAAAACTGCTGATAAGTTTCGTTCTTTGTCTGGTGGATCCTTGATGTTGAGTATGTTTGGCCCACCTGGGAAGGTAGATTACCTTTACCAAGGATGTGGAAAGCATAAAGTTTTTTATGAAGGAGTCAACTGGAGTCCACAGGCTGCTATAGATTGTTACAGAAAAAATTGGACTGAC…
>AB064404_Japan_1996
GAAAAAATAAAGATATGCCTTCAAAAGCAAGTGAACAGTAGCTTCAGCCTACACAATGGCTTTGGAGGAAATTTATATGCCACAGAAGAAAAAAGAATGTTTGAGCTTGTCAAGCCCAAAGCTGGAGCTTCCGTCTTGAATCAAAGTACATGGATTGGCTTTGGAGATTCAAGGACTGACAAAAGCAATCCAAATTTTCCCAGATCTGCAGATGTTTCAGTAAAAACTGCCAATAAGTTTCGTTCTTTAACTGGTGGATCTTTGATGTTGAGTATGTTTGGCCCTCCTGGGAAAGTAGACTATCTTTATCAAGGATGTGGAAAACATAAAGTTTTTTATGAAGGAGTTAACTGGAGTCCACATGCTGCTATAGATTGTTACAGAAAGAATTGGACTGAC…
>AB064405_Japan_1996
GAAAAAATAAAGATATGCCTTCAAAAGCAAGTGAACAGTAGCTTCAGCCTACACAATGGCTTTGGAGGAAATTTATATGCCACAGAAGAAAAAAGAATGTTTGAGCTTGTCAAGCCCAAAGCTGGAGCTTCCGTCTTGAATCAAAGTACATGGATTGGCTTTGGAGATTCAAGGACTGACAAAAGCAATCCAAATTTTCCCAGATCTGCAGATGTTTCAGTAAAAACTGCCAATAAGTTTCGTTCTTTAACTGGTGGATCTTTGATGTTGAGTATGTTTGGCCCTCCTGGGAAAGTAGACTATCTTTATCAAGGATGTGGAAAACATAAAGTTTTTTATGAAGGAGTTAACTGGAGTCCACATGCTGCTATAGATTGTTACAGAAAGAATTGGACTGAC…
>AB086662_Japan_1996
GAAAAAATAAAGATATGCCTTCAAAAGCAAGTGAACAGTAGCTTCAGCCTACACAATGGCTTCGGAGGAAATTTGTATGCCACAGAAGAAAAAAGAATGTTTGAACTTGTTAAGCCCAAAGCTGGAGCCTCTGTCTTGAATCAAAGTACATGGATTGGCTTTGGAGATTCAAGAACTGACCAAAGCAATTCAGCTTTTCCTAGGTCTGCGGATGTTTCAGCAAAAACTGCTGATAAGTTTCGTTCTTTGTCTGGTGGATCCTTGATGTTGAGTATGTTTGGCCCACCTGGGAAGGTAGATTACCTTTACCAAGGATGTGGAAAGCATAAAGTTTTTTATGAAGGAGTCAACTGGAGTCCACAGGCTGCTATAGATTGTTACAGAAAAAATTGGACTGAC…
>AB219077_Japan_1997
GAAAAAATAAAGATATGCCTTCAAAAGCAAGTGAACAGTAGCTTCAGCCTACACAATGGCTTCGGAGGAAATTTGTATGCCACAGAAGAAAAAAGAATGTTTGAACTTGTTAAGCCCAAAGCTGGAGCCTCTGTCTTGAATCAAAGTACATGGATTGGCTTTGGAGATTCAAGAACTGACCAAAGCAATTCAGCTTTTCCTAGGTCTGCGGATGTTTCAGCAAAAACTGCTGATAAGTTTCGTTCTTTGTCTGGTGGATCCTTGATGTTGAGTATGTTTGGCCCACCTGGGAAGGTAGATTACCTTTACCAAGGATGTGGAAAGCATAAAGTTTTTTATGAAGGAGTCAACTGGAGTCCACAGGCTGCTATAGATTGTTACAGAAAAAATTGGACTGAC…
>AB086665_Japan_1997
GAAAAAATAAAGATATGCCTTCAAAAGCAAGTGAACAGTAGCTTCAGCCTACACAATGGCTTCGGAGGAAATTTGTATGCCACAGAAGAAAAAAGAATGTTTGAACTTGTTAAGCCCAAAGCTGGAGCCTCTGTCTTGAACCAAAGTACATGGATTGGCTTTGGAGATTCAAGAACTGACCAAAGCAATTCAGCTTTTCCTAGGTCTGCGGATGTTTCAGCAAAAACTGCTGATAAGTTTCGTTCTTTGTCTGGTGGATCCTTGATGTTGAGTATGTTTGGCCCACCTGGGAAGGTAGATTACCTTTACCAAGGATGTGGAAAGCATAAAGTTTTTTATGAAGGAGTCAACTGGAGTCCACAGGCTGCTATAGATTGTTACAGAAAAAATTGGACTGAC…
>AB064401_Japan_1998
GAAAAAATAAAGATATGCCTTCAAAAGCAAGTGAACAGTAGCTTCAGCCTACACAATGGCTTCGGAGGAAATTTGTATGCCACAGAAGAAAAAAGAATGTTTGAACTTGTTAAGCCCAAAGCTGGAGCCTCTGTCTTGAATCAAAGTACATGGATTGGCTTTGGAGATTCAAGAACTGACCAAAGCAATTCAGCTTTTCCTAGGTCTGCGGATGTTTCAGCAAAAACTGCTGATAAGTTTCGTTCTTTGTCTGGTGGATCCTTGATGTTGAGTATGTTTGGCCCGCCTGGGAAGGTAGATTACCTTTACCAAGGATGTGGAAAGCATAAAGTTTTTTATGAAGGAGTCAACTGGAGTCCACAGGCTGCTATAGATTGTTACAGAAAAAATTGGACTGAC…
>AB086666_Japan_1998
GAAAAAATAAAAATATGCCTTCAAAAGCAAGTGAACAGTAGCTTCAGCCTACACAATGGCTTCGGAGGAAATTTGTATGCCACAGAAGAAAAAAGAATGTTTGAACTTGTTAAGCCCAAAGCTGGAGCCTCTGTCTTGAATCAAAGTACATGGATTGGCTTTGGAGATTCAAGAACTGACCAAAGCAATTCAGCTTTTCCTAGGTCTGCGGATGTTTCAGCAAAAACTGCTGATAAGTTTCGTTCTTTGTCTGGTGGATCCTTGATGTTGAGTATGTTTGGCCCACCTGGGAAGGTAGATTACCTTTACCAAGGATGTGGAAAGCATAAAGTTTTTTATGAAGGAGTCAACTGGAGTCCACAGGCTGCTATAGATTGTTACAGAAAAAATTGGACTGAC…
>AB086668_Japan_1999
GAAAAAATAAAGATATGCCTTCAAAAGCAAGTGAACAGTAGCTTCAGCCTACACAATGGCTTCGGAGGAAATTTGTATGCCACAGAAGAAAAAAGAATGTTTGAACTTGTTAAGCCCAAAGCTGGAGCCTCTGTCTTGAATCAAAGTACATGGATTGGCTTTGGAGATTCAAGAACTGACCAAAGCAATTCAGCTTTTCCTAGGTCTGCGGATGTTTCAGCAAAAACTGCTGATAAGTTTCGTTCTTTGTCTGGTGGATCCTTGATGTTGAGTATGTTTGGCCCACCTGGGAAGGTAGATTACCTTTACCAAGGATGTGGAAAGCATAAAGTTTTTTATGAAGGAGTCAACTGGAGTCCACAGGCTGCTATAGATTGTTACAGAAAAAATTGGACTGAC…
>AB099410_Japan_1999
GAAAAAATAAAGATATGCCTTCAAAAGCAAGTGAACAGTAGCTTCAGCCTACACAATGGCTTCGGAGGAAATTTGTATGCCACAGAAGAAAAAAGAATGTTTGAACTTGTTAAGCCCAAAGCTGGAGCCTCTGTCTTGAATCAAAGTACATGGATTGGCTTTGGAGATTCAAGAACTGACCAAAGCAATTCAGCTTTTCCTAGATCTGCGGATGTTTCAGCAAAAACTGCTGATAAGTTTCGTTCTTTGTCTGGTGGATCCTTGATGTTGAGTATGTTTGGCCCACCTGGGAAGGTAGATTACCTTTACCAAGGATGTGGAAAGCATAAAGTTTTTTATGAAGGAGTCAACTGGAGTCCACAGGCTGCTATAGATTGTTACAGAAAAAATTGGACTGAC…
>AB099424_Japan_1999
GAAAAAATAAAGATATGCCTTCAAAAGCAAGTGAACAGTAGCTTCAGCCTACACAATGGCTTCGGAGGAAATTTGTATGCCACAGAAGAAAAAAGAATGTTTGAACTTGTTAAGCCCAAAGCTGGAGCCTCTGTCTTGAATCAAAGTACATGGATTGGCTTTGGAGATTCAAGAACTGACCAAAGCAATTCAGCTTTTCCTAGGTCTGCGGATGTTTCAGCAAAAACTGCTGATAAGTTTCGTTCTTTGTCTGGTGGATCCTTGATGTTGAGTATGTTTGGCCCACCTGGGAAGGTAGATTACCTTTACCAAGGATGTGGAAAGCATAAAGTTTTTTATGAAGGAGTCAACTGGAGTCCACAAGCTGCTATAGATTGTTACAGAAAAAATTGGACTGAC…
>AB182357_Japan_1999
GAAAAAATAAAGATATGCCTTCAAAAGCAAGTGAACAGTAGCTTCAGCCTACACAATGGCTTTGGAGGAAATTTGTATGCCACAGAAGAAAAAAGAATGTTTGAGCTTGTTAAGCCCAAAGCTGGAGCCTCTGTCTTGAATCAAAGTACATGGATTGGCTTTGGAGATTCAAGGACTGACAAAACCAATTCAGCTTTTCCTAGGTCTGCTGATGTTTCTGCAAAGACTGCTGATAAATTCCGCTCTTTGTCTGGTGGGTCCTTGATGCTGAGTATGTTTGGCCCACCTGGGAAGGTAGATTACCTTTACCAAGGATGTGGAAAACATAAAGTTTTTTATGAAGGAGTTAACTGGAGTCCACATGCTGCTATAGATTGTTACAGTAAAAATTGGACTGAC…
>AB099426_Japan_2000
GAAAAAATAAAGATATGCCTTCAAAAGCAAGTGAACAGTAGCTTCAGCCTACACAATGGCTTTGGAGGAAATTTGTATGCCACAGAAGAAAAAAGAATGTTTGAGCTTGTTAAGCCCAAAGCTGGAGCCTCTGTCTTGAATCAAAGTACATGGATTGGCTTTGGAGATTCAAGGACTGACAAAAGCAATTCAGCTTTTCCTAGGTCTGCGGATGTTTCAGAAAAAACTGCTGATAAGTTTCGTTCTTTGTCTGGTGGATCCTTAATGTTGAGTATGTTTGGCCCACCTGGGAAGGTAGACTACCTTTACCAAGGATGTGGAAAACATAAGGTTTTTTATGAAGGAGTCAACTGGAGTCCACATGCTGCTATTGATTGTTACAGAAAAAATTGGACCGAT…
>AB099427_Japan_2000
GAAAAAATAAAGATATGCCTTCAAAAGCAAGTGAACAGTAGCTTCAGCCTACACAATGGCTTCGGAGGAAATTTGTATGCCACAGAAGAAAAAAGAATGTTTGAACTTGTTAAGCCCAAAGCTGGAGCCTCTGTCTTGAATCAAAGTACATGGATTGGCTTTGGAGATTCAAGAACTGACCAAAGCAATTCAGCTTTTCCTAGGTCTGCGGATGTTTCAGCAAAAACTGCTGATAAGTTTCGTTCTTTGTCTGGTGGATCCTTGATGTTGAGTATGTTTGGCCCACCTGGGAAGGTAGATTACCTTTACCAAGGATGTGGAAAGCATAAAGTTTTTTATGAAGGAGTCAACTGGAGTCCACAAGCTGCTATAGATTGTTACAGAAAAAATTGGACTGAC…
>AB099428_Japan_2000
GAAAAAATAAAGATATGCCTTCAAAAGCAAGTGAACAGTAGCTTCAGCCTACACAATGGCTTCGGAGGAAATTTGTATGCCACAGAAGAAAAAAGAATGTTTGAACTTGTTAAGCCCAAAGCTGGAGCCTCTGTCTTGAATCAAAGTACATGGATTGGCTTTGGAGATTCAAGAACTGACCAAAGCAATTCAGCTTTTCCTAGATCTGCGGATGTTTCAGCAAAAACTGCTGATAAGTTTCGTTCTTTGTCTGGTGGATCCTTGATGTTGAGTATGTTTGGCCCACCTGGGAAGGTAGATTACCTTTACCAAGGATGTGGAAAGCATAAAGTTTTTTATGAAGGAGTCAACTGGAGTCCACAGGCTGCTATAGATTGTTACAGAAAAAATTGGACTGAC…
>AB099429_Japan_2000
GAAAAAATAAAGATATGCCTTCAAAAGCAAGTGAACAGTAGCTTCAGCCTACACAATGGCTTTGGAGGAAATTTGTATGCCACAGAAGAAAAAAGAATGTTTGAGCTTGTTAAGCCCAAAGCTGGAGCCTCTGTATTGAATCAAAGTACATGGATTGGCTTTGGAGATTCAAGGACTGACAAAAGCAATTCAGCTTTTCCTAGGTCTGCGGATGTTTCAGAAAAAACTGCTGATAAGTTTCGTTCTTTGTCTGGTGGATCCTTAATGTTGAGTATGTTTGGCCCACCTGGGAAGGTAGACTACCTTTACCAAGGATGTGGAAAACATAAGGTTTTTTATGAAGGAGTCAACTGGAGTCCACATGCTGCTATTGATTGTTACAGAAAAAATTGGACCGAT…
>AB099430_Japan_2000
GAAAAAATAAAGATATGCCTTCAAAAGCAAGTGAACAGTAGCTTCAGCCTACACAATGGCTTTGGAGGAAATTTGTATGCCACAGAAGAAAAAAGAATGTTTGAGCTTGTTAAGCCCAAAGCTGGAGCCTCTGTCTTGAATCAAAGTACATGGATTGGCTTTGGAGATTCAAGGACTGACAAAAGCAATTCAGCTTTTCCTAGGTCTGCGGATGTTTCAGAAAAAACTGCTGATAAGTTTCGTTCTTTGTCTGGTGGATCCTTAATGTTGAGTATGTTTGGCCCACCTGGGAAGGTAGACTACCTTTACCAAGGATGTGGAAAACATAAGGTTTTTTATGAAGGAGTCAACTGGAGTCCACATGCTGCTATTGATTGTTACAGAAAAAATTGGACCGAT…
>AB099416_Japan_2000
GAAAAAATAAAGATATGCCTTCAAAAGCAAGTGAATAGTAGCTTCAGCCTACACAATGGCTTTGGAGGAAATTTGTATGCCACAGAAGAAAAAAGAATGTTTGAGCTTGTTAAGCCCAAAGCTGGAGCCTCTGTCTTGAATCAAAGTACATGGATTGGCTTTGGAGATTCAAGGACTGACAAAAGCAATTCAGCTTTTCCTAGGTCTGCGGATGTTTCAGAAAAAACTGCTGATAAGTTTCGTTCTTTGTCTGGTGGATCCTTAATGTTGAGTATGTTTGGCCCACCTGGGAAGGTAGACTACCTTTACCAAGGATGTGGAAAACATAAGGTTTTTTATGAAGGAGTCAACTGGAGTCCACATGCTGCTATTGATTGTTACAGAAAAAATTGGACCGAT…
>AB099417_Japan_2000
GAAAAAATAAAGATATGCCTTCAAAAGCAAGTGAACAGTAGCTTCAGCCTACACAATGGCTTCGGAGGAAATTTGTATGCCACAGAAGAAAAAAGAATGTTTGAACTTGTTAAGCCCAAAGCTGGAGCCTCTGTCTTGAATCAAAGTACATGGATTGGCTTTGGAGATTCAAGAACTGACCAAAGCAATTCAGCTTTTCCTAGATCTGCGGATGTTTCAGCAAAAACTGCTGATAAGTTTCGTTCTTTGTCTGGTGGATCCTTGATGTTGAGTATGTTTGGCCCACCTGGGAAGGTAGATTACCTTTACCAAGGATGTGGAAAGCATAAAGTTTTTTATGAAGGAGTCAACTGGAGTCCACAGGCTGCTATAGATTGTTACAGAAAAAATTGGACTGAC…
>AB099418_Japan_2000
GAAAAAATAAAGATATGCCTTCAAAAGCAAGTGAACAGTAGCTTCAGCCTACACAATGGCTTCGGAGGAAATTTGTATGCCACAGAAGAAAAAAGAATGTTTGAACTTGTTAAGCCCAAAGCTGGAGCCTCTGTCTTGAATCAAAGTACATGGATTGGCTTTGGAGATTCAAGAACTGACCAAAGCAATTCAGCTTTTCCTAGGTCTGCGGATGTTTCAGCAAAAACTGCTGATAAGTTTCGTTCTTTGTCTGGTGGATCCTTGATGTTGAGTATGTTTGGCCCACCTGGGAAGGTAGATTACCTTTACCAAGGATGTGGAAAGCATAAAGTTTTTTATGAAGGAGTCAACTGGAGTCCACAGGCTGCTATAGATTGTTACAGAAAAAATTGGACTGAC…
>AB099420_Japan_2000
GAAAAAATAAAGATATGCCTTCAAAAGCAAGTGAACAGTAGCTTCAGCCTACACAATGGCTTCGGAGGAAATTTGTATGCCACAGAAGAAAAAAGAATGTTTGAACTTGTTAAGCCCAAAGCTGGAGCCTCTGTCTTGAATCAAAGTACATGGATTGGCTTTGGAGATTCAAGAACTGACCAAAGCAATTCAGCTTTTCCTAGATCTGCGGATGTTTCAGCAAAAACTGCTGATAAGTTTCGTTCTTTGTCTGGTGGATCCTTGATGTTGAGTATGTTTGGCCCACCTGGGAAGGTAGATTACCTTTACCAAGGATGTGGAAAGCATAAAGTTTTTTATGAAGGAGTCAACTGGAGTCCACAGGCTGCTATAGATTGTTACAGAAAAAATTGGACTGAC…
>AB099421_Japan_2000
GAAAAAATAAAGATATGCCTTCAAAAGCAAGTGAACAGTAGCTTCAGCCTACACAATGGCTTTGGAGGAAATTTATATGCCACAGAAGAAAAAAGAATGTTTGAGCTTGTCAAGCCCAAAGCTGGAGCTTCCGTCTTGAATCAAAGTACATGGATTGGCTTTGGAGATTCAAGGACTGACAAAAGCAATCCAAATTTTCCAAGGTCTGCAGATGTTTCAGTAAAAACTGCCAATAAGTTTCGTTCTTTAACTGGTGGATCTTTGATGTTGAGTATGTTTGGCCCTCCTGGGAAAGTAGACTATCTTTATCAAGGATGTGGGAAACATAAGGTTTTTTATGAAGGAGTTAACTGGAGCCCACATGCTGCTATAGATTGTTACAGAAAGAATTGGACTGAC…
>AB099422_Japan_2000
GAAAAAATAAAGATATGCCTTCAAAAGCAAGTGAACAGTAGCTTCAGCCTACACAATGGCTTTGGAGGAAATTTGTATGCCACAGAAGAAAAAAGAATGTTTGAGCTTGTTAAGCCCAAAGCTGGAGCCTCTGTCTTGAATCAAAGTACATGGATTGGCTTTGGAGATTCAAGGACTGACAAAAGCAATTCAGCTTTTCCTAGGTCTGCGGATGTTTCAGAAAAAACTGCTGATAAGTTTCGTTCTTTGTCTGGTGGATCCTTAATGTTGAGTATGTTTGGCCCACCTGGGAAGGTAGACTACCTTTACCAAGGATGTGGAAAACATAAGGTTTTTTATGAAGGAGTCAACTGGAGTCCACATGCTGCTATTGATTGTTACAGAAAAAATTGGACCGAT…
>AB219079_Japan_2004
GAAAAAATAAAAATATGCCTTCAAAAGCAAGTGAACAGTAGCTTCAGCCTACACAATGGCTTTGGAGGAAACTTGTATGCCACAGAAGAAAAAAGAATGTTTGAGCTTGTTAAGCCTAAAGCTGGAGCCTCTGTCTTGAATCAAAGTACATGGATTGGCTTTGGAGATTCAAGGACTGACAAAAGCAATTCAGCTTTTCCTAGGTCTGCGGATGTTTCAGAAAAAACTGCTGATAAGTTTCATTCTTTATCTGGTGGATCCTTAATGTTGAGTATGTTTGGCCCACCTGGGAAGGTAGACTACCTTTACCAAGGATGTGGAAAACATAAGGTTTTTTATGAAGGAGTCAACTGGAGTCCACATGCTGCTATTGATTGTTACAGAAAAAATTGGACCGAT…
>AB252158_Japan_2004
GAAAAAATAAAGATATGCCTTCAAAAGCAAGTGAACAGTAGCTTCAGCCTACACAATGGCTTTGGAGGAAATTTGTATGCCACAGAAGAAAAAAGAATGTTTGAGCTTGTTAAGCCCAAAGCTGGAGCCTCTGTCTTGAATCAAAGTACATGGATTGGCTTTGGAGATTCAAGGACTGACAAAAGCAATTCAGCTTTTCCTAGGTCTGCGGATGTTTCAGAAAAAACTGCTGATAAGTTTCGTTCTTTGTCTGGTGGATCCTTAATGTTGAGTATGTTTGGCCCACCTGGGAAGGTAGACTATCTTTACCAAGGATGTGGAAAACATAAGGTTTTTTATGAAGGAGTCAACTGGAGTCCACATGCTGCTATTGATTGTTACAGAAAAAATTGGACTGAT…
>AB252159_Japan_2004
GAAAAAATAAAGATATGCCTTCAAAAGCAAGTGAACAGTAGCTTCAGCCTACACAATGGCTTTGGAGGAAATTTGTATGCCACAGAAGAAAAAAGAATGTTTGAGCTTGTTAAGCCCAAAGCTGGAGCCTCTGTCTTGAATCAAAGTACATGGATTGGCTTTGGAGATTCAAGGACTGACAAAAGCAATTCAGCTTTTCCTAGGTCTGCGGATGTTTCAGAAAAAACTGCTGATAAGTTTCGTTCTTTGTCTGGTGGATCCTTAATGTTGAGTATGTTTGGCCCACCTGGGAAGGTAGACTACCTTTACCAAGGATGTGGAAAACATAAGGTTTTTTATGAAGGAGTCAACTGGAGTCCACATGCTGCTATTGATTGTTACAGAAAAAATTGGACCGAT…
>AB252160_Japan_2004
GAAAAAATAAAGATATGCCTTCAAAAGCAAGTGAACAGTAGCTTCAGCCTACACAATGGCTTTGGAGGAAATTTATATGCCACAGAAGAAAAAAGAATGTTTGAGCTTGTCAAGCCTAAAGCTGGAGCTTCCGTCTTGAATCAAAGTACATGGATTGGCTTTGGAGATTCAAGGACTGACAAAAGCAATCCAAATTTTCCCAGATCTGCAGATGTTTCAGTAAAAACTGCCAATAAGTTTCGTTCTTTAACTGGTGGATCTTTGATGTTGAGTATGTTTGGCCCTCCTGGGAAAGTAGACTATCTTTATCAAGGATGTGGAAAACATAAAGTTTTTTATGAAGGAGTTAACTGGAGCCCACATGCTGCTATAGATTGTTACAGAAAAAATTGGACTGAC…
>AB252161_Japan_2004
GAAAAAATAAAGATATGCCTTCAAAAGCAAGTGAACAGTAGCTTCAGCCTACACAATGGCTTTGGAGGAAATTTGTATGCCACAGAAGAAAAAAGAATGTTTGAGCTTGTTAAGCCCAAAGCTGGAGCCTCTGTCTTGAATCAAAGTACATGGATTGGCTTTGGAGATTCGAGGACTGACAAAAGCAATTCAGCTTTTCCTAGGTCTGCGGATGTTTCAGAAAAAACTGCTGATAAGTTTCGTTCTTTGTCTGGTGGATCCTTAATGTTGAGTATGTTTGGCCCACCTGGGAAGGTAGACTACCTTTACCAAGGATGTGGAAAACATAAGGTTTTTTATGAAGGAGTCAACTGGAGTCCACATGCTGCTATTGATTGTTACAGAAAAAATTGGACCGAT…
>AB252162_Japan_2004
GAAAAAATAAAGATATGCCTTCAAAAGCAAGTGAACAGTAGCTTCAGCCTACACAATGGCTTTGGAGGAAATTTGTATGCTACAGAAGAAAAAAGAATGTTTGAGCTTGTTAAGCCCAAAGCTGGAGCCTCTGTCTTGAATCAAAGTACATGGATTGGCTTTGGAGATTCAAGGACTGACAAAAGCAATTCAGCTTTTCCTAGGTCTGCGGATGTTTCAGAAAAAACTGCTGATAAGTTTCGTTCTTTGTCTGGTGGATCCTTAATGCTGAGTATGTTTGGCCCACCTGGGAAGGTAGACTACCTTTACCAAGGATGTGGAAAACATAAGGTTTTTTATGAAGGAGTCAACTGGAGCCCACATGCTGCTATTGATTGTTACAGAAAAAATTGGACTGAT…
>AB252163_Japan_2004
GAAAAAATAAAGATATGCCTTCAAAAGCAAGTGAACAGTAGCTTCAGCCTACACAATGGCTTTGGAGGAAATTTGTATGCCACAGAAGAAAAAAGAATGTTTGAGCTTGTTAAGCCCAAAGCTGGAGCCTCTGTTTTGAATCAAAGTACATGGATTGGCTTTGGAGATTCAAGGACTGACAAAAGCAATTCAGCTTTTCCTAGGTCTGCAGATGTTTCAGAAAAAACTGCTGATAAGTTTCGTTCTTTGTCTGGTGGATCCTTAATGTTGAGTATGTTTGGCCCACCTGGGAAGGTAGATTACCTTTACCAAGGATGTGGAAAACATAAGGTTTTTTATGAAGGAGTCAACTGGAGTCCACATGCTGCTATTGATTGTTACAGAAAAAATTGGACCGAT…
>AB252164_Japan_2004
GAAAAAATAAAGATATGCCTTCAAAAGCAAGTGAACAGTAGCTTCAGCCTACACAATGGCTTCGGAGGAAATTTGTATGCCACAGAAGAAAAAAGAATGTTTGAACTTGTTAAGCCCAAAGCTGGAGCCTCTGTCTTGAATCAAAGTACATGGATTGGCTTTGGAGATTCAAGAACTGACCAAGGCAATTCAGCTTTTCCTAGATCTGCGGATGTTTCAGCAAAAACTGCTGATAAGTTTCGTTCTTTGTCTGGTGGATCTTTGATGTTGAGTATGTTTGGCCCACCTGGGAAGGTAGATTACCTTTACCAAGGATGTGGAAAGCATAAAGTTTTTTATGAAGGAGTCAACTGGAGTCCACAGGCTGCTATAGATTGTTACAGAAAAAATTGGACTGAC…
>AB252165_Japan_2004
GAAAAAATAAAGATATGCCTTCAAAAGCAAGTGAACAGTAGCTTCAGCCTACACAATGGCTTTGGAGGAAATTTGTATGCCACAGAAGAAAAAAGAATGTTTGAGCTTGTTAAGCCCAAAGCTGGAGCCTCTGTCTTGAATCAAAGTACATGGATTGGCTTTGGAGATTCAAGGACTGACAAAAGCAATTCAGCTTTTCCTAGGTCTGCGGATGTTTCAGAAAAAACTGCTGATAAGTTTCGTTCTTTGTCTGGTGGATCCTTAATGTTGAGTATGTTTGGCCCACCTGGGAAGGTAGACTATCTTTACCAAGGATGTGGAAAACATAAGGTTTTTTATGAAGGAGTCAACTGGAGTCCACATGCTGCTATTGATTGTTACAGAAAAAATTGGACTGAT…
>GQ853455_Singapore_2006
GAAAAAATAAAGATATGCCTTCAAAAGCAAGTGAATAGTAGCTTCAGCCTACACAATGGCTTTGGAGGAAATTTGTATGCCACAGAAGAAAAAAGAATGTTTGAACTTGTTAAGCCCAAAGCTGGAGCCTCTGTCTTGAATCAAAGTACATGGATTGGCTTTGGAGATTCAAGGACTGACAAAAGCAATTCAGCTTTTCCTAGGTCTGCGGATGTTTCAGAAAAAACTGCTGATAAGTTTCGTTCTTTGTCTGGTGGATCCTTAATGTTGAGTATGTTTGGCCCACCTGGGAAGGTAGACTACCTTTACCAAGGATGTGGAAAACATAAGGTTTTTTATGAAGGAGTCAACTGGAGTCCACATGCTGCTATTGATTGTTACAGAAAAAATTGGACCGAT…
>GQ853453_Singapore_2006
GAAAAAATAAAGATATGCCTTCAAAAGCAAGTGAATAGTAGCTTCAGCCTACACAATGGCTTTGGAGGAAATTTGTATGCCACAGAAGAAAAAAGAATGTTTGAACTTGTTAAGCCCAAAGCTGGAGCCTCTGTCTTGAATCAAAGTACATGGATTGGCTTTGGAGATTCAAGGACTGACAAAAGCAATTCAGCTTTTCCTAGGTCTGCGGATGTTTCAGAAAAAACTGCTGATAAGTTTCGTTCTTTGTCTGGTGGATCCTTAATGTTGAGTATGTTTGGCCCACCTGGGAAGGTAGACTACCTTTACCAAGGATGTGGAAAACATAAGGTTTTTTATGAAGGAGTCTACTGGAGTCCACATGCTGCTATTGATTGTTACAGAAAAAATTGGACCGAT…
>GQ853454_Singapore_2006
GAAAAAATAAAGATATGCCTTCAAAAGCAAGTGAATAGTAGCTTCAGCCTACACAATGGCTTTGGAGGAAATTTGTATGCCACAGAAGAAAAAAGAATGTTTGAACTTGTTAAGCCCAAAGCTGGAGCCTCTGTCTTGAATCAAAGTACATGGATTGGCTTTGGAGATTCAAGGACTGACAAAAGCAATTCAGCTTTTCCTAGGTCTGCGGATGTTTCAGAAAAAACTGCTGATAAGTTTCGTTCTTTGTCTGGTGGATCCTTAATGTTGAGTATGTTTGGCCCACCTGGGAAGGTAGACTACCTTTACCAAGGATGTGGAAAACATAAGGTTTTTTATGAAGGAGTCAACTGGAGTCCACATGCTGCTATTGATTGTTACAGAAAAAATTGGACCGAT…
>GQ853452_Singapore_2006
GAAAAAATAAAGATATGCCTTCAAAAGCAAGTGAATAGTAGCTTCAGCCTACACAATGGCTTTGGAGGAAATTTGTATGCCACAGAAGAAAAAAGAATGTTTGAACTTGTTAAGCCCAAAGCTGGAGCCTCTGTCTTGAATCAAAGTACATGGATTGGCTTTGGAGATTCAAGGACTGACAAAAGCAATTCAGCTTTTCCTAGGTCTGCGGATGTTTCAGAAAAAACTGCTGATAAGTTTCGTTCTTTGTCTGGTGGATCCTTAATGTTGAGTATGTTTGGCCCACCTGGGAAGGTAGACTACCTTTACCAAGGATGTGGAAAACATAAGGTTTTTTATGAAGGAGTCAACTGGAGTCCACATGCTGCTATTGATTGTTACAGAAAAAATTGGACCGAT…
>AB978553_Japan_2008
GAAAAAATAAAGATATGCCTTCAAAAGCAAGTGAACAGTAGCTTCAGCCTACACAATGGCTTTGGAGGAAATTTGTATGCCACAGAAGAAAAAAGAATGTTTGAGCTTGTTAAGCCCAAAGCTGGAGCCTCTGTCTTGAATCAAAGTACATGGATTGGCTTTGGAGATTCAAGGACTGACAAAACCAATTCAGCTTTTCCTAGGTCTGCTGATGTTTCTGCAAAGACTGCTGATAAATTCCGCTCTTTGTCTGGTGGGTCCTTGATGCTGAGTATGTTTGGCCCACCTGGGAAGGTAGATTACCTTTACCAAGGATGTGGAAAACATAAAGTTTTTTATGAAGGAGTTAACTGGAGTCCACATGCTGCTATAGATTGTTACAGTAAAAATTGGACTGAC…
>AB978554_Japan_2008
GAAAAAATAAAGATATGCCTTCAAAAGCAAGTGAACAGTAGCTTCAGCCTGCACAATGGCTTTGGAGGAAATTTGTATGCCACAGAAGAAAAAAGAATGTTTGAGCTTGTTAAGCCCAAAGCTGGAGCCTCTGTCTTGAATCAAAGTACATGGATTGGCTTTGGAGATTCAAGGACTGACAAAACCAATTCAGCTTTTCCTAGGTCTGCTGATGTTTCTGCAAAGACTGCTGATAAATTCCGCTCTTTGTCTGGTGGGTCCTTGATGCTGAGTATGTTTGGCCCACCTGGGAAGGTAGATTACCTTTACCAAGGATGTGGAAAACATAAAGTTTTTTATGAAGGAGTTAACTGGAGTCCACATGCTGCTATAGATTGTTACAGTAAAAATTGGACTGAC…
>AB978557_Japan_2008
GAAAAAATAAAGATATGCCTTCAAAAGCAAGTGAACAGTAGCTTCAGCCTACACAATGGCTTTGGAGGAAATTTGTATGCCACAGAAGAAAAAAGAATGTTTGAGCTTGTTAAGCCCAAAGCTGGAGCCTCTGTCTTGAATCAAAGTACATGGATTGGCTTTGGAGATTCAAGGACTGACAAAACCAATTCAGCTTTTCCTAGGTCTGCTGATGTTTCTGCAAAGACTGCTGATAAATTCCGCTCTTTGTCTGGTGGGTCCTTGATGCTGAGTATGTTTGGCCCACCTGGGAAGGTAGATTACCTTTACCAAGGATGTGGAAAACATAAAGTTTTTTATGAAGGAGTTAACTGGAGTCCACATGCTGCTATAGATTGTTACAGTAAAAATTGGACTGAC…
>HM748629_Spain_2009
GAAAAAATAAAGATATGCCTTCAAAAGCAAGTGAACAGTAGCTTCAGCCTACACAATGGCTTTGGAGGAAATTTGTATGCCACAGAAGAAAAAAGAATGTTTGAGCTTGTTAAGCCCAAAGCTGGAGCCTCTGTCTTGAATCAAAGTACATGGATTGGCTTTGGAGATTCAAGAACTGACAGAAGCAATTCAGCTTTTCCTAGGTCTGCGGATGTTTCAGAAAAAACTGCTGATAAGTTTCGTTCTTTGTCTGGTGGATCCTTAATGTTGAGTATGTTTGGCCCACCTGGGAAGGTAGACTACCTTTACCAAGGATGTGGAAAACATAAGGTTTTTTATGAAGGAGTCAACTGGAGTCCACATGCTGCTATTGATTGTTACAGAAAAAATTGGACCGAT…
>HM748630_Spain_2009
GAAAAAATAAAGATATGCCTTCAAAAGCAAGTGAACAGTAGCTTCAGCCTACACAATGGCTTTGGAGGAAATTTGTATGCCACAGAAGAAAAAAGAATGTTTGAGCTTGTTAAGCCCAAAGCTGGAGCCTCTGTCTTGAATCAAAGTACATGGATTGGCTTTGGAGATTCAAGGACTGACAAAACCAATTCAGCTTTTCCTAGGTCTGCTGATGTTTCTGCAAAGACTGCTGATAAATTCCGCTCTTTGTCTGGTGGGTCCTTGATGCTGAGTATGTTTGGCCCACCTGGGAAGGTAGATTACCTTTACCAAGGATGTGGAAAACATAAAGTTTTTTATGAAGGAGTTAACTGGAGTCCACATGCTGCTATAGATTGTTACAGTAAAAATTGGACTGAC…
>HM748631_Spain_2009
GAAAAAATAAAGATATGCCTTCAAAAGCAAGTGAACAGTAGCTTCAGCCTACACAATGGCTTTGGAGGAAATTTGTATGCCACAGAAGAAAAAAGAATGTTTGAGCTTGTTAAGCCCAAAGCTGGAGCCTCTGTCTTGAATCAAAGTACATGGATTGGCTTTGGAGATTCAAGGACTGACAAAACCAATTCAGCTTTTCCTAGGTCTGCTGATGTTTCTGCAAAGACTGCTGATAAATTCCGCTCTTTGTCTGGTGGGTCCTTGATGCTGAGTATGTTTGGCCCACCTGGGAAGGTAGATTACCTTTACCAAGGATGTGGAAAACATAAAGTTTTTTATGAAGGAGTTAACTGGAGTCCACATGCTGCTATAGATTGTTACAGTAAAAATTGGACTGAC…
>HM748628_Spain_2009
GAAAAAATAAAGATATGCCTTCAAAAGCAAGTGAACAGTAGCTTCAGCCTACACAATGGCTTTGGAGGAAATTTGTATGCCACAGAAGAAAAAAGAATGTTTGAGCTTGTTAAGCCCAAAGCTGGAGCCTCTGTCTTGAATCAAAGTACATGGATTGGCTTTGGAGATTCAAGAACTGACAGAAGCAATTCAGCTTTTCCTAGGTCTGCGGATGTTTCAGAAAAAACTGCTGATAAGTTTCGTTCTTTGTCTGGTGGATCCTTAATGTTGAGTATGTTTGGCCCACCTGGGAAGGTAGACTACCTTTACCAAGGATGTGGAAAACATAAGGTTTTTTATGAAGGAGTCAACTGGAGTCCACATGCTGCTATTGATTGTTACAGAAAAAATTGGACCGAT…
>HM748632_Spain_2009
GAAAAAATAAAGATATGCCTTCAAAAGCAAGTGAACAGTAGCTTCAGCCTACACAATGGCTTTGGAGGAAATTTGTATGCCACAGAAGAAAAAAGAATGTTTGAGCTTGTTAAGCCCAAAGCTGGAGCCTCTGTCTTGAATCAAAGTACATGGATTGGCTTTGGAGATTCAAGGACTGACAAAACCAATTCAGCTTTTCCTAGGTCTGCTGATGTTTCAGCAAAGACTGCTGATAAATTTCGCTCTTTGTCTGGTGGATCCTTGATGCTGAGTATGTTTGGCCCACCTGGGAAGGTAGACTACCTTTACCAAGGATGTGGAAAACATAAAGTTTTTTATGAAGGAGTTAACTGGAGTCCACATGCTGCTATAGATTGTTACAGTAAAAATTGGACTGAC…
>HM748633_Spain_2009
GAAAAAATAAAGATATGCCTTCAAAAGCAAGTGAATAGTAGCTTCAGCCTACACAATGGCTTTGGAGGAAATTTGTATGCCACAGAAGAAAAAAGAATGTTTGAACTTGTTAAGCCCAAAGCTGGAGCCTCTGTCTTGAATCAGAGTACATGGATTGGCTTTGGAGATTCAAGGACTGACAAAAGCAATTCAGCTTTTCCTAGGTCTGCGGATGTTTCAGAAAAAACTGCTGATAAGTTTCGTTCTTTGTCTGGTGGATCCTTAATGTTGAGTATGTTTGGCCCACCTGGGAAAGTAGACTACCTTTACCAAGGATGTGGAAAACATAAGGTTTTTTATGAAGGAGTCAACTGGAGTCCACATGCTGCTATTGATTGTTACAGAAAAAACTGGACCGAT…
>HM748624_Spain_2009
GAAAAAATAAAGATATGCCTTCAAAAGCAAGTGAACAGTAGCTTCAGCCTACACAATGGCTTTGGAGGAAATTTGTATGCCACAGAAGAAAAAAGAATGTTTGAGCTTGTTAAGCCCAAAGCTGGAGCCTCTGTCTTGAATCAAAGTACATGGATTGGCTTTGGAGATTCAAGGACTGACAGAAGCAATTCAGCTTTTCCTAGGTCTGCGGATGTTTCAGAAAAGACTGCTGATAAGTTTCGTTCTTTGTCTGGTGGATCCTTAATGTTGAGTATGTTTGGCCCACCTGGGAAGGTAGACTACCTTTACCAAGGATGTGGAAAACATAAGGTTTTTTATGAAGGAGTCAACTGGAGTCCACATGCTGCTATTGATTGTTACAGAAAAAATTGGACCGAT…
>HM748623_Spain_2009
GAAAAAATAAAGATATGCCTTCAAAAGCAAGTGAACAGTAGCTTCAGCCTACACAATGGCTTTGGAGGAAATTTGTATGCCACAGAAGAAAAAAGAATGTTTGAGCTTGTTAAGCCCAAAGCTGGAGCCTCTGTCTTGAATCAAAGTACATGGATTGGCTTTGGAGATTCAAGGACTGACAAAGGCAATTCAGCTTTTCCTAGGTCTGCGGATGTTTCAGAAAAAACTGCTGATAAGTTTCGTTCTTTGTCTGGCGGATCCTTAATGTTGAGTATGTTTGGCCCACCTGGGAAGGTAGACTACCTTTACCAAGGATGTGGAAAACATAAGGTTTTTTATGAAGGAGTCAACTGGAGTCCACATGCTGCTATTGATTGTTACAGAAAAAACTGGACCGAT…
>HM748625_Spain_2009
GAAAAAATAAAGATATGCCTTCAAAAGCAAGTGAACAGTAGCTTCAGCCTACACAATGGCTTTGGAGGAAATTTGTATGCCACAGAAGAAAAAAGAATGTTTGAGCTTGTTAAGCCCAAAGCTGGAGCCTCTGTCTTGAATCAAAGTACATGGATTGGCTTTGGAGATTCAAGGACTGACAAAGGCAATTCAGCTTTTCCTAGGTCTGCGGATGTTTCAGAAAAAACTGCTGATAAGTTTCGTTCTTTGTCTGGCGGATCCTTAATGTTGAGTATGTTTGGCCCACCTGGGAAGGTAGACTACCTTTACCAAGGATGTGGAAAACATAAGGTTTTTTATGAAGGAGTCAACTGGAGTCCACATGCTGCTATTGATTGTTACAGAAAAAACTGGACCGAT…
>HM748626_Spain_2009
GAAAAAATAAAGATATGCCTTCAAAAGCAAGTGAACAGTAGCTTCAGCCTACACAATGGCTTTGGAGGAAATTTGTATGCCACAGAAGAAAAAAGAATGTTTGAGCTTGTTAAGCCCAAAGCTGGAGCCTCTGTCTTGAATCAAAGTACATGGATTGGCTTTGGAGATTCAAGGACTGACAGAAGCAATTCAGCTTTTCCTAAGTCTGCGGATGTTTCAGAAAAGACTGCTGATAAGTTTCGTTCTTTGTCTGGTGGATCCTTAATGTTGAGTATGTTTGGCCCACCTGGGAAGGTAGACTACCTTTACCAAGGATGTGGAAAACATAAGGTTTTTTATGAAGGAGTCAACTGGAGTCCACATGCTGCTATTGATTGTTACAGAAAAAATTGGACCGAT…
>AB978548_Philippines_2011
GAAAAAATAAAGATATGCCTTCAAAAGCAAGTGAACAGTAGCTTCAGCCTACACAATGGCTTTGGAGGAAATTTGTATGCCACAGAAGAAAAAAGAATGTTTGAGCTTGTTAAGCCCAAAGCTGGAGCCTCTGTCTTGAATCAAAGTACATGGATTGGCTTTGGAGATTCAAGGACTGACAAAACCAATTCTTGTTTTCCTAGGTCTGCTGATGTTTCAGCAAAGACTGCTGATAAATTTCGCTCTTTGTCTGGTGGATCCTTGATGCTGAGTATGTTTGGCCCACCTGGGAAGGTAGACTACCTTTACCAAGGATGTGGAAAACATAAAGTTTTTTATGAAGGAGTTAACTGGAGTCCACATGCTGCTATAGATTGTTACAGTAAAAATTGGACTGAC…
>AB978549_Philippines_2011
GAAAAAATAAAGATATGCCTTCAAAAGCAAGTGAACAGTAGCTTCAGCCTACACAATGGCTTTGGAGGAAATTTGTATGCCACAGAAGAAAAAAGAATGTTTGAGCTTGTTAAGCCCAAAGCTGGAGCCTCTGTCTTGAATCAAAGTACATGGATTGGCTTTGGAGATTCAAGGACTGACAAAACCAATTCAGCTTTTCCTAGGTCTGCTGATGTTTCAGCAAAGACTGCTGATAAATTTCGCTCTTTGTCTGGTGGATCCTTGATGCTGAGTATGTTTGGCCCACCTGGGAAGGTAGACTACCTTTACCAAGGATGTGGAAAACATAAAGTTTTTTATGAAGGAGTTAACTGGAGTCCACATGCTGCTATAGATTGTTACAGTAAAAATTGGACTGAC…
>AB978550_Philippines_2011
GAAAAAATAAAGATATGCCTTCAAAAGCAAGTGAACAGTAGCTTCAGCCTACACAATGGCTTTGGAGGAAATTTGTATGCCACAGAAGAAAAAAGAATGTTTGAGCTTGTTAAGCCCAAAGCTGGAGCCTCTGTCTTGAATCAAAGTACATGGATTGGCTTTGGAGATTCAAGGACTGACAAAACCAATTCAGCTTTTCCTAGGTCTGCTGATGTTTCAGCAAAGACTGCTGATAAATTTCGCTCTTTGTCTGGTGGATCCTTGATGCTGAGTATGTTTGGCCCACCTGGGAAGGTAGACTACCTTTACCAAGGATGTGGAAAACATAAAGTTTTTTATGAAGGAGTTAACTGGAGTCCACATGCTGCTATAGATTGTTACAGTAAAAATTGGACTGAC…
>AB811847_Japan_2012
GAAAAAATAAAGATATGCCTTCAAAAGCAAGTGAACAGTAGCTTCAGCCTACACAATGGCTTTGGAGGAAATTTGTATGCCACAGAAGAAAAAAGAATGTTTGAACTTGTTAAGCCCAAAGCTGGAGCCTCTGTCTTGAATCAAAGTACATGGATTGGCTTTGGAGATTCAAGGACTGACAAAACCAATTCAGCTTTTCCTAGGTCTGCTGATGTTTCTGCAAAGACTGCTGATAAATTCCGCTCTTTGTCTGGTGGGTCCTTGATGCTGAGTATGTTTGGCCCACCTGGGAAGGTGGATTACCTTTACCAAGGATGTGGAAAACATAAAGTTTTTTATGAAGGAGTTAACTGGAGTCCACATGCTGCTATAGATTGTTACAGTAAAAATTGGACTGAC…
>AB978559_Japan_2012
GAAAAAATAAAGATATGCCTTCAAAAGCAAGTGAACAGTAGCTTCAGCCTACACAATGGCTTTGGAGGAAATTTGTATGCCACAGAAGAAAAAAGAATGTTTGAGCTTGTTAAGCCCAAAGCTGGAGCCTCTGTCTTGAATCAAAGTACATGGATTGGCTTTGGAGATTCAAGGACTGACAAAACCAATTCAGCTTTTCCTAGGTCTGCTGATGTTTCTGCAAAGACTGCTGATAAATTCCGCTCTTTGTCTGGTGGGTCCTTGATGCTGAGTATGTTTGGCCCACCTGGGAAGGTAGATTACCTTTACCAAGGATGTGGAAAACATAAAGTTTTTTATGAAGGAGTTAACTGGAGTCCACATGCTGCTATAGATTGTTACAGTAAAAATTGGACTGAC…
>AB978560_Philippines_2013
GAAAAAATAAAGATATGCCTTCAAAAGCAAGTGAACAGTAGCTTCAGCCTACACAATGGCTTTGGAGGAAATTTGTATGCCACAGAAGAAAAAAGAATGTTTGAGCTTGTTAAGCCCAAAGCTGGAGCCTCTGTCTTGAATCAAAGTACATGGATTGGCTTTGGAGATTCAAGGACTGACAAAACCAATTCAGCTTTTCCTAGGTCTGCTGATGTTTCAGCAAAGACTGCTGATAAATTTCGCTCTTTGTCTGGTGGATCCTTGATGCTGAGTATGTTTGGCCCACCTGGGAAGGTAGACTACCTTTACCAAGGATGTGGAAAACATAAAGTTTTTTATGAAGGAGTTAACTGGAGTCCACATGCTGCTATAGATTGTTACAGTAAAAATTGGACTGAC…
>AB978561_Philippines_2013
GAAAAAATAAAGATATGCCTTCAAAAGCAAGTGAACAGTAGCTTCAGCCTACACAATGGCTTTGGAGGAAATTTGTATGCCACAGAAGAAAAAAGAATGTTTGAGCTTGTTAAGCCCAAAGCTGGAGCCTCTGTCTTGAATCAAAGTACATGGATTGGCTTTGGAGATTCAAGGACTGACAAAACCAATTCAGCTTTTCCTAGGTCTGCTGATGTTTCAGCAAAGACTGCTGATAAATTTCGCTCTTTGTCTGGTGGATCCTTGATGCTGAGTATGTTTGGCCCACCTGGGAAGGTAGACTACCTTTACCAAGGATGTGGAAAACATAAAGTTTTTTATGAAGGAGTTAACTGGAGTCCACATGCTGCTATAGATTGTTACAGTAAAAATTGGACTGAC…
>AB978563_Philippines_2013
GAAAAAATAAAGATATGCCTTCAAAAGCAAGTGAACAGTAGCTTCAGCCTACACAATGGTTTTGGAGGAAATTTGTATGCCACAGAAGAAAAAAGAATGTTTGAGCTTGTTAAGCCCAAAGCTGGAGCCTCTGTTTTGAATCAAAGTACATGGATTGGCTTTGGAGATTCAAGGACTGACAAAACCAATTCAGCTTTTCCTAGGTCTGCTGATGTTTCAGCAAAGACTGCTGATAAATTTCGCTCTTTGTCTGGTGGGTCCTTGATGCTGAGTATGTTTGGCCCACCTGGGAAGGTAGACTACCTCTACCAAGGATGTGGAAAACATAAAGTTTTTTATGAAGGAGTTAACTGGAGTCCACATGCTGCTATAGATTGTTACAGTAAAAATTGGACTGAC…
>AB978565_Philippines_2013
GAAAAAATAAAGATATGCCTTCAAAAGCAAGTGAACAGTAGCTTCAGCCTACACAATGGCTTTGGAGGAAATTTGTATGCCACAGAAGAAAAAAGAATGTTTGAGCTTGTTAAGCCCAAAGCTGGAGCCTCTGTCTTGAATCAAAGTACATGGATTGGCTTTGGAGATTCAAGGACTGACAAAACCAATTCAGCTTTTCCTAGGTCTGCTGATGTTTCAGCAAAGACTGCTGATAAATTTCGCTCTTTGTCTGGTGGATCCTTGATGCTGAGTATGTTTGGCCCACCTGGGAAGGTAGACTACCTTTACCAAGGATGTGGAAAACATAAAGTTTTTTATGAAGGAGTTAACTGGAGTCCACATGCTGCTATAGATTGTTACAGTAAAAATTGGACTGAC…
>AB978566_Philippines_2013
GAAAAAATAAAGATATGCCTTCAAAAGCAAGTGAACAGTAGCTTCAGCCTACACAATGGCTTTGGAGGAAATTTGTATGCCACAGAAGAAAAAAGAATGTTTGAGCTTGTTAAGCTCAAAGCTGGAGCCTCTGTCTTGAATCAAAGTACATGGATTGGCTTTGGAGATTCAAGGACTGACAAAACCAATTCAGCTTTTCCTAGGTCTGCTGATGTTTCAGCAAAGACTGCTGATAAATTTCGCTCTTTGTCTGGTGGATCCTTGATGCTGAGTATGTTTGGCCCGCCTGGGAAGGTAGACTACCTTTACCAAGGATGTGGAAAACATAAAGTTTTTTATGAAGGAGTTAACTGGAGTCCACATGCTGCTATAGATTGTTACAGTAAAAATTGGACTGAC…
>LC013256_Japan_2014
GAAAAAATAAAGATATGCCTTCAAAAGCAAGTGAACAGTAGCTTCAGCCTACACAATGGCTTTGGAGGAAATTTGTATGCCACAGAAGAAAAAAGAATGTTTGAGCTTGTCAAGCCCAAAGCTGGAGCCTCTGTCTTGAATCAAAGTACATGGATTGGCTTTGGGGATTCAAGGACTGACAAAACCAATTCAGCTTTTCCTAGGTCTGCTGATGTTTCTGCAAAGACTGCTGATAAATTCCGCTCTTTGTCTGGTGGGTCCTTGATGCTGAGTATGTTTGGCCCACCTGGGAAGGTAGATTACCTTTACCAAGGATGTGGAAAACATAAAGTTTTTTATGAAGGAGTTAACTGGAGTCCACATGCTGCTATAGATTGTTACAGTAAAAATTGGACTGAC…
>C_VICTORIA_1_2011
GAAAAAATAAAGATATGCCTTCAAAAGCAAGTGAACAGTAGCTTCAGCCTACACAATGGCTTTGGAGGAAATTTGTATGCCACAGAAGAGAAAAGAATGTTTGAGCTTGTTAAGCCCAAAGCTGGAGCCTCTGTCTTGAATCAAAGTACATGGATTGGCTTTGGAGATTCAAGGACTGACAAAACCAATTCAGCTTTTCCTAGGTCTGCTGATGTTTCTGCAAAGACTGCTGATAAATTCCGCTCTTTGTCTGGTGGGTCCTTGATGCTGAGTATGTTTGGCCCACCTGGGAAGGTAGATTACCTTTACCAAGGATGTGGAAAACATAAAGTTTTTTATGAAGGAGTTAACTGGAGTCCACATGCTGCTATAGATTGTTACAGTAAAAATTGGACTGAC…
>C_Perth_31_2014
GAAAAAATAAAGATATGCCTTCAAAAGCAAGTGAACAGTAGCTTCAGTCTACACAATGGCTTTGGAGGAAATTTGTATGCCACAGAAGAAAAAAGAATGTTTGAGCTTGTCAAGCCCAAAGCTGGAGCCTCTGTCTTGAATCAAAGTACATGGATTGGCTTTGGGGATTCAAGGACCGACAAAACCAATTCAGCTTTTCCTAGGTCTGCTGATGTTTCTGCAAAGACTGCTGATAAATTCCGCTCTTTGTCTGGTGGGTCCTTGATGCTGAGTATGTTTGGCCCACCTGGGAAGGTAGATTACCTTTACCAAGGATGTGGAAAACATAAAGTTTTTTATGAAGGAGTTAACTGGAGTCCACATGCTGCTATAGATTGTTACAGCAAAAATTGGACTGAC…
>C_Perth_9_2014
gaaaaaataaagatatgccttcaaaagcaagtgaacagtagcttcagcctacacaatggctttggaggaaatttgtatgccacagaagaaaaaagaatgtttgagcttgtcaagcccaaagctggagcctctgtcttgaatcaaagtacatggattggctttggggattcaaggactgacaaaaccaattcagcttttcctaggtctgctgatgtttctgcaaagactgctgataaattccgctctttgtctggtgggtccttgatgctgagtatgtttggcccacctgggaaggtagattacctttaccaaggatgtggaaaacataaagttttttatgaaggagttaactggagtccacatgctgctatagattgttacagtaaaaattggactgac…
>C_Perth_10_2014
gaaaaaataaagatatgccttcaaaagcaagtgaacagtagcttcagcctacacaatggctttggaggaaatttgtatgccacagaagaaaaaagaatgtttgagcttgttaagcccaaagctggagcctctgtcttgaatcaaagtacatggattggctttggagattcaaggactgacaaaaccaattcagcttttcctaggtctgctgatgtttctgcaaagactgctgataaattccgctctttgtctggtggatccttgatgctgagtatgtttggcccacctgggaaggtagattacctttaccaaggatgtggaaaacataaagttttttatgaaggagttaactggagtccacatgctgctatagattgttacagtaaaaattggactgac…
>C_Perth_12_2014
gaaaaaataaagatatgccttcaaaagcaagtgaatagtagcttcagcctacacaatggctttggaggaaatttgtatgccacagaagaaaaaagaatgtttgaacttgttaagcccaaagctggagcctctgtcttgaatcagagtacatggattggctttggagattcaaggactgacaaaagcaattcagcttttcctaggtctgcggatgtttcagaaaaaactgctgataagtttcgttctttgtctggtggatccttaatgctgagtatgtttggcccacctgggaaggtagactacctttaccaaggatgtggaaaacataaggttttttatgaaggagtcaactggagtccacatgctgctattgattgttacagaaaaaactggaccgat…
>C_Perth_23_2014
gaaaaaataaagatatgccttcaaaagcaagtgaacagtagcttcagcctacacaatggctttggaggaaatttgtatgccacagaagaaaaaagaatgtttgagcttgttaagcccaaagctggagcctctgtcttgaatcaaagtacatggattggctttggagattcaaggactgacaaaaccaattcagcttttcctaggtctgctgatgtttctgcaaagactgctgataaattccgctctttgtctggtgggtccttgatgctgagtatgtttggcccacctgggaaggtagattacctttaccaaggatgtggaaaacataaagttttttatgaaggagttaactggagtccacatgctgctatagattgttacagtaaaaattggactgac…
>C_Perth_26_2014
gaaaaaataaagatatgccttcaaaagcaagtgaacagtagcttcagcctacacaatggctttggaggaaatttgtatgccacagaagaaaaaagaatgtttgagcttgttaagcccaaagctggagcctctgtcttgaatcaaagtacatggattggctttggagattcaaggactgacaaaaccaattcagcttttcctaggtctgctgatgtttctgcaaagactgctgataaattccgctctttgtctggtggatccttgatgctgagtatgtttggcccacctgggaaggtagattacctttaccaaggatgtggaaaacataaagttttttatgaaggagttaactggagtccacatgctgctatagattgttacagtaaaaattggactgac…
>C_Perth_1_2014
gaaaaaataaagatatgccttcaaaagcaagtgaacagtagcttcagcctacacaatggctttggaggaaatttgtatgccacagaagaaaaaagaatgtttgagcttgttaagcccaaagctggagcctctgtcttgaatcaaagtacatggattggctttggagattcaaggactgacaaaaccaattctgcttttcctaggtctgctgatgtttctgcaaagactgctgataaattccgctctttgtctggtggatccttgatgctgagtatgtttggcccacctgggaaggtagattacctttaccaaggatgtggaaaacataaagttttttatgaaggagttaactggagtccacatgctgctatagattgttacagtaaaaattggactgac…
>C_Perth_2_2014
gaaaaaataaagatatgccttcaaaagcaagtgaacagtagcttcagcctacacaatggctttggaggaaatttgtatgccacagaagaaaaaagaatgtttgagcttgtcaagcccaaagctggagcctctgtcttgaatcaaagtacatggattggctttggggattcaaggactgacaaaaccaattcagcttttcctaggtctgctgatgtttctgcaaagactgctgataaattccgctctttgtctggtgggtccttgatgctgagtatgtttggcccacctgggaaggtagattacctttaccaaggatgtggaaaacataaagttttttatgaaggagttaactggagtccacatgctgctatagattgttacagwaaaaattggactgac…
>C_Perth_5_2014
gaaaaaataaagatatgccttcaaaagcaagtgaacagtagcttcagcctacacaatggctttggaggaaatttgtatgccacagaagaaaaaagaatgtttgagcttgttaagcccaaagctggagcctctgtcttgaatcaaagtacatggattggctttggagattcaaggactgacaaaaccaattcagcttttcctaggtctgctgatgtttctgcaaagactgctgataaattccgctctttgtctggtggatccttgatgctgagtatgtttggcccacctgggaaggtagattacctttaccaaggatgtggaaaacataaagttttttatgaaggagttaactggagtccacatgctgctatagattgttacagtaaaaattggactgac…
>C_Perth_8_2014
gaaaaaataaagatatgccttcaaaagcaagtgaacagtagcttcagcctacacaatggctttggaggaaatttgtatgccacagaagaaaaaagaatgtttgagcttgtcaagcccaaagctggagcctctgtcttgaatcaaagtacatggattggctttggggattcaaggactgacaaaaccaattcagcttttcctaggtctgctgatgtttctgcaaagactgctgataaattccgctctttgtctggtgggtccttgatgctgagtatgtttggcccacctgggaaggtagattacctttaccaaggatgtggaaaacataaagttttttatgaaggagttaactggagtccacatgctgctatagattgttacagtaaaaattggactgac…
>C_Perth_17_2014
gaaaaaataaagatatgccttcaaaagcaagtgaacagtagcttcagcctacacaatggctttggaggaaatttgtatgccacagaagaaaaaagaatgtttgagcttgttaagcccaaagctggagcctctgtcttgaatcaaagtacatggattggttttggagattcaaggactgacaaaagcaattcagcttttcctaggtctgcggatgtttcagaaaaaactgctgataagtttcgttctttgtctggtggatccttaatgttgagtatgtttggcccacctgggaaggtagactacctttaccaaggatgtggaaaacataaggttttttatgaaggagtcaattggagtccacatgctgctattgattgttacagaaaaaattggaccgat…
>C_Perth_19_2014
gaaaaaataaagatatgccttcaaaagcaagtgaatagtagcttcagcctacacaatggctttggaggaaatttgtatgccacagaagaaaaaagaatgtttgaacttgttaagcccaaagctggagcctctgtcttgaatcagagtacatggattggctttggagattcaaggactgacaaaagcaattcagcttttcctaggtctgcggatgtttcagaaaaaactgctgataagtttcgttctttgtctggtggatccttaatgttaagtatgtttggcccacctgggaaagtagactacctttaccaaggatgtggaaaacataaggttttttatgaaggagtcaactggagtccacatgctgctattgattgttacagaaaaaactggaccgat…
>C_Perth_15_2014
gaaaaaataaagatatgccttcaaaagcaagtgaacagtagcttcagtctacacaatggctttggaggaaatttgtatgccacagaagaaaaaagaatgtttgagcttgtcaagcccaaagctggagcctctgtcttgaatcaaagtacatggattggctttggggattcaaggactgacaaaaccaattcagcttttcctaggtctgctgatgtttctgcaaagactgctgataaattccgctctttgtctggtgggtccttgatgctgagtatgtttggcccacctgggaaggtagattacctttaccaaggatgtggaaaacataaagttttttatgaaggagttaactggagtccacatgctgctatagattgttacagtaaaaattggactgac…
>C_Perth_1_2012
gaaaaaataaagatatgccttcaaaagcaagtgaacagtagcttcagcctacacaatggctttggaggaaatttgtatgccacagaagaaaaaagaatgtttgagcttgtcaagcccaaagctggagcctctgtcttgaatcaaagtacatggattggctttggggattcaaggactgacaaaaccaattcagcttttcctaggtctgctgatgtttctgcaaagactgctgataaattccgctctttgtctggtgggtccttgatgctgagtatgtttggcccacctgggaaggtagattacctttaccaaggatgtggaaaacataaagttttttatgaaggagttaactggagtccacatgctgctatagattgttacagtaaaaattggactgac…
>C_Perth_3_2012
gaaaaaataaagatatgccttcaaaagcaagtgaacagtagcttcagcctacacaatggctttggaggaaatttgtatgccacagaagaaaaaagaatgtttgagcttgttaagcccaaagctggagcctctgtcttgaatcaaagtacatggattggctttggagattcaaggactgacaaaaccaattcagcttttcctaggtctgctgatgtttctgcaaagactgctgataaattccgctctttgtctggtgggtccttgatgctgagtatgtttggcccacctgggaaggtagattacctttaccaaggatgtggaaaacataaagttttttatgaaggagttaactggagtccacatgctgctatagattgttacagtaaaaattggactgac…
>C_Perth_5_2012
gaaaaaataaagatatgccttcaaaagcaagtgaacagtagcttcagcctacacaatggctttggaggaaatttgtatgccacagaagaaaaaagaatgtttgagcttgtcaagcccaaagctggagcctctgtcttgaatcaaagtacatggattggctttggggattcaaggactgacaaaaccaattcagcttttcctaggtctgctgatgtttctgcaaagactgctgataaattccgctctttgtctggtgggtccttgatgctgagtatgtttggcccacctgggaaggtagattacctttaccaaggatgtggaaaacataaagttttttatgaaggagttaactggagtccacatgctgctatagattgttacagwaaaaattggactgac…
>C_Perth_6_2012
gaaaaaataaagatatgccttcaaaagcaagtgaacagtagcttcagcctacacaatggctttggaggaaatttgtatgccacagaagaaaaaagaatgtttgagcttgttaagcccaaagctggggcctctgtcttgaatcaaagcacatggattggctttggagattcaaggactgacagaagcaattcagcttttcctaggtctgcggatgtttcagaaaagactgctgataagtttcgttctttgtctggtggatccttaatgttgagtatgtttggcccacctgggaaggtagactacctttaccaaggatgtggaaaacataaggttttttatgaaggagtcaactggagtccacatgctgccattgattgttacagaaaaaattggaccgat…
>C_Perth_8_2012
gaaaaaataaagatatgccttcaaaagcaagtgaacagtagcttcagcctacacaatggctttggaggaaatttgtatgccacagaagaaaaaagaatgtttgagcttgttaagcccaaagctggagcctctgtcttgaatcaaagtacatggattggctttggagattcgaggactgacaaaaccaattcagcttttcctaggtctgctgatgtttctgcaaagactgctgataaattccgctctttgtctggtgggtccttgatgctgagtatgtttggcccacctgggaaggtagattacctttaccaaggatgtggaaaacataaagttttttatgaaggagttaactggagtccacatgctgctatagattgttacagtaaaaattggactgac…
>C_Perth_9_2012
gaaaaaataaagatatgccttcaaaagcaagtgaacagtagcttcagcctacacaatggctttggaggaaatttgtatgccacagaagaaaaaagaatgtttgagcttgttaagcccaaagctggagcctctgtcttgaatcaaagtacatggattggctttggagattcaaggactgacaaaaccaattcagcttttcctaggtctgctgatgtttctgcaaagactgctgataaattccgctctttgtctggtgggtccttgatgctgagtatgtttggcccacctgggaaggtagattacctttaccaaggatgtggaaaacataaagttttttatgaaggagttaactggagtccacatgctgctatagattgttacagtaaaaattggactgac…
>C_Perth_10_2012
gaaaaaataaagatatgccttcaaaagcaagtgaacagtagcttcagcctacacaatggctttggaggaaatttgtatgccacagaagaaaaaagaatgtttgagcttgtcaagcccaaagctggagcctctgtcttgaatcaaagtacatggattggctttggggattcaaggactgacaaaaccaattcagcttttcctaggtctgctgatgtttctgcaaagactgctgataaattccgctctttgtctggtgggtccttgatgctgagtatgtttggcccacctgggaaggtagattacctttaccaaggatgtggaaaacataaagttttttatgaaggagttaactggagtccacatgctgctatagattgttacagtaaaaattggactgac…
>C_Perth_11_2012
gaaaaaataaagatatgccttcaaaagcaagtgaacagtagcttcagcctacacaatggctttggaggaaatttgtatgccacagaagaaaaaagaatgtttgagcttgttaagcccaaagctggagcctctgtcttgaatcaaagtacatggattggctttggagattcaaggactgacaaaaccaattcagcttttcctaggtctgctgatgtttctgcaaagactgctgataaattccgctctttgtctggtgggtccttgatgctgagtatgtttggcccacctgggaaggtagattacctttaccaaggatgtggaaaacataaagttttttatgaaggagttaactggagtccacatgctgctatagattgttacagtaaaaattggactgac…
>C_Perth_12_2012
gaaaaaataaagatatgccttcaaaagcaagtgaacagtagcttcagcctacacaatggctttggaggaaatttgtatgccacagaagaaaaaagaatgtttgagcttgttaagcccaaagctggggcctctgtcttgaatcaaagcacatggattggctttggagattcaaggactgacagaagcaattcagcttttcctaggtctgcggatgtttcagaaaagactgctgataagtttcgttctttgtctggtggatccttaatgttgagtatgtttggcccacctgggaaggtagactacctttaccaaggatgtggaaaacataaggttttttatgaaggagtcaactggagtccacatgctgccattgattgttacagaaaaaattggaccgat…
>C_Perth_13_2012
gaaaaaataaagatatgccttcaaaagcaagtgaacagtagcttcagcctacacaatggctttggaggaaatttgtatgccacagaagaaaaaagaatgtttgagcttgttaagcccaaagctggggcctctgtcttgaatcaaagcacatggattggctttggagattcaaggactgacagaagcaattcagcttttcctaggtctgcggatgtttcagaaaagactgctgataagtttcgttctttgtctggtggatccttaatgttgagtatgtttggcccacctgggaaggtagactacctttaccaaggatgtggaaaacataaggttttttatgaaggagtcaactggagtccacatgctgccattgattgttacagaaaaaattggaccgat…
>C_Perth_9_2010
gaaaaaataaagatatgccttcaaaagcaagtgaacagtagcttcagcctacacaatggctttggaggaaatttgtatgccacagaagaaaaaagaatgtttgagcttgttaagcccaaagctggagcctctgtcttgaatcaaagtacatggattggctttggagattcaaggactgacaaaaccaattcagcttttcctaggtctgctgatgtttctgcaaagactgctgataaattccgctctttgtctggtgggtccttgatgctgagtatgtttggcccacctgggaaggtagattacctttaccaaggatgtggaaaacataaagttttttatgaaggagttaactggagtccacatgctgctatagattgttacagtaaaaattggactgac…
>C_Perth_2_2008
gaaaaaataaagatatgccttcaaaagcaagtgaacagtagcttcagcctacacaatggctttggaggaaatttgtatgccacagaagaaaaaagaatgtttgagcttgttaagcccaaagctggagcctctgttttgaatcaaagtacatggattggctttggagattcgaggactgacaaaaccaattcagcttttcctaggtctgctgatgtttctgcaaagactgctgataaattccgctctttgtctggtgggtccttgatgctgagtatgtttggcccacctgggaaggtagattacctttaccaaggatgtggaaaacataaagttttttatgaaggagttaactggagtccacatgctgctatagattgttacagtaaaaattggactgac…
>C_Perth_1_2008
gaaaaaataaagatatgccttcaaaagcaagtgaacagtagcttcagcctacacaatggctttggaggaaatttgtatgccacagaagaaaaaagaatgtttgagcttgttaagcccaaagctggagcctctgtcttgaatcaaagtacatggattggctttggagactcaaggactgacaaaaccaattcagcttttcctaggtctgctgatgtttctgcaaagactgctgataaattccgctctttgtctggtgggtccttgatgctgagtatgtttggcccacctgggaaggtagattacctttaccaaggatgtggaaaacataaagttttttatgaaggagttaactggagtccacatgctgctatagattgttacagtaaaaattggactgac…
>C_Perth_3_2008
gaaaaaataaagatatgccttcaaaagcaagtgaacagtagcttcagcctacacaatggctttggaggaaatttgtatgccacagaagaaaaaagaatgtttgagcttgttaagcccaaagctggagcctctgttttgaatcaaagtacatggattggctttggagattcgaggactgacaaaaccaattcagcttttcctaggtctgctgatgtttctgcaaagactgctgataaattccgctctttgtctggtgggtccttgatgctgagtatgtttggcccacctgggaaggtagattacctttaccaaggatgtggaaaacataaagttttttatgaaggagttaactggagtccacatgctgctatagattgttacagtaaaaattggactgac…
>C_Victoria_4_2012
gaaaaaataaagatatgccttcaaaagcaagtgaacagtagcttcagcctacacaatggctttggaggaaatttgtatgccacagaagaaaaaagaatgtttgaacttgttaagcccaaagctggagcctctgtcttgaatcaaagtacatggattggctttggagattcaaggactgacagaagcaattcagcttttcctaggtctgcggatgtttcagaaaaaactgctgataagtttcgttctttgtctggtggatccttaatgctgagtatgtttggcccacctgggaaggtagactacctttaccaaggatgtggaaaacataaggttttttatgaaggagtcaactggagtccacatgctgctattgattgttacagaaaaaattggaccgat…
>C_Victoria_2_2014
gaaaaaataaagatatgccttcaaaagcaagtgaacagtagcttcagcctacacaatggctttggaggaaatttgtatgccacagaagaaaaaagaatgtttgaacttgttaagcccaaagctggagcctctgtcttgaatcaaagtacatggattggctttggagattcaaggactgacagaagcaattcagcttttcctaggtctgcggatgtttcagaaaaaactgctgataagtttcgttctttgtctggtggatccttaatgctgagtatgtttggcccacctgggaaggtagactacctttaccaaggatgtggaaaacataaggttttttatgaaggagttaactggagtccacatgctgctattgattgttacagaaaaaattggaccgat…
>C_Victoria_3_2014
GAAAAAATAAAGATATGCCTTCAAAAGCAAGTGAACAGTAGCTTCAGCCTACACAATGGCTTTGGAGGAAATTTGTATGCCACAGAAGAAAAAAGAATGTTTGAGCTTGTCAAGCCCAAAGCTGGAGCCTCTGTCTTGAACCAAAGTACATGGATTGGCTTTGGGGATTCAAGGACTGACAAAACCAATTCAGCTTTTCCTAGGTCTGCTGATGTTTCTGCAAAGACTGCTGAGAAATTCCGCTCTTTGTCTGGTGGGTCCTTGATGCTGAGTATGTTTGGCCCACCTGGGAAGGTAGATTACCTTTACCAAGGATGTGGAAAACATAAAGTTTTTTATGAAGGAGTTAACTGGAGTCCACATGCTGCTATAGATTGTTACAGTAAAAATTGGACTGAC…
>C_Victoria_4_2014
GAAAAAATAAAGATATGCCTTCAAAAGCAAGTGAACAGTAGCTTCAGCCTACACAATGGCTTTGGAGGAAATTTGTATGCCACAGAAGAAAAAAGAATGTTTGAACTTGTTAAGCCCAAAGCTGGAGCCTCTGTCTTGAATCAAAGTACATGGATTGGCTTTGGAGATTCAAGGACTGACAGAAGCAATTCAGCTTTTCCTAGGTCTGCGGATGTTTCAGAAAAAACTGCTGATAAGTTTCGTTCTTTGTCTGGTGGATCCTTAATGCTGAGTATGTTTGGCCCACCTGGGAAGGTAGACTACCTTTACCAAGGATGTGGAAAACATAAGGTTTTTTATGAAGGAGTCAACTGGAGTCCACATGCTGCTATTGATTGTTACAGAAAAAATTGGACCGAT…
>C_Fiji_18_2012
GAAAAAATAAAGATATGCCTTCAAAAGCAAGTGAACAGTAGCTTCAGCCTACACAATGGTTTTGGAGGAAATTTGTATGCCACAGAAGAAAAAAGAATGTTTGAGCTTGTTAAGCCCAAAGCTGGAGCCTCTGTCTTGAATCAAAGTACATGGATTGGCTTTGGAGACTCAAGGACTGACAAAACCAATTCAGCTTTTCCTAGGTCTGCTGATGTTTCAGCAAAGACTGCTGATAAATTTCGCTCTTTGTCTGGTGGGTCCTTGATGCTGAGTATGTTTGGCCCACCTGGGAAGGTAGACTACCTTTACCAAGGATGTGGAAAACATAAAGTTTTTTATGAAGGAGTTAACTGGAGTCCACATGCTGCTATAGATTGTTACAGTAAAAATTGGACTGAC…
