# Supplementary material for: Analyses of Evolutionary Characteristics of the Hemagglutinin-Esterase Gene of Influenza C Virus during a Period of 68 Years Reveals Evolutionary Patterns Different from Influenza A and B Viruses
Source: Viruses. 2016 Nov 26;8(12):321. doi: 10.3390/v8120321 (PMC5192382; doi:10.3390/v8120321)
Supplement: Supplementary file 1 [file viruses-08-00321-s001.zip › viruses-148034-supplementary-final/DataS2.xlsx]

## Sheet: DataS2
>CAA24269_Japan_1968
ATGAAGACCATCATTGCTTTGAGCTACATTTTCTGTCTGGCTCTCGGCCAAGACCTTCCAGGAAATGACAACAGCA---CAGCAACGCTGTGCCTGGGACATCATGCGGTGCCAAACGGAACACTAGTGAAAACAATCACAGATGATCAGATTGAAGTGACTAATGCTACTGAGCTAGTTCAGAGCTCCTCAACGGGGAAAATATGCAACAATCCTCATCGAATCCTTGATGGAATAGACTGCACACTGATAGATGCTCTATTGGGGGACCCTCATTGTGATGTTTTTCAAAATGAGACATGGGACCTTTTCGTTGAACGCAGCAAAGCTTTCAGCAACTGTTACCCTTATGATGTGCCAGATTATGCCTCCCTTAGGTCACTAGTTGCCTCGTCAGGC…
>AAA43239_Japan_1968
ATGAAGACCATCATTGCTTTGAGCTACATTTTCTGTCTGCCTCTCGGCCAAGACCTTCCAGGAAATGACAACAGCA---CAGCAACGCTGTGCCTGGGACATCATGCGGTGCCAAACGGAACACTAGTGAAAACAATCACAGATGATCAGATTGAAGTGACTAATGCTACTGAGCTAGTTCAGAGCTCCTCAACGGGGAAAATATGCAACAATCCTCATCGAATCCTTGATGGAATAGACTGCACACTGATAGATGCTCTATTGGGGGACCCTCATTGTGATGTTTTTCAAAATGAGACATGGGACCTTTTCGTTGAACGCAGCAAAGCTTTCAGCAACTGTTACCCTTATGATGTGCCAGATTATGCCTCCCTTAGGTCACTAGTTGCCTCGTCAGGC…
>BAF48361_Japan_1968
ATGAAGACCATCATTGCTTTGAGCTACATTTTCTGTCTGGCTCTCGGCCAAGACCTTCCAGGAAATGACAACAGCA---CAGCAACGCTGTGCCTGGGACATCATGCGGTGCCAAACGGAACACTAGTGAAAACAATCACAGATGATCAGATTGAAGTGACTAATGCTACTGAGCTAGTTCAGAGCTCCTCAACGGGGAAAATATGCAACAATCCTCATCGAATCCTTGATGGAATAGACTGCACACTGATAGATGCTCTATTGGGGGACCCTCATTGTGATGTTTTTCAAAATGAGACATGGGACCTTTTCGTTGAACGCAGCAAAGCTTTCAGCAACTGTTACCCTTATGATGTGCCAGATTATGCCTCCCTTAGGTCACTAGTTGCCTCGTCAGGC…
>ABR18476_Japan_1968
ATGAAGACCATCATTGCTTTGAGCTACATTTTCTGTCTGGCTCTCGGCCAAGACCTTCCAGGAAATGACAACAGCA---CAGCAACGCTGTGCCTGGGACATCATGCGGTGCCAAACGGAACACTAGTGAAAACAATCACAGATGATCAGATTGAAGTGACTAATGCTACTGAGCTAGTTCAGAGCTCCTCAACGGGGAAAATATGCAACAATCCTCATCGAATCCTTGATGGAATAGACTGCACACTGATAGATGCTCTATTGGGGGACCCTCATTGTGATGTTTTTCAAAATGAGACATGGGACCTTTTCGTTGAACGCAGCAAAGCTTTCAGCAACTGTTACCCTTATGATGTGCCAGATTATGCCTCCCTTAGGTCACTAGTTGCCTCGTCAGGC…
>BAN81712_Japan_1968
ATGAAGACCATCATTGCTTTGAGCTACATTTTCTGTCTGGCTCTCGGCCAAGACCTTCCAGGAAATGACAACAGCA---CAGCAACGCTGTGCCTGGGACATCATGCGGTGCCAAACGGAACACTAGTGAAAACAATCACAGATGATCAGATTGAAGTGACTAATGCTACTGAGCTAGTTCAGAGCTCCTCAACGGGGAAAATATGCAACAATCCTCATCGAATCCTTGATGGAATAGACTGCACACTGATAGATGCTCTATTGGGGGACCCTCATTGTGATGTTTTTCAAAATGAGACATGGGACCTTTTCGTTGAACGCAGCAAAGCTTTCAGCAACTGTTACCCTTATGATGTGCCAGATTATGCCTCCCTTAGGTCACTAGTTGCCTCGTCAGGC…
>AAK51718_Hong_Kong_1968
ATGAAGACCATCATTGCTTTGAGCTACATTTTCTGTCTGGCTCTCGGCCAAGACCTTCCAGGAAATGACAACAGCA---CAGCAACGCTGTGCCTGGGACATCATGCGGTGCCAAACGGAACACTAGTGAAAACAATCACAGATGATCAGATTGAAGTGACTAATGCTACTGAGCTAGTTCAGAGCTCCTCAACGGGGAAAATATGCAACAATCCTCATCGAATCCTTGATGGAATAGACTGCACACTGATAGATGCTCTATTGGGGGACCCTCATTGTGATGTTTTTCAAAATGAGACATGGGACCTTTTCGTTGAACGCAGCAAAGCTTTCAGCAACTGTTACCCTTATGATGTGCCAGATTATGCCTCCCTTAGGTCACTAGTTGCCTCGTCAGGC…
>ABC84389_China_1968
ATGAAGACCATCATTGCTTTGAGCTACATTTTCTGTCTGGCTCTCGGCCAAGACCTTCCAGGAAATGACAACAGCA---CAGCAACGCTGTGCCTGGGACATCATGCGGTGCCAAACGGAACACTAGTGAAAACAATCACAGATGATCAGATTGAAGTGACTAATGCTACTGAGCTAGTTCAGAGCTCCTCAACGGGGAAAATATGCAACAATCCTCATCGAATCCTTGATGGAATAGACTGCACACTGATAGATGCTCTATTGGGGGACCCTCATTGTGATGTTTTTCAAAATGAGACATGGGACCTTTTCGTTGAACGCAGCAAAGCTTTCAGCAACTGTTACCCTTATGATGTGCCAGATTATGCCTCCCTTAGGTCACTAGTTGCCTCGTCAGGC…
>ABF83447_Australia_1968
ATGAAGACCATCATTGCTTTGAGCTACATTTTCTGTCTGGCTCTCGGCCAAGACCTTCCAGGAAATGACAACAACA---CAGCAACGCTGTGCCTGGGACATCATGCGGTGCCAAACGGAACACTAGTGAAAACAATCACAGATGATCAGATTGAAGTGACTAATGCTACTGAGCTAGTTCAGAGCTCCTCAACGGGGAAAATATGCAACAATCCTCATCGAATCCTTGATGGAATAGACTGCACACTGATAGATGCTCTATTGGGGGACCCTCATTGTGATGTTTTTCAAAATGAGACATGGGACCTTTTCGTTGAACGCAGCAAAGCTTTCAGCAACTGTTACCCTTATGATGTGCCAGATTATGCCTCCCTTAGGTCACTAGTTGCCTCGTCAGGC…
>ABN51121_USA_1968
ATGAAGACCATCATTGCTTTGAGCTACATTTTCTGTCTGGCTCTCGGCCAAGACCTTCCAGGAAATGACAACAGCA---CAGCAACGCTGTGCCTGGGACATCATGCGGTGCCAAACGGAACACTAGTGAAAACAATCACAGATGATCAGATTGAAGTGACTAATGCTACTGAGCTAGTTCAGAGCTCCTCAACGGGGAAAATATGCAACAATCCTCATCGAATCCTTGATGGAATAAACTGCACACTGATAGATGCTCTATTGGGGGACCCTCATTGTGATGTTTTTCAAGATGAGACATGGGACCTTTTCGTTGAACGCAGCAAAGCTTTCAGCAACTGTTACCCTTATGATGTGCCAGATTATGCCTCCCTTAGGTCACTAGTTGCCTCGTCAGGC…
>ABO52357_USA_1968
ATGAAGACCATCATTGCTTTGAGCTACATTTTCTGTCTGGCTCTCGGCCAAGACCTTCCAGGAAATGACAACAGCA---CAGCAACGCTGTGCCTGGGACATCATGCGGTGCCAAACGGAACACTAGTGAAAACAATCACAGATGATCAGATTGAAGTGACTAATGCTACTGAGCTAGTTCAGAGCTCCTCAACGGGGAAAATATGCAACAATCCTCATCGAATCCTTGATGGAATAGACTGCACACTGATAGATGCTCTATTGGGGGACCCTCATTGTGATGTTTTTCAAAATGAGACATGGGACCTTTTCGTTGAACGCAGCAAAGCTTTCAGCAACTGTTACCCTTATGATGTGCCAGATTATGCCTCCCTTAGGTCACTAGTTGCCTCGTCAGGC…
>ABP49514_USA_1968
ATGAAGACCATCATTGCTTTGAGCTACATTTTCTATCTGGCTCTCGGCCAAGACCTTCCAGGAAATGACAACAGCA---CAGCAACGCTGTGCCTGGGACATCATGCGGTGCCAAACGGAACACTAGTGAAAACAATCACAAATGATCAGATTGAAGTGACTAATGCTACTGAGCTAGTTCAGAGCTCCTCAACGGGGAAAATATGCAACAATCCTCATCGAATCCTTGATGGAATAGACTGCACACTGATAGATGCTCTATTGGGGGACCCTCATTGTGATGTTTTTCAAAATGAGACATGGGACCTTTTCGTTGAACGCAGCAAAGCTTTCAGCAACTGTTACCCTTATGATGTGCCAGATTATGCCTCCCTTAGGTCACTAGTTGCCTCGTCAGGC…
>ACF22221_Hong_Kong_1968
ATGAAGACCATCATTGCTTTGAGCTACATTTTCTGTCTGGCTCTCGGCCAAGACCTTCCAGGAAATGACAACAGCA---CAGCAACGCTGTGCCTGGGACATCATGCGGTGCCAAACGGAACACTAGTGAAAACAATCACAGATGATCAGATTGAAGTGACTAATGCTACTGAGCTAGTTCAGAGCTCCTCAACGGGGAAAATATGCAACAATCCTCATCGAATCCTTGATGGAATAGACTGCACACTGATAGATGCTCTATTGGGGGACCCTCATTGTGATGTTTTTCAAAATGAGACATGGGACCTTTTCGTTGAACGCAGCAAAGCTTTCAGCAACTGTTACCCTTATGATGTGCCAGATTATGCCTCCCTTAGGTCACTAGTTGCCTCGTCAGGC…
>AFG71865_Netherlands_1968
ATGAAGACCATCATTGCTTTGAGCTACATTTTCTGTCTGGCTCTCGGCCAAGACCTTCCAGGAAATGACAACAGCA---CAGCAACGCTGTGCCTGGGACATCATGCGGTGCCAAACGGAACACTAGTGAAAACAATCACAAATGATCAGATTGAAGTGACTAATGCTACTGAGCTAGTTCAGAGCTCCTCAACGGGGAAAATATGCAACAATCCTCATCGAATCCTTGATGGAATAGACTGCACACTGATAGATGCTCTATTGGGGGACCCTCATTGTGATGTTTTTCAAAATGAGACATGGGACCTTTTCGTTGAACGCAGCAAAGCTTTCAGCAACTGTTACCCTTATGATGTGCCAGATTATGCCTCCCTTAGGTCACTAGTTGCCTCGTCAGGC…
>AFG71887_Hong_Kong_1968
ATGAAGACCATCATTGCTTTGAGCTACATTTTCTGTCTGGCTCTCGGCCAAGACCTTCCAGGAAATGACAACAGCA---CAGCAACGCTGTGCCTGGGACATCATGCGGTGCCAAACGGAACACTAGTGAAAACAATCACAGATGATCAGATTGAAGTGACTAATGCTACTGAGCTAGTTCAGAGCTCCTCAACGGGGAAAATATGCAACAATCCTCATCGAATCCTTGATGGAATAGACTGCACACTGATAGATGCTCTATTGGGGGACCCTCATTGTGATGTTTTTCAAAATGAGACATGGGACCTTTTCGTTGAACGCAGCAAAGCTTTCAGCAACTGTTACCCTTATGATGTGCCAGATTATGCCTCCCTTAGGTCACTAGTTGCCTCGTCAGGC…
>AGO00325_Australia_1968
ATGAAGACTATCATTGCTTTGAGCTACATTTTCTGTCTGGTTTTCGCCCAAGACCTTCCAGGAAATGACAACAACAGCACAGCAACGCTGTGCCTGGGACATCATGCGGTGCCAAACGGAACGCTAGTGAAAACAATCACGAATGATCAGATTGAAGTGACTAATGCTACTGAGCTGGTTCAGAGTTCCTCAACGGGTAAAATATGCAACAATCCTCATCGAATCCTTGATGGAATAAACTGCACACTGATAGATGCTCTATTGGGGGACCCTCATTGTGATGGATTTCAAAATGAGAAATGGGACCTTTTCGTTGAACGCAGCAAAGCTTTCAGCAACTGTTACCCTTATGATGTGCCAGATTATGCCTCCCTTAGGTCACTAGTTGCCTCGTCAGGC…
>AGB08362_Netherlands_1968
ATGAAGACCATCATTGCTTTGAGCTACATTTTCTGTCTGGCTCTCGGCCAAGACCTTCCAGGAAATGACAACAGCA---CAGCAACGCTGTGCCTGGGACATCATGCGGTGCCAAACGGAACACTAGTGAAAACAATCACAGATGATCAGATTGAAGTGACTAATGCTACTGAGCTAGTTCAGAGCTCCTCAACGGGGAAAATATGCAACAATCCTCATCGAATCCTTGATGGAATAAACTGCACACTGATAGATGCTCTATTGGGGGACCCTCATTGTGATGTTTTTCAAGATGAGACATGGGACCTTTTCGTTGAACGCAGCAAAGCTTTCAGCAACTGTTACCCTTATGATGTGCCAGATTATGCCTCCCTTAGGTCACTAGTTGCCTCGTCAGGC…
>ABB80034_Hong_Kong_1969
ATGAAGACCATCATTGCTTTGAGCTACATTTTCTGTCTGGTTCTCGGCCAAGACCTTCCAGGAAATGACAACAGCA---CAGCAACGCTGTGCCTGGGACATCATGCGGTGCCAAACGGAACACTAGTGAAAACAATCACAGATGATCAGATTGAAGTGACTAATGCTACTGAGCTAGTTCAGAGCTCCTCAACGGGGAAAATATGCAACAATCCTCATCGAATCCTTGATGGACTAGACTGCACACTGATAGATGCTCTATTGGGGGACCCTCATTGTGATGTTTTTCAAAATGAGACATGGGACCTTTTCGTTGAACGCAGCAAAGCTTTCAGCAACTGTTACCCTTATGATGTGCCAGATTATGCATCCCTTAGGTCACTAGTTGCCTCGTCAGGC…
>ABN51110_USA_1969
ATGAAGACCATCATTGCTTTGAGCTACATTTTCTGTCTGGCTCTCGGCCAAGACCTTCCAGGAAATGACAACAGCA---CAGCAACGCTGTGCCTGGGACATCATGCGGTGCCAAACGGAACACTAGTGAAAACAATCACAGATGATCAGATTGAAGTGACTAATGCTACTGAGCTAGTTCAGAGCTCCTCAACGGGGAAAATATGCAACAATCCTCATCGAATCCTTGATGGAATAAACTGCACACTGATAGATGCTCTATTGGGGGACCCTCATTGTGATGTTTTTCAAGATGAGACATGGGACCTTTTCGTTGAACGCAGCAAAGCTTTCAGCAACTGTTACCCTTATGATGTGCCAGATTATGCCTCCCTTAGGTCACTAGTTGCCTCGTCAGGC…
>ABN51132_USA_1969
ATGAAGACCATCATTGCTTTGAGCTACATTTTCTGTCTGGCTCTCGGCCAAGACCTTCCAGGAAATGACAACAGCA---CAGCAACGCTGTGCCTGGGACATCATGCGGTGCCAAACGGAACACTAGTGAAAACAATCACAGATGATCAGATTGAAGTGACTAATGCTACTGAGCTAGTTCAGAGCTCCTCAACGGGGAAAATATGCAACAATCCTCATCGAATCCTTGATGGAATAAACTGCACACTGATAGATGCTCTATTGGGGGACCCTCATTGTGATGTTTTTCAAGATGAGACATGGGACCTTTTCGTTGAACGCAGCAAAGCTTTCAGCAACTGTTACCCTTATGATGTGCCAGATTATGCCTCCCTTAGGTCACTAGTTGCCTCGTCAGGC…
>ABP49503_USA_1969
ATGAAGACCATCATTGCTTTGAGCTACATTTTCTGTCTGGCTCTCGGCCAAGACCTTCCAGGAAATGACAACAGCA---CAGCAACGCTGTGCCTGGGACATCATGCGGTGCCAAACGGAACACTAGTGAAAACAATCACAGATGATCAGATTGAAGTGACTAATGCTACTGAGCTAGTTCAGAGCTCCTCAACGGGGAAAATATGCAACAATCCTCATCGAATCCTTGATGGAATAAACTGCACACTGATAGATGCTCTATTGGGGGACCCTCATTGTGATGTTTTTCAAGATGAGACATGGGACCTTTTCGTTGAACGCAGCAAAGCTTTCAGCAACTGTTACCCTTATGATGTGCCAGATTATGCCTCCCTTAGGTCACTAGTTGCCTCGTCAGGC…
>AFG71898_Netherlands_1969
ATGAAGACCATCATTGCTTTGAGCTACCTTTTCTGTCTGGCTTTCGGCCAAGACCTTCCAGGAAATGACAACAGCA---CAGCAACGCTGTGCCTGGGACATCATGCGGTGCCAAACGGAACACTAGTGAAAACAATCACAGATGATCAGATTGAAGTGACTAATGCTACTGAGCTAGTTCAGAGCTCCTCAACGGGGAAAATATGCAACAATCCTCATCGAATCCTTGATGGAATAGACTGCACACTGATAGATGCTCTATTGGGGGACCCTCATTGTGATGTTTTCCAAAATGAGACATGGGACCTTTTCGTTGAACGCAGCAAAGCTTTCAGCAACTGTTACCCTTATGATGTACCAGATTATGCCTCCCTTAGGTCACTAGTTGCCTCGTCAGGC…
>AFG98808_Netherlands_1969
ATGAAGACCATCATTGCTTTGAGCTACATTTTCTGTCTGGCTCTCGGCCAAGACCTTCCAGGAAATGACAACAGCA---CAGCAACGCTGTGTCTGGGACATCATGCGGTGCCAAACGGAACACTAGTGAAAACAATCACAAATGATCAGATTGAAGTGACTAATGCTACTGAGCTAGTTCAGAGCTCCTCAACGGGGAAAATATGCAACAATCCTCATCGAATCCTTGATGGAATAAACTGCACACTGATAGACGCTCTATTGGGGGACCCTCATTGTGATGTTTTTCAAGATGAGACATGGGACCTTTTCGTTGAACGCAGCAAAGCTTTCAGCAACTGTTACCCTTATGATGTGCCAGATTATGCCTCCCTTAGGTCACTAGTTGCCTCGTCAGGC…
>AFG98819_Netherlands_1969
ATGAAGACCATCATTGCTTTGAGCTACATTTTCTGTCTGGCTCTCGGCCAAGACCTTCCAGGAAATGACAACAGCA---CAGCAACGCTGTGCCTGGGACATCATGCGGTGCCAAACGGAACACTAGTGAAAACAATCACAAATGATCAGATTGAAGTGACTAATGCTACTGAGCTAGTTCAGAGCTCCTCAACGGGGAAAATATGCAACAATCCTCATCGAATCCTTGATGGAATAAACTGCACACTGATAGACGCTCTATTGGGGGACCCTCATTGTGATGTTTTTCAAGATGAGACATGGGACCTTTTCGTTGAACGCAGCAAAGCTTTCAGCAACTGTTACCCTTATGATGTGCCAGATTATGCCTCCCTTAGGTCACTAGTTGCCTCATCAGGC…
>ABO52324_USA_1970
ATGAAGACCATCATTGCTTTGAGCTACATTTTCTGTCTGGCTCTCGGCCAAGACCTTCCAGGAAATGACAACAGTA---CAGCAACGCTGTGCCTGGGACATCATGCGGTGCCAAACGGAACACTAGTGAAAACAATCACAAATGATCAGATTGAAGTGACTAATGCTACTGAGCTAGTTCAGAGTTCCTCAACGGGGAAAATATGCAACAATCCTCATCGAATCCTTGATGGAATAAACTGCACACTGATAGACGCTCTATTGGGGGACCCTCATTGTGATGTTTTCCAAGATGAGACATGGGACCTTTTCGTTGAACGCAGCAAAGCTTTCAGCAACTGTTACCCTTATGATGTGCCAGATTATGCCTCCCTTAGGTCACTAGTTGCCTCGTCAGGC…
>ABO52368_USA_1970
ATGAAGACCATCATTGCTTTGAGCTACATTTTCTGTCTGGCTCTCGGCCAAGACCTTCCAGGAAATGACAACAGTA---CAGCAACGCTGTGCCTGGGACATCATGCGGTGCCAAACGGAACACTAGTGAAAACAATCACAAATGATCAGATTGAAGTGACTAATGCTACTGAGCTAGTTCAGAGTTCCTCAACGGGGAAAATATGCAACAATCCTCATCGAATCCTTGATGGAATAAACTGCACACTGATAGACGCTCTATTGGGGGACCCTCATTGTGATGTTTTCCAAGATGAGACATGGGACCTTTTCGTTGAACGCAGCAAAGCTTTCAGCAACTGTTACCCTTATGATGTGCCAGATTATGCCTCCCTTAGGTCACTAGTTGCCTCGTCAGGC…
>ABS49899_USA_1970
ATGAAGACCATCATTGCTTTGAGCTACATTTTCTGTCTGGCTCTCGGCCAAGACCTTCCAGGAAATGACAACAGTA---CAGCAACGCTGTGCCTGGGACATCATGCGGTGCCAAACGGAACACTAGTGAAAACAATCACAAATGATCAGATTGAAGTGACTAATGCTACTGAGCTAGTTCAGAGTTCCTCAACGGGGAAAATATGCAACAATCCTCATCGAATCCTTGATGGAATAAACTGCACACTGATAGACGCTCTATTGGGGGACCCTCATTGTGATGTTTTCCAAGATGAGACATGGGACCTTTTCGTTGAACGCAGCAAAGCTTTCAGCAACTGTTACCCTTATGATGTGCCAGATTATGCCTCCCTTAGGTCACTAGTTGCCTCGTCAGGC…
>ABS49910_USA_1970
ATGAAGACCATCATTGCTTTGAGCTACATTTTCTGTCTGGCTCTCGGCCAAGACCTTCCAGGAAATGACAACAGTA---CAGCAACGCTGTGCCTGGGACATCATGCGGTGCCAAACGGAACACTAGTGAAAACAATCACAAATGATCAGATTGAAGTGACTAATGCTACTGAGCTAGTTCAGAGCTCCTCAACGGGGAAAATATGCAACAATCCTCATCGAATCCTTGATGGAATAAACTGCACACTGATAGACGCTCTATTGGGGGACCCTCATTGTGATGTTTTCCAAGATGAGACATGGGACCTTTTCGTTGAACGCAGCAAAGCTTTCAGCAACTGTTACCCTTATGATGTGCCAGATTATGCCTCCCTTAGGTCACTAGTTGCCTCGTCAGGC…
>AFG71909_Netherlands_1970
ATGAAGACCATCATTGCTTTGAGCTACATTTTCTGTCTGGCTCTCGGCCAAGACCTTCCAGGAAATGACAACAGCA---CAGCAACGCTGTGCCTGGGACATCATGCGGTGCCAAACGGAACACTAGTGAAAACAATCACAAATGATCAGATTGAAGTGACTAATGCTACTGAGCTAGTTCAGAGCTCCTCAACGGGGAAAATATGCAACAACCCTCATCGAATCCTTGATGGAGTAAACTGCACACTGATAGACGCTCTATTGGGGGACCCTCATTGTGATGTTTTCCAARATGAGACATGGGACCTTTTCGTTGAACGCAGCAAAGCTTTCAGCAACTGTTACCCTTATGATGTGCCAGATTATGCCTCCCTTAGGTCACTAGTTGCCTCGTCAGGC…
>AFG71920_Netherlands_1970
ATGAAGACCATCATTGCTTTGAGCTACATTTTCTGTCTGGCTCTCGGCCAAGACCTTCCAGGAAATGACAACAGTA---CAGCAACGCTGTGCCTGGGACATCATGCGGTGCCAAACGGAACACTAGTGAAAACAATCACAAATGATCAGATTGAAGTGACTAATGCTACTGAGCTAGTTCAGAGCTCCTCAACGGGGAAAATATGCAACAATCCTCATCGAATCCTTGATGGAATAAACTGCACACTGATAGACGCTCTATTGGGGGACCCTCATTGTGATGTTTTCCAAGATGAGACATGGGACCTTTTCGTTGAACGCAGCAAAGCTTTCAGCAACTGTTACCCTTATGATGTGCCAGATTATGCCTCCCTTAGGTCACTAATTGCCTCGTCAGGC…
>AAA43187_USA_1971
ATGAAGACCATTATTGCTTTGAGCCACATTTTCTGTCTGGTTCTCGGCCAATACCTTCCAGGAAATGACAACAGCA---CAGCAACGCTGTGTCTGGGACATCATGCAGTGCCAAACGGAACACTAGTGAAAACAATCACAAATGATCAGATTGAAGTGACTAATGCTACTGAGCTAGTTCAGAGCTCCTCAACGGGGAAAATATGCAACAATCCTCATCGAATCCTTGATGGAATAGACTGCACACTGATAGATGCTCTATTGGGGGACCCTCATTGTGATGGTTTTCAAAATGAGACATGGGACCTTTTCGTTGAACGCAGCAAAGCTTTCAGCAACTGTTACCCCTATGATGTGCCAGATTATGCCTCCCTTAGATCACTAGTTGCCTCGTCAGGC…
>BAG12818_USA_1971
ATGAAGACCATTATTGCTTTGAGCCACATTTTCTGTCTGGTTCTCGGCCAATACCTTCCAGGAAATGACAACAGCA---CAGCAACGCTGTGTCTGGGACATCATGCAGTGCCAAACGGAACACTAGTGAAAACAATCACAAATGATCAGATTGAAGTGACTAATGCTACTGAGCTAGTTCAGAGCTCCTCAACGGGGAAAATATGCAACAATCCTCATCGAATCCTTGATGGAATAGACTGCACACTGATAGATGCTCTATTGGGGGACCCTCATTGTGATGGTTTTCAAAATGAGACATGGGACCTTTTCGTTGAACGCAGCAAAGCTTTCAGCAACTGTTACCCCTATGATGTGCCAGATTATGCCTCCCTTAGATCACTAGTTGCCTCGTCAGGC…
>AAZ80007_USA_1971
ATGAAGACCATTATTGCTTTGAGCCACATTTTCTGTCTGGTTCTCGGCCAATACCTTCCAGGAAATGACAACAGCA---CAGCAACGCTGTGTCTGGGACATCATGCAGTGCCAAACGGAACACTAGTGAAAACAATCACAAATGATCAGATTGAAGTGACTAATGCTACTGAGCTAGTTCAGAGCTCCTCAACGGGGAAAATATGCAACAATCCTCATCGAATCCTTGATGGAATAGACTGCACACTGATAGATGCTCTATTGGGGGACCCTCATTGTGATGGTTTTCAAAATGAGACATGGGACCTTTTCGTTGAACGCAGCAAAGCTTTCAGCAACTGTTACCCCTATGATGTGCCAGATTATGCCTCCCTTAGATCACTAGTTGCCTCGTCAGGC…
>ABB82227_Hong_Kong_1971
ATGAAGACCATCATTGCTTTGAGCTACATTTTCTGTCTGACTCTCGGCCAAGACCTTCCAGGAAATGACAACAGCA---AGGCAACGCTGTGCCTGGGACATCATGCGGTGCCAAACGGAACACTAGTGAAAACAATCACAGATGATCAGACTGAAGTGACTAATGCTACTGAGCTAGTTCAAAGCTCCTCAACGGGGAAAATATGCAACAATCCTCATCGAATCCTTGATGGAATGGACTGCACACTGATAGATGCTCTATTGGGGGACCCTCATTGTGATGTTTTTCAAAATGAGACATGGGACCTTTTCGTTGAACGCAGCAAAGCTTTCAGCAACTGTTACCCTTATGATGTGCCAGATTATGCCTCCCTTAGGTCACTAGCTGCCTCGTCAGGC…
>ABP49184_USA_1971
ATGAAGACCATCATTGCTTTGAGCTACATTTTCTGTCTGGTTCTCGGCCAAGACCTTCCAGGAAATGACAAAAGCA---CAGCAACGCTGTGCCTGGGACATCATGCGGTGCCAAACGGAACACTAGTGAAAACAATCACAAATGATCAGATTGAAGTGACTAATGCTACTGAGCTGGTTCAGAGCTCCTCAACGGGGAAAATATGCAACAATCCTCATCGAATCCTTGATGGAATAGACTGCACACTGATAGATGCTCTATTGGGGGACCCTCATTGTGATGGCTTTCAAAATGAGACATGGGACCTTTTCGTTGAACGCAGCAAAGCTTTCAGCAACTGTTACCCTTATGATGTGCCAGATTATGCCTCCCTTAGGTCACTAGTTGCCTCGTCAGGC…
>AFG71931_Netherlands_1971
ATGAAGACCATCATTGCTTTGAGCTACATTTTCTGTCTGGTTATCGGCCAAGACCTTCCAGGAAATGAAAACAGCA---CAGCAACGCTGTGCCTGGGACATCATGCAGTGCCAAACGGAACACTAGTGAAAACAATCACAAATGATCAGATTGAAGTGACTAATGCTACTGAGCTAGTTCAGAGCTCCTCAACGGGGAAAATATGCAACAATCCTCATCGAATCCTTGATGGAATAGACTGCACACTGATAGATGCTCTATTGGGGGACCCTCATTGTGATGGTTTTCAAAATGAGACATGGGACCTTTTCGTTGAACGCAGCAAAGCTTTCAGCAACTGTTACCCTTATGATGTGCCAGATTATGCCTCCCTTAGGTCACTAGTTGCCTCGTCAGGC…
>AFG71942_Hong_Kong_1971
ATGAAGACCATCATTGCTTTGAGCTACATTTTCTATCTGGCTCTCAGCCAAGACCTTCCAGGAAATGACAACAGCA---AAGCAACGCTGTGCCTGGGACATCATGCGGTGCCAAACGGAACACTAGTGAAAACAATCACAGATGATCAGACTGAAGTGACTAATGCTACTGAGCTAGTTCAGAGCTCCTCAACGGGGAAAATATGCAACAATCCTCATCGAATCCTTGATGGAATGGACTGCACACTGATAGATGCTCTATTGGGGGACCCTCATTGTGATGTTTTTCAAAATGAGACATGGGACCTTTTCGTTGAACGCAGCAAAGCTTTCAGCAACTGTTACCCTTATGATGTGCCAGATTATGCCTCCCTTAGATCACTAGTTGCCTCGTCAGGC…
>AFG98830_Netherlands_1971
ATGAAGACCATCATTGCTTTGAGCTACATTTTCTGTCTGGTTCTCGGCCAAGACCTTCCAGGAAATGACAAAAGCA---CAGCAACGCTGTGCCTGGGACATCATGCGGTGCCAAACGGAACACTAGTGAAAACAATCACAAATGATCAGATTGAAGTGACTAATGCTACTGAGCTGGTTCAGAGCTCCTCAACGGGGAAAATATGCAACAATCCTCATCGAATCCTTGATGGAATAGACTGCACACTGATAGATGCTCTATTGGGGGACCCTCATTGTGATGGCTTTCAAAATGAGACATGGGACCTTTTCGTTGAACGCAGCAAAGCTTTCAGCAACTGTTACCCTTATGATGTGCCAGATTATGCCTCCCTTAGGTCACTAGTTGCCTCGTCAGGC…
>AFG98841_Netherlands_1971
ATGAAGACCATCATTGCTTTGAGCTACATTTTCTGTCTGGTTCTCGGCCAAGACCTTCCAGGAAATGACAAAAGCA---CAGCAACGCTGTGCCTGGGACATCATGCGGTGCCAAACGGAACACTAGTGAAAACAATCACAAATGATCAGATTGAAGTGACTAATGCTACTGAGCTGGTTCAGAGCTCCTCAACGGGGAAAATATGCAACAATCCTCATCGAATCCTTGATGGAATAGACTGCACACTGATAGATGCTCTATTGGGGGACCCTCATTGTGATGGCTTTCAAAATGAGACATGGGACCTTTTCGTTGAACGCAGCAAAGCTTTCAGCAACTGTTACCCTTATGATGTACCAGATTATGCCTCCCTTAGGTCACTAGTTGCCTCGTCAGGC…
>AAA43099_Russia_1972
ATGAAGACTATCATTGCTTTGAGCTACATTTTCTGTCTGGTTCTCGGCCAAGACTTTCCAGGAAATGACAACAGCA---CAGCAACGCTGTGCCTGGGACATCATGCGGTGCCAAACGGAACACTAGTGAAAACAATCACAAATGATCAGATTGAAGTGACTAATGCTACTGAGCTGGTTCAGAGTTCCTCAACGGGGAAAATATGCAACAATCCTCATCGAATCCTTGATGGAATAGACTGCACACTGATAGATGCTCTATTGGGGGACCCTCATTGTGATGGCTTTCAAAATGAGACATGGGACCTTTTCGTTGAACGCAGCAAAGCTTTCAGCAACTGTTACCCTTATGATGTGCCAGATTATGCCTCCCTTAGGTCACTAGTTGCCTCGTCAGGC…
>CAD22818_Russia_1972
ATGAAAACTATCATTGCTTTGAGCTACATTTTCTGTCTGGTTCTCGGCCAAGACTTTCCAGGAAATGACAACAGCA---CAGCAACGCTGTGCCTGGGACATCATGCGGTGCCAAACGGAACACTAGTGAAAACAATCACAAATGATCAGATTGAAGTGACTAATGCTACTGAGCTGGTTCAGAGTTCCTCAACGGGGAAAATATGCAACAATCCTCATCGAATCCTTGATGGAATAGACTGCACACTGATAGATGCTCTATTGGGGGACCCTCATTGTGATGGCTTTCAAAATGAGACATGGGACCTTTTCGTTGAACGCAGCAAAGCTTTCAGCAACTGTTACCCTTATGATGTGCCAGATTATGCCTCCCTTAGGTCACTAGTTGCCTCGTCAGGC…
>AIU46020_Netherlands_1972
ATGAAGACTATCATTGCTTTGAGCTACATTTTCTGTCTGGTTCTCGGCCAAGATTTTCCAGGAAATGACAACAGCA---CAGCAACGCTGTGCCTGGGACATCATGCGGTGCCAAACGGAACACTAGTGAAAACAATCACAAATGATCAGATTGAAGTGACTAATGCTACTGAGCTGGTTCAGAGTTCCTCAACGGGGAAAATATGCAACAATCCTCATCGAATCCTTGATGGAATAGACTGCACACTGATAGATGCTCTATTGGGGGACCCTCATTGTGATGGCTTTCAAAATGAGACATGGGACCTTTTCGTTGAACGCAGCAAAGCTTTCAGCAACTGTTACCCTTATGATGTGCCAGATTATGCCTCCCTTAGGTCACTAGTTGCCTCGTCAGGC…
>AAZ43383_USA_1972
ATGAAGACTATCATTGCTTTGAGCTACATTTTCTGTCTGGTTCTCGGCCAAGACTTTCCAGGAAATGACAACAGCA---CAGCAACGCTGTGCCTGGGACATCATGCGGTGCCAAACGGAACACTAGTGAAAACAATCACAAATGATCAGATTGAAGTGACTAATGCTACTGAGCTGGTTCAGAGTTCCTCAACGGGGAAAATATGCAACAATCCTCATCGAATCCTTGATGGAATAGACTGCACACTGATAGATGCTCTATTGGGGGACCCTCATTGTGATGGCTTTCAAAATGAGACATGGGACCTTTTCGTTGAACGCAGCAAAGCTTTCAGCAACTGTTACCCTTATGATGTGCCAGATTATGCCTCCCTTAGGTCACTAGTTGCCTCGTCAGGC…
>ABF21281_Russia_1972
ATGAAGACTATCATTGCTTTGAGCTACATTTTCTGTCTGGTTCTCGGCCAAGACTTTCCAGGAAATGACAACAGCA---CAGCAACGCTGTGCCTGGGACATCATGCGGTGCCAAACGGAACACTAGTGAAAACAATCACAAATGATCAGATTGAAGTGACTAATGCTACTGAGCTGGTTCAGAGTTCCTCAACGGGGAAAATATGCAACAATCCTCATCGAATCCTTGATGGAATAGACTGCACACTGATAGATGCTCTATTGGGGGACCCTCATTGTGATGGCTTTCAAAATGAGACATGGGACCTTTTCGTTGAACGCAGCAAAGCTTTCAGCAACTGTTACCCTTATGATGTGCCAGATTATGCCTCCCTTAGGTCACTAGTTGCCTCGTCAGGC…
>ABD17323_USA_1972
ATGAAGACTATCATTGCTTTGAGCTACATTTTCTGTCTGGTTCTCGGCCAAGACTTTCCAGGAAATGACAACAGCA---CAGCAACGCTGTGCCTGGGACATCATGCGGTGCCAAACGGAACACTAGTGAAAACAATCACAAATGATCAGATTGAAGTGACTAATGCTACTGAGCTGGTTCAGAGTTCCTCAACGGGGAAAATATGCAACAATCCTCATCGAATCCTTGATGGAATAGACTGCACACTGATAGATGCTCTATTGGGGGACCCTCATTGTGATGGCTTTCAAAATGAGACATGGGACCTTTTCGTTGAACGCAGCAAAGCTTTCAGCAACTGTTACCCTTATGATGTGCCAGATTATGCCTCCCTTAGGTCACTAGTTGCCTCGTCAGGC…
>ABD79032_Russia_1972
ATGAAGACTATCATTGCTTTGAGCTACATTTTCTGTCTGGTTCTCGGCCAAGACTTTCCAGGAAATGACAACAGCA---CAGCAACGCTGTGCCTGGGACATCATGCGGTGCCAAACGGAACACTAGTGAAAACAATCACAAATGATCAGATTGAAGTGACTAATGCTACTGAGCTGGTTCAGAGTTCCTCAACGGGGAAAATATGCAACAATCCTCATCGAATCCTTGATGGAATAGACTGCACACTGATAGATGCTCTATTGGGGGACCCTCATTGTGATGGCTTTCAAAATGAGACATGGGACCTTTTCGTTGAACGCAGCAAAGCTTTCAGCAACTGTTACCCTTATGATGTGCCAGATTATGCCTCCCTTAGGTCACTAGTTGCCTCGTCAGGC…
>ABA12773_USA_1972
ATGAAGACTATCATTGCTTTGAGCTACATTTTCTGTCTGGTTCTCGGCCAAGATTTTCCAGGAAATGACAACAGCA---CAGCAACGCTGTGCCTGGGACATCATGCGGTGCCAAACGGAACACTAGTGAAAACAATCACAAATGATCAGATTGAAGTGACTAATGCTACTGAGCTGGTTCAGAGTTCCTCAACGGGGAAAATATGCAACAATCCTCATCGAATCCTTGATGGAATAGACTGCACACTGATAGATGCTCTATTGGGGGACCCTCATTGTGATGGCTTTCAAAATGAGACATGGGACCTTTTCGTTGAACGCAGCAAAGCTTTCAGCAACTGTTACCCTTATGATGTGCCAGATTATGCCTCCCTTAGGTCACTAGTTGCCTCGTCAGGC…
>ABB04371_Hong_Kong_1972
ATGAAGACCATCATTGCTTTGAGCTACATTTTCTATCTGGCTCTCGGCCAAGACCTTCCAGGAAATGACAACAGCA---AAGCAACGCTGTGCCTGGGACATCATGCGGTGCCAAACGGAACACTAGTGAAAACAATCACAGATGATCAGACTGAAGTGACTAATGCTACTGAGCTAGTTCAGAGCTCCTCAACGGGGAAAATATGCAACAATCCTCATCGAATCCTTGATGGAATGGACTGCACACTGATAGATGCTCTATTGGGGGACCCTCATTGTGATGTTTTTCAAAATGAGACATGGGACCTTTTCGTTGAACGCAGCAAAGCTTTCAGCAACTGTTACCCTTATGATGTGCCAGATTATGCCTCCCTTAGATCACTAGTTGCCTCGTCAGGC…
>ABB80023_Hong_Kong_1972
ATGAAGACCATCATTGCTTTGAGCTACATTTTCTATCTGGCTCTCGGCCAAGACCTTCCAGGAAATGACAACAGCA---AAGCAACGCTGTGCCTGGGACATCATGCGGTGCCAAACGGAACACTAGTGAAAACAATCACAAATGATCAGACTGAAGTGACTAATGCTACTGAGCTAGTTCAGAGCTCCTCAACGGGGAAAATATGCAACAATCCTCATCGAATCCTTGATGGAATGGACTGCACACTGATAGATGCTCTACTGGGGGACCCTCATTGTGATGTTTTTCAAAATGAGACATGGGACCTTTTCGTTGAACGCAGCAAAGCTTTCAGCAACTGTTACCCTTATGATGTACCAGATTATGCCTCCCTTAGATCACTAGTTGCCTCGTCAGGC…
>ABC67565_China_1972
ATGAAGACTATCATTGCTTTGAGCTACATTTTCTGTCTGGTTCTCGGCCAAGACTTTCCAGGAAATGACAACAGCA---CAGCAACGCTGTGCCTGGGGCATCATGCGGTGCCAAACGGAACACTAGTGAAAACAATCACAAATGATCAGATTGAAGTGACTAATGCTACTGAGCTGGTTCAGAGTTCCTCAACGGGGAAAATATGCAACAATCCTCATCGAATCCTTGATGGAATAGACTGCACACTGATAGATGCTCTATTGGGGGACCCTCATTGTGATGGCTTTCAAAATGAGACATGGGACCTTTTCGTTGAACGCAGCAAAGCTTTCAGCAACTGTTACCCTTATGATGTGCCAGATTATGCCTCCCTTAGGTCACTAGTTGCCTCGTCAGGC…
>ABC84542_USA_1972
ATGAAGACTATCATTGCTTTGAGCTACATTTTCTGTCTGGTTCTCGGCCAAGACTTTCCAGGAAATGACAACAGCA---CAGCAACGCTGTGCCTGGGACATCATGCGGTGCCAAACGGAACACTAGTGAAAACAATCACAAATGATCAGATTGAAGTGACTAATGCTACTGAGCTGGTTCAGAGTTCCTCAACGGGGAAAATATGCAACAATCCTCATCGAATCCTTGATGGAATAGACTGCACACTGATAGATGCTCTATTGGGGGACCCTCATTGTGATGGCTTTCAAAATGAGACATGGGACCTTTTCGTTGAACGCAGCAAAGCTTTCAGCAACTGTTACCCTTATGATGTGCCAGATTATGCCTCCCTTAGGTCACTAGTTGCCTCGTCAGGC…
>ABE12623_United_Kingdom_1972
ATGAAGACTATCATTGCTTTGAGCTACATTTTCTGTCTGGTTCTCGGCCAAGATCTTCCAGGAAATGACAACAGCA---CAGCAACGCTGTGCCTGGGACATCATGCGGTGCCAAACGGAACACTAGTGAAAACAATCACAAATGATCAGATTGAAGTGACTAATGCTACTGAGCTGGTTCAGAGCTCCTCAACGGGGAAAATATGCAACAATCCTCATCGAATCCTTGATGGAATAGACTGCACACTGATAGATGCTCTATTGGGGGACCCTCATTGTGATGGCTTTCAAAATGAGACATGGGACCTTTTCGTTGAACGCAGCAAAGCTTTCAGCAACTGTTACCCTTATGATGTGCCAGATTATGCCTCCCTTAGGTCACTAGTTGCCTCGTCAGGC…
>ADT79010_Netherlands_1972
ATGAAGACTATCATTGCTTTGAGCTACATTTTCTGTCTGGTTCTCGGCCAAGATTTTCCAGGAAATGACAACAGCA---CAGCAACGCTGTGCCTGGGACATCATGCGGTGCCAAACGGAACACTAGTGAAAACAATCACAAATGATCAGATTGAAGTGACTAATGCTACTGAGCTGGTTCAGAGTTCCTCAACGGGGAAAATATGCAACAATCCTCATCGAATCCTTGATGGAATAGACTGCACACTGATAGATGCTCTATTGGGGGACCCTCATTGTGATGGCTTTCAAAATGAGACATGGGACCTTTTCGTTGAACGCAGCAAAGCTTTCAGCAACTGTTACCCTTATGATGTGCCAGATTATGCCTCCCTTAGGTCACTAGTTGCCTCGTCAGGC…
>AFG71953_Netherlands_1972
ATGAAGACCATCATTGCTTTGAGCTACATTTTCTGTCTGGTTCTCGGCCAAGACCTTCCAGGAAATGACAAAAGCA---CAGCAACGCTGTGCCTGGGACACCATGCAGTGCCAAACGGAACACTAGTGAAAACAATCACAAATGATCAGATTGAAGTGACTAATGCTACTGAGCTGGTTCAGAGCTCCTCAACGGGGAAAATATGCAACAATCCTCATCGAATCCTTGATGGAATAGACTGCACACTGATAGATGCTCTATTGGGGGACCCTCATTGTGATGGCTTTCAAAATGAGACATGGGACCTTTTCGTTGAACGCAGCAAAGCTTTCAGCAACTGTTACCCTTATGATGTGCCAGATTATGCCTCCCTTAGGTCACTAGTTGCCTCGTCAGGC…
>AFG71975_Netherlands_1972
ATGAAGACTATCATTGCTTTGAGCTACATTTTCTGTCTGGTTCTCGGCCAAGATTTTCCAGGAAATGACAACAGCA---CAGCAACGCTGTGCCTGGGACATCATGCGGTGCCAAACGGAACACTAGTGAAAACAATCACAAATGATCAGATTGAAGTGACTAATGCTACTGAGCTGGTTCAGAGTTCCTCAACGGGGAAAATATGCAACAATCCTCATCGAATCCTTGATGGAATAGACTGCACACTGATAGATGCTCTATTGGGGGACCCTCATTGTGATGGCTTTCAAAATGAGACATGGGACCTTTTCGTTGAACGCAGCAAAGCTTTCAGCAACTGTTACCCTTATGATGTGCCAGATTATGCCTCCCTTAGGTCACTAGTTGCCTCGTCAGGC…
>AFG98852_Netherlands_1972
ATGAAGACTATCATTGCTTTGAGCTACATTTTCTGTCTGGTTCTCGGCCAAGACTTTCCAGGAAATGACAACAGCA---CAGCAACGCTGTGCCTGGGACATCATGCGGTGCCAAACGGAACACTAGTGAAAACAATCACAAATGATCAGATTGAAGTGACTAATGCTACTGAGCTGGTTCAGAGTTCCTCAACGGGGAAAATATGCAACAATCCTCATCGAATCCTTGATGGAATAGACTGCACACTGATAGATGCTCTATTGGGGGACCCTCATTGTGATGGCTTTCAAAATGAGACATGGGACCTTTTCGTTGAACGCAGCAAAGCTTTCAGCAACTGTTACCCTTATGATGTGCCAGATTATGCCTCCCTTAGGTCACTAGTTGCCTCGTCAGGA…
>AFG98863_United_Kingdom_1972
ATGAAGACTATCATTGCTTTGAGCTACATTTTCTGTCTGGTTCTCGGCCAAGATCTTCCAGGAAATGACAACAGCA---CAGCAACGCTGTGCCTGGGACATCATGCGGTGCCAAACGGAACACTAGTGAAAACAATCACAAATGATCAGATTGAAGTGACTAATGCTACTGAGCTGGTTCAGAGCTCCTCAACGGGGAAAATATGCAACAATCCTCATCGAATCCTTGATGGAATAGACTGCACACTGATAGATGCTCTATTGGGGGACCCTCATTGTGATGGCTTTCAAAATGAGACATGGGACCTTTTCGTTGAACGCAGCAAAGCTTTCAGCAACTGTTACCCTTATGATGTGCCAGATTATGCCTCCCTTAGGTCACTAGTTGCCTCGTCAGGC…
>AFM71912_United_Kingdom_1972
ATGAAGACTATCATTGCTTTGAGCTACATTTTCTGTCTGGTTCTCGGCCAAGATCTTCCAGGAAATGACAACAGCA---CAGCAACGCTGTGCCTGGGACATCATGCGGTGCCAAACGGAACACTAGTGAAAACAATCACAAATGATCAGATTGAAGTGACTAATGCTACTGAGCTGGTTCAGAGCTCCTCAACGGGGAAAATATGCAACAATCCTCATCGAATCCTTGATGGAATAGACTGCACACTGATAGATGCTCTATTGGGGGACCCTCATTGTGATGGCTTTCAAAATGAGACATGGGACCTTTTCGTTGAACGCAGCAAAGCTTTCAGCAACTGTTACCCTTATGATGTGCCAGATTATGCCTCCCTTAGGTCACTAGTTGCCTCGTCAGGC…
>CAD22811_Russia_1972
ATGAAGACTATCATTGCTTTGAGCTACATTTTCTGTCTGGTTCTCGGCCAAAACTTTCCAGGAAATGACAACAGCA---CAGCAACGCTGTGCCTGGGACATCATGCGGTGCCAAACGGAACACTAGTGAAAACAATCACAAATGATCAGATTGAAGTGACTAATGCTACTGAGCTGGTTCAGAGTTCCTCAACGGGGAAAATATGCAACAATCCTCATCGAATCCTTGATGGAATAGACTGCACACTGATAGATGCTCTATTGGGGGACCCTCATTGTGATGGCTTTCAAAATGAGACATGGGACCTTTTCGTTGAACGCAGCAAAGCTTTCAGCAACTGTTACCCTTATGATGTGCCAGATTATGCCTCCCTTAGGTCACTAGTTGCCTCGTCAGGC…
>ABE12532_New_Zealand_1973
ATGAAGACTATCATTGCTTTGAGCTACATTTTCTGTCTGGTTCTCGGCCAAGACTTTCCAGGAAATGACAACAGCA---CAGCAACGCTGTGCCTGGGACATCATGCGGTGCCAAACGGAACACTAGTGAAAACAATCACAAATGATCAGATTGAAGTGACTAATGCTACTGAGCTGGTTCAGAGTTCCTCAACGGGTAAAATATGCAACAATCCTCATCGAATCCTTGATGGAATAAACTGCACACTGATAGATGCTCTGTTGGGGGACCCTCATTGTGATGGCTTTCAAAATGAGACATGGGACCTTTTCGTTGAACGCAGCAAAGCTTTCAGCAACTGTTACCCTTATGATGTGCCAGATTATGCCTCCCTTAGGTCACTAGTTGCCTCGTCAGGC…
>ABB04338_Hong_Kong_1973
ATGAAGACTATCATTGCTTTGAGCTACATTTTCTGTCTGGTTCTCGGCCAAGACTTTCCAGGAAATGACAACAGCA---CAGCAACGCTGTGCCTGGGACATCATGCGGTGCCAAACGGAACACTAGTGAAAACAATCACAAATGATCAGATTGAAGTGACTAATGCTACTGAGCTGGTTCAGAGTTCCTCAACGGGGAAAATATGCAACAATCCTCATCGAATCCTTGATGGAATAGACTGCACACTGATAGATGCTCTATTGGGGGACCCTCATTGTGATGGCTTTCAAAATGAGACATGGGACCTTTTCGTTGAACGCAGCAAAGCTTTCAGCAACTGTTACCCTTATGATGTGCCAGATTATGCCTCCCTTAGGTCACTAGTTGCCTCGTCAGGC…
>ABC02332_USA_1973
ATGAAGACTATCATTGCTTTGAGCTACATTTTCTGTCTGGTTCTCGGCCAAGATTTTCCAGGAAATGACAACAGCA---CAGCAACGCTGTGCCTGGGACATCATGCGGTGCCAAACGGAACACTAGTGAAAACAATCACAAATGATCAGATTGAAGTGACTAATGCTACTGAGCTGGTTCAGAGTTCCTCAACGGGGAAAATATGCAACAATCCTCATCGAATCCTTGATGGAATAGACTGCACACTGATAGATGCTCTATTGGGGGACCCTCATTGTGATGGCTTTCAAAATGAGACATGGGACCTTTTCGTTGAACGCAGCAAAGCTTTCAGCAACTGTTACCCTTATGATGTGCCAGATTATGCCTCCCTTAGGTCACTAGTTGCCTCGTCAGGC…
>ABD60790_Hong_Kong_1973
ATGAAGACTATCATTGCTTTGAGCTACATTTTCTGTCTGGTTCTCGGCCAAGACTTTCCAGGAAATGACAACAGCA---CAGCAACGCTGTGCCTGGGACATCATGCGGTGCCAAACGGAACACTAGTGAAAACAATCACAAATGATCAGATTGAAGTGACTAATGCTACTGAGCTGGTTCAGAGTTCCTCAACGGGGAAAATATGCAACAATCCTCATCGAATCCTTGATGGAATAGACTGCACACTGATAGATGCTTTATTGGGGGACCCTCATTGTGATGGCTTTCAAAATGAGACATGGGACCTTTTCGTTGAACGCAGCAAAGCTTTCAGCAACTGTTACCCTTATGATGTGCCAGATTATGCCTCCCTCAGGTCACTAGTTGCCTCGTCAGGC…
>AFG71985_Netherlands_1973
ATGAAGACTATCATTGCTTTGAGCTACATTTTCTGTCTGGTTCTCGGCCAAGACTTTCCAGGGAATGACAACAGCA---CAGCAACGCTGTGCCTGGGACATCATGCGGTGCCAAACGGAACACTAGTGAAAACAATCACAAATGATCAGATTGAAGTGACTAATGCTACTGAGCTGGTTCAGAGTTCCTCAACGGGGAAAATATGCAACAATCCTCATCGAATCCTTGATGGAATAGACTGCACACTGATAGATGCTCTATTGGGGGACCCTCATTGTGATGGCTTTCAAAATGAGACATGGGACCTTTTCGTTGAACGCAGCAAAGCTTTCAGCAACTGTTACCCTTATGATGTGCCAGATTATGCCTCCCTTAGGTCACTAGTTGCCTCGTCAGGC…
>AFG98874_Netherlands_1973
ATGAAGACTATCATTGCTTTGAGCTACATTTTCTGTCTGGTTCTCGGCCAAGATTTTCCAGGAAATGACAACAGCA---CAGCAACGCTGTGCCTGGGACATCATGCGGTGCCAAACGGAACACTAGTGAAAACAATCACAAATGATCAGATTGAAGTGACTAATGCTACTGAGCTGGTTCAGAGTTCCTCAACGGGGAAAATATGCAACAATCCTCATCGAATCCTTGATGGAATAGACTGCACACTGATAGATGCTCTATTGGGGGACCCTCATTGTGATGGCTTTCAAAATGAGACATGGGACCTTTTCGTTGAACGCAGCAAAGCTTTCAGCAACTGTTACCCTTATGATGTGCCAGATTATGCCTCCCTTAGGTCACTAGTTGCCTCGTCAGGC…
>AFG98885_Netherlands_1973
ATGAAGACTATCATTGCTTTGAGCTACATTTTCTGTCTGGTTCTCGGCCAAGACTTTCCAGGGAATGACAACAGCA---CAGCAACGCTGTGCCTGGGACATCATGCGGTGCCAAACGGGACACTAGTGAAAACAATCACAAATGATCAGATTGAAGTGACTAATGCTACTGAGCTGGTTCAGAGTTCCTCAACGGGGAAAATATGCAACAATCCTCATCGAATCCTTGATGGAATAGACTGCACACTGATAGATGCTCTATTGGGGGACCCTCATTGTGATGGCTTTCAAAATGAGACATGGGACCTTTTCGTTGAACGCAGCAAAGCTTTCAGCAACTGTTACCCTTATGATGTGCCAGATTATGCCTCCCTTAGGTCACTAGTTGCCTCTTCAGGC…
>AFG98896_New_Zealand_1973
ATGAAGACTATCATTGCTTTGAGCTACATTTTCTGTCTGGTTCTCGGCCAAGACTTTCCAGGAAATGACAACAGCA---CAGCAACGCTGTGCCTGGGACATCATGCGGTGCCAAACGGAACACTAGTGAAAACAATCACAAATGATCAGATTGAAGTGACTAATGCTACTGAGCTGGTTCAGAGTTCCTCAACGGGTAAAATATGCAACAATCCTCATCGAATCCTTGATGGAATAAACTGCACACTGATAGATGCTCTGTTGGGGGACCCTCATTGTGATGGCTTTCAAAATGAGACATGGGACCTTTTCGTTGAACGCAGCAAAGCTTTCAGCAACTGTTACCCTTATGATGTGCCAGATTATGCCTCCCTTAGGTCACTAGTTGCCTCGTCAGGC…
>ABB04294_Hong_Kong_1974
ATGAAGACTATCATTGCTTTGAGCTACATTTTCTGTCTGGTTCTCGGCCAAGACCTTCCAGGGAATGACAACAGCA---CAGCAACGCTGTGCCTGGGACATCATGCGGTGCCAAACGGAACGCTAGTGAAAACAATCACGAATGATCAGATTGAAGTGACTAATGCTACTGAGCTGGTTCAGAGTTCCTCAACGGGTAAAATATGCAACAATCCTCATCGAATCCTTGATGGAATAAACTGCACACTGATAGATGCTCTATTGGGGGACCCTCATTGTGATGGCTTTCAAAATGAGAAATGGGACCTTTTCGTTGAACGCAGCAAAGCTTTCAGCAACTGTTACCCTTATGATGTGCCAGATTATGCCTCCCTTAGGTCACTAGTTGCCTCGTCAGGC…
>ABB96352_USA_1974
ATGAAGACTATCATTGCTTTGAGCTACATTTTCTGTCTGGTTCTCGCCCAAGACCTTCCAGGAAATGACAACAGCA---CAGCAACGCTGTGCCTGGGACATCATGCGGTGCCAAACGGAACGCTAGTGAAAACAATCACGAATGATCAGATTGAAGTGACTAATGCTACTGAGCTGGTTCAGAGCTCCTCAACGGGTAAAATATGCAACAATCCTCATCGAATCCTTGATGGAATAAACTGTACACTGATAGATGCTCTATTGGGGGACCCTCATTGTGATGGCTTTCAAAATGAGAAATGGGACCTTTTCGTTGAACGCAGCAAAGCTTTCAGCAACTGTTACCCTTATGATGTGCCAGACTATGCCTCCCTTAGGTCACTAGTTGCCTCGTCAGGC…
>ABC02255_USA_1974
ATGAAGACTATCATTGCTTTGAGCTACATTTTCTGTCTGGTTCTCGCCCAAGACCTTCCAGGAAATGACAACAGCA---CAGCAACGCTGTGCCTGGGACATCATGCGGTGCCAAACGGAACGCTAGTGAAAACAATCACGAATGATCAGATTGAAGTGACTAATGCTACTGAGCTGGTTCAGAGCTCCTCAACGGGTAAAATATGCAACAATCCTCATCGAATCCTTGATGGAATAAACTGCACACTGATAGATGCTCTATTGGGGGACCCTCATTGTGATGGCTTTCAAAATGAGAAATGGGACCTTTTCGTTGAACGCAGCAAAGCTTTCAGCAACTGTTACCCTTATGATGTGCCAGACTATGCCTCCCTTAGGTCACTAGTTGCCTCGTCAGGC…
>ABC40619_Hong_Kong_1974
ATGAAGACTATCATTGCTTTGAGCTACATTTTCTGTCTGGTTCTCGGCCAAGACTTTTCAGGAAATGACAACAGCA---CAGCAACGCTGTGCCTGGGACATCATGCGGTGCCAAACGGAACACTAGTGAAAACAATCACAAATGATCAGATTGAAGTGACTAATGCTACTGAGCTGGTTCAGAGTTCCTCAACGGGGAAAATATGCAACAATCCTCATCGAATCCTTGATGGAATAGACTGCACACTGATAGATGCTCTATTGGGGGACCCTCATTGTGATGGCTTTCAAAATGAGACATGGGACCTTTTCGTTGAACGCAGCAAAGCTTTCAGCAACTGTTACCCTTATGATGTGCCAGATTATGCCTCCCTTAGGTCACTAGTTGCCTCGTCAGGC…
>ABO52335_USA_1974
ATGAAGACTATCATTGCTTTGAGCTACATTTTCTGTCTGGTTCTCGGCCAAGACTTTCCAAGAAATGACAACAGCA---CAGCAACGCTGTGCCTGGGACATCATGCGGTGCCAAACGGAACACTAGTGAAAACAATCACAAATGATCAGATTGAAGTGACTAATGCTACTGAGCTGGTTCAGAGTTCCTCAACGGGGAAAATATGCAACAATCCTCATCGAATCCTCGATGGAATAGACTGCACACTGATAGATGCTCTATTGGGGGACCCTCATTGTGATGGCTTTCAAAATGAGACATGGGACCTTTTCGTTGAACGCAGCAAAGCTTTCAGCAACTGTTACCCTTATGATGTGCCAGATTATGCCTCCCTTAGGTCACTAGTTGCCTCGTCTGGC…
>AFG71996_Netherlands_1974
ATGAAGACTATCATTGCTTTGAGCTACATTTTCTGTCTGGTTCTCGGCCAAAACTTTCCAGGAAATGACAACAGCA---CAGCAACGCTGTGCCTGGGACATCATGCGGTGCCAAACGGAACACTAGTGAAAACAATCACAAATGATCAGATTGAAGTGACTAATGCCACTGAGCTGGTTCAGAGTTCCTCAACGGGAAAAATATGCAACAATCCTCATCGAATCCTTGATGGAATAGACTGCACACTGATAGATGCTCTATTGGGGGACCCTCATTGTGATGGCTTTCAAAATGAGACATGGGACCTTTTCGTTGAACGCAGCAAAGCTTTCAGCAACTGTTACCCTTATGATGTGCCAGATTATGCCTCCCTTAGGTCACTAGTTGCCTCGTCAGGC…
>AFG98907_Netherlands_1974
ATGAAGACTATCATTGCTTTGAGCTACATTTTCTGTCTGGTTCTCGGCCAAGACCTTCCAGGAAATGACAACAGCA---CAGCAACGCTGTGCCTGGGACATCATGCGGTGCCAAACGGAACGCTAGTGAAAACAATCACGAATGATCAGATTGAAGTGACTAATGCTACTGAGCTGGTTCAGAGTTCCTCAACGGGTAAAATATGCAACAATCCTCATCGAATCCTTGATGGAATAAACTGCACACTGATAGATGCTCTATTGGGGGACCCTCATTGTGATGGCTTTCAAAATGAGAAATGGGACCTTTTTGTTGAACGCAGCAAAGCTTTCAGCAATTGTTACCCTTATGATGTGCCAGATTATGCCTCCCTTAGGTCACTAGTTGCCTCGTCAGGC…
>AFG98918_Netherlands_1974
ATGAAGACTATCATTGCTTTGAGCTACATTTTCTGTCTGGTTCTCGGCCAAGACCTTCCAGGAAATGACAACAGCA---CAGCAACGCTGTGCCTGGGACATCATGCGGTGCCAAACGGAACGCTAGTGAAAACAATCACGAATGATCAGATTGAAGTGACTAATGCTACTGAGCTGGTTCAGAGTTCCTCAACGGGTAAAATATGCAACAATCCTCATCGAATCCTTGATGGAATAAACTGCACACTGATAGATGCTCTATTGGGGGACCCTCATTGTGATGGCTTTCAAAATGAGAAATGGGACCTTTTTGTTGAACGCAGCAAAGCTTTCAGCAATTGTTACCCTTATGATGTGCCAGATTATGCCTCCCTTAGGTCACTAGTTGCCTCGTCAGGC…
>AFG98929_Netherlands_1974
ATGAAGACTGTCATTGCTTTGAGCTACATTTTCTGTCTGGTTCTCGGCCAAGACCTTCCAGGAAATGACAACAGCA---CAGCAACGCTGTGCCTGGGACATCATGCGGTGCCAAACGGAACGCTAGTGAAAACAATCACGAATGATCAGATTGAAGTGACTAATGCTACTGAGCTGGTTCAGAGTTCCTCAACGGGTAAAATATGCAACAATCCTCATCGAATCCTGGATGGAATAAACTGCACACTGATAGATGCTCTATTGGGGGACCCTCATTGTGATGGCTTTCAAAATGAGAAATGGGACCTTTTCGTTGAACGCAGCAAAGCTTTCAGCAACTGTTACCCTTATGATGTGCCAGATTATGCCTCCCTTAGGTCACTAGTTGCCTCGTCAGGC…
>AFG98940_Netherlands_1974
ATGAAGACTATCATTGCTTTGAGCTACATTTTCTGTCTGGTTCTCGGCCAAGACCTTCCAGGAAATGACAACAGCA---CAGCAACGCTGTGCCTGGGACATCATGCGGTGCCAAACGGAACGCTAGTGAAAACAATCACGAATGATCAGATTGAAGTGACTAATGCTACTGAGCTGGTTCAGAGTTCCTCAACGGGTAAAATATGCAACAATCCTCATCGAATCCTTGATGGAATAAACTGCACACTGATAGATGCTCTATTGGGGGACCCCCATTGTGATGGCTTTCAAAATGAGAAATGGGACCTTTTCGTTGAACGCAGCAAAGCTTTCAGCAACTGTTACCCTTATGATGTGCCAGATTATGCCTCCCTTAGGTCACTAGTTGCCTCGTCAGGC…
>CAA24270_Australia_1975
ATGAAGACTATCATTGCTTTGAGCTACATTTTCTGTCTGGTTTTCGCCCAAGACCTTCCAGGAAATGACAACAACAGCACAGCAACGCTGTGCCTGGGACATCATGCGGTGCCAAACGGAACGCTAGTGAAAACAATCACGAATGATCAGATTGAAGTGACTAATGCTACTGAGCTGGTTCAGAGTTCCTCAACGGGTAAAATATGCAACAATCCTCATCGAATCCTTGATGGAATAAACTGCACACTGATAGATGCTCTATTGGGGGACCCTCATTGTGATGGATTTCAAAATGAGAAATGGGACCTTTTCGTTGAACGCAGCAAAGCTTTCAGCAACTGTTACCCTTATGATGTGCCAGATTATGCCTCCCTTAGGTCACTAGTTGCCTCGTCAGGC…
>CAA24281_Australia_1975
ATGAAGACTATCATTGCTTTGAGCTACATTTTCTGTCTGGTTTTCGCCCAAGACCTTCCAGGAAATGACAACAACAGCACAGCAACGCTGTGCCTGGGACATCATGCGGTGCCAAACGGAACGCTAGTGAAAACAATCACGAATGATCAGATTGAAGTGACTAATGCTACTGAGCTGGTTCAGAGTTCCTCAACGGGTAAAATATGCAACAATCCTCATCGAATCCTTGATGGAATAAACTGCACACTGATAGATGCTCTATTGGGGGACCCTCATTGTGATGGATTTCAAAATGAGAAATGGGACCTTTTCGTTGAACGCAGCAAAGCTTTCAGCAACTGTTACCCTTATGATGTGCCAGATTATGCCTCCCTTAGGTCACTAGTTGCCTCGTCAGGC…
>ABB04928_Hong_Kong_1975
ATGAAGACTATCATTGCTTTGAGCTACATTTTCTGTCTGGTTTTCGCCCAAGACCTTCCAGGAAATGACAACAGCA---CAGCAACGCTGTGCCTGGGACATCATGCGGTGCCAAACGGAACGCTAGTGAAAACAATCACGAATGATCAGATTGAAGTGACTAATGCTACTGAGCTGGTTCAGAGTTCCTCAACGGGTAAAATATGCAACAATCCTCATCGAATCCTTGATGGAATAAACTGCACACTGATAGATGCTCTATTGGGGGACCCTCATTGTGATGGCTTTCAAAATGAGAAATGGGACCTTTTCGTTGAACGCAGCAAAGCTTTCAGCAACTGTTACCCTTATGATGTGCCAGATTATGCCTCCCTTAGGTCACTAGTTGCCTCGTCAGGC…
>ABB46392_China_1975
ATGAAGACTATCATTGCTTTGAGCTACATTTTCTGTCTGGCTTTCGCCCAAGACCTTCCAGGAAATGACAACAGCA---CAGCAACGCTGTGCCTGGGACATCATGCGGTGCCAAACGGAACGCTAGTGAAAACAATCACGAATGATCAGATTGAAGTGACTAATGCTACTGAACTGGTTCAGAGTTCCTCAACGGGTAAAATATGCGACAATCCTCATCGAATCCTTGATGGAATAAACTGCACACTGATAGATGCTCTATTGGGGGACCCTCATTGTGATGGCTTTCAAAATGAGAAATGGGACCTTTTCGTTGAACGCAGCAAAGCTTTCAGCAACTGTTACCCTTATGATGTGCCAGATTATGCCTCCCTTAGGTCACTAGTTGCCTCGTCAGGC…
>ABO52313_USA_1975
ATGAAGACTATCATTGCTTTGAGCTACATTTTCTGTCTGGTTTTCGCCCAAAACCTTCCAGGAAATGACAACAGCA---CAGCAACGCTGTGCCTGGGACATCATGCGGTGCCAAACGGAACGCTAGTGAAAACAATCACGAATGATCAGATTGAAGTGACTAATGCTACTGAGCTGGTTCAGAGCTCCTCAACGGGTAAAATATGCAACAATCCTCATCGAATCCTTGATGGAATAAACTGCACACTGATAGATGCTCTATTGGGGGACCCTCATTGTGATGGCTTTCAAAATGAGAAATGGGACCTTTTCGTTGAACGCAGCAAAGCTTTCAGCAACTGTTACCCTTATGATGTGCCAGACTATGCCTCCCTTAGGTCACTAGTTGCCTCGTCAGGC…
>AFG72007_Netherlands_1975
ATGAAGACTATCATTGCTTTGAGCTACATTTTCTGTCTGGTTCTCGGCCGAGACTTTCCAAGAAATGACAACAGCA---CAGCAACGCTGTGCCTGGGACATCATGCGGTGCCAAATGGAACACTAGTGAAAACAATCACAAATGATCAGATTGAAGTGACTAATGCTACTGAACTGGTTCAGAGTTCCTCAACGGGGAAAATATGCAATAATCCTCATCGAATCCTCGATGGAATGGACTGCACACTGATAGATGCTCTATTGGGGGACCCTCATTGTGATGGCCTTCAAAATGGGACATGGGACCTTTTCGTTGAACGCAGCAAAGCTTTCAGCAACTGTTACCCTTATGATGTGCCAGATTATGCCTCCCTTAGGTCACTAGTTGCCTCGTCTGGC…
>AFG98951_Netherlands_1975
ATGAAGACTATCATTGCTTTGAGCTACATTTTCTGTCTGGTTCTCGCCCAAGACCTTCCAGGAAATGACAACAGCA---CAGCAACGCTGTGCCTGGGACATCATGCGGTGCCAAACGGAACGCTAGTGAAAACAATCACGAATGATCAGATTGAAGTGACTAATGCTACTGAGCTGGTTCAGAGCTCCTCAACGGGTAAAATATGCAACAATCCTCATCGAATCCTTGATGGAATAAACTGCACACTGATAGATGCTCTATTGGGGGACCCTCATTGTGATGGCTTTCAAAATGAGAAATGGGACCTTTTCGTTGAACGCAGCAAAGCTTTCAGCAACTGTTACCCTTATGATGTGCCAGATTATGCCTCCCTTAGGTCACTAGTTGCCTCGTCAGGC…
>AFG98962_Netherlands_1975
ATGAAGACTATCATTGCTTTGAGCTACATTTTCTGTCTGGTTCTCGCCCAAGACCTTCCAGGAAATGACAACAGCA---CAGCAACGCTGTGCCTGGGACATCATGCGGTGCCAAACGGAACGCTAGTGAAAACAATCACGAATGATCAGATTGAAGTGACTAATGCTACTGAGCTGGTTCAGAGCTCCTCAACGGGTAAAATATGCAACAATCCTCATCGAATCCTTGATGGAATAAACTGCACACTGATAGATGCTCTATTGGGGGACCCTCATTGTGATGGCTTTCAAAATGAGAAATGGGACCTTTTCGTTGAACGCAGCAAAGCTTTCAGCAACTGTTACCCTTATGATGTGCCAGATTATGCCTCCCTTAGGTCACTAGTTGCCTCGTCAGGC…
>AFG98973_Netherlands_1975
ATGAAGACTATCATTGCTTTGAGCTACATTTTCTGTCTGGTTCTCGGCCAAGACTTTCCAAGAAATGACAACAGCA---CAGCAACGCTGTGCCTGGGACATCATGCGGTGCCAAATGGAACACTAGTGAAAACAATCACAAATGATCAGATTGAAGTGACTAATGCTAATGAACTGGTTCAGAGTTCCTCAACGGGGAAAATATGCAATAATCCTCATCGAATCCTCGATGGAATGGACTGCACACTGATAGATGCTCTATTGGGGGACCCTCATTGTGATGGCCTTCAAAATGAGACATGGGACCTTTTCGTTGAACGCAGCAAAGCTTTCAGCAACTGTTACCCTTATGATGTGCCAGATTATGCCTCCCTTAGGTCACTAGTTGCCTCGTCTGGC…
>AFG98984_Netherlands_1975
ATGAAGACTATCATTGCTTTGAGCTACATTTTCTGTCTGGTTCTCGGCCAAGACTTTCCAAGAAATGACAACAGCA---CAGCAACGCTGTGCCTGGGACATCATGCGGTGCCAAATGGAACACTAGTGAAAACAATCACAAATGATCAGATTGAAGTGACTAATGCTACTGAACTGGTTCAGAGTTCCTCAACGGGGAAAATATGCAATAATCCTCATCGAATCCTCGATGGAATGGACTGCACACTGATAGATGCTCTATTGGGGGACCCTCATTGTGATGGCCTTCAAAATGAGACATGGGACCTTTTCGTTGAACGCAGCAAAGCTTTCAGCAACTGTTACCCTTATGATGTGCCAGATTATGCCTCCCTTAGGTCACTAGTTGCCTCGTCTGGC…
>AFG98995_Australia_1975
ATGAAGACTATCATTGCTTTGAGCTACATTTTCTGTCTGGTTTTCGCCCAAGACCTTCCAGGAAATGACAACAACAGCACAGCAACGCTGTGCCTGGGACATCATGCGGTGCCAAACGGAACGCTAGTGAAAACAATCACGAATGATCAGATTGAAGTGACTAATGCTACTGAGCTGGTTCAGAGTTCCTCAACGGGTAAAATATGCAACAATCCTCATCGAATCCTTGATGGAATAAACTGCACACTGATAGATGCTCTATTGGGGGACCCTCATTGTGATGGATTTCAAAATGAGAAATGGGACCTTTTCGTTGAACGCAGCAAAGCTTTCAGCAACTGTTACCCTTATGATGTGCCAGATTATGCCTCCCTTAGGTCACTAGTTGCCTCGTCAGGC…
>AIU46021_Netherlands_1976
ATGAAGACTATCATTGCTTTGAGCTACATTTTCTGTCTGGTTTTCGCCCAAGACCTTCCAGGAAATGACAACAGCA---CAGCAACTCTGTGCCTGGGACATCATGCGGTGCCAAACGGAACGCTAGTGAAAACAATCACGAATGATCAGATTGAAGTGACTAATGCTACTGAACTGGTTCAGAGTTCCTCAACGGGTAAAATATGCGACAATCCTCATCGAATCCTTGATGGAATAAACTGCACACTGATAGATGCTCTATTGGGGGACCCTCATTGTGATGGCTTTCAAAATGAGAAATGGGACCTTTTCGTTGAACGCAGCAAAGCTTTCAGCAACTGTTACCCTTATGATGTGCCAGATTATGCCTCCCTTAGGTCACTAGTTGCCTCGTCAGGC…
>AIU46022_Netherlands_1976
ATGAAGACTATCATTGCTTTGAGCTACATTTTCTGTCAGGTTCTCGCCCAAAACCTTCCAGGAAATGACAACAGCA---CAGCAACGCTGTGCCTGGGACATCATGCAGTGCCAAACGGAACGCTAGTGAAAACAATCACGAATGATCAGATTGAAGTGACTAATGCTACTGAGCTGGTTCAGAGTTCCTCAACAGGTAGAATATGCGACAGTCCTCATCGAATCCTTGATGGGAAAAACTGCACACTGATAGATGCTCTATTGGGGGACCCTCATTGTGATGGCTTTCAAAATGAGAAATGGGACCTTTTTGTTGAACGCAGCAAAGCTTTCAGCAACTGTTACCCTTATGATGTGCCAGATTATGCCTCCCTTAGGTCACTAGTTGCCTCGTCAGGC…
>ABB96363_USA_1976
ATGAAGACTATCATTGCTTTGAGCTACATTTTCTGTCTGGTTTTCGCCCAAGACCTTCCAGGAAATGACAACAGCA---CAGCAACTCTGTGCCTGGGACATCATGCGGTGCCAAACGGAACGCTAGTGAAAACAATCACGAATGATCAGATTGAAGTGACTAATGCTACTGAACTGGTTCAGAGTTCCTCAACGGGTAAAATATGCGACAATCCTCATCGAATCCTTGATGGAATAAACTGCACACTGATAGATGCTCTATTGGGGGACCCTCATTGTGATGGCTTTCAAAATGAGAAATGGGACCTTTTCGTTGAACGCAGCAAAGCTTTCAGCAACTGTTACCCTTATGATGTGCCAGATTATGCCTCCCTTAGGTCACTAGTTGCCTCGTCAGGC…
>ABC40544_USA_1976
ATGAAGACTATCATTGCTTTGAGCTACGTTTTCTGTCTGGTTTTCGCCCAAGACCTTCCAGGAAATGACAACAGCA---CAGCAACTCTGTGCCTGGGACATCATGCGGTGCCAAACGGAACGCTAGTGAAAACAATCACGAATGATCAGATTGAAGTGACTAATGCTACTGAACTGGTTCAGAGTTCCTCAACGGGTAAAATATGCGACAATCCTCATCGAATCCTTGATGGAATAAACTGCACACTGATAGATGCTCTATTGGGGGACCCTCATTGTGATGGCTTTCAAAATGAGAAATGGGACCTTTTCGTTGAACGCAGCAAAGCTTTCAGCAACTGTTACCCTTATGATGTGCCAGATTATGCCTCCCTTAGGTCACTAGTTGCCTCGTCAGGC…
>ABD16751_USA_1976
ATGAAGACTATCATTGCTTTGAGCTACATTTTCTGTCTGGTTTTCGCCCAAGACCTTCCAGGAAATGACAACAGCA---CAGCAACTCTGTGCCTGGGACATCATGCGGTGCCAAACGGAACGCTAGTGAAAACAATCACGAATGATCAGATTGAAGTGACTAATGCTACTGAACTGGTTCATAGTTCCTCAACGGGTAAAATATGCGACAATCCTCATCGAATCCTTGATGGAATAAACTGCACACTGATAGATGCTCTATTGGGGGACCCTCATTGTGATGGCTTTCAAAATGAGAAATGGGACCTTTTCGTTGAACGCAGCAAAGCTTTCAGCAACTGTTACCCTTATGATGTGCCAGATTATGCCTCCCTTAGGTCACTAGTTGCCTCGTCAGGC…
>ABP49492_USA_1976
ATGAAGACTATCATTGCTTTGAGCTACATTTTCTGTCTGGTTTTTGCCCAAGGCCTTCCAGGAAATGACAACAGCA---CAGCAACTCTGTGCCTGGGACATCATGCGGTGCCAAACGGAACGCTAGTGAAAACAATCACGAATGATCAGATTGAAGTGACTAATGCTACTGAACTGGTTCAGAGTTCCTCAACGGGTAAAATATGCGACAATCCTCATCGAATCCTTGATGGAATAAACTGCACACTGATAGATGCTCTATTGGGGGACCCTCATTGTGATGGCTTTCAAAATGAGAAATGGGACCTTTTCGTTGAACGCAGCAAAGCTTTCAGCAACTGTTACCCTTATGATGTGCCAGATTATGCCTCCCTTAGGTCACTAGTTGCCTCGTCAGGC…
>ABQ01366_USA_1976
ATGAAGACTATCATTGCTTTGAGCTACATTTTCTGTCTGGTTTTCGCCCAAGACCTTCCAGGAAATGACAACAGCA---CAGCAACGCTGTGCCTGGGACATCATGCGGTGCCAAACGGAACGCTAGTGAAAACAATCACGAATGATCAGATTGAAGTGACTAATGCTACTGAACTGGTTCAGAGTTCCTCAACGGGTAAAATATGCGACAATCCTCATCGAATCCTTGATGGAATAAACTGCACACTGATAGATGCTCTATTGGGGGACCCTCATTGTGATGGCTTTCAAAATGAGAAATGGGACCTTTTCGTTGAACGCAGCAAAGCTTTCAGCAACTGTTACCCTTATGATGTGCCAGATTATGCCTCCCTTAGGTCACTAGTTGCCTCGTCAGGC…
>AFG99006_Netherlands_1976
ATGAAGACTATCATTGCTTTGAGCTACATTTTCTGTCTGGTTCTCGGCCAAGACTTTCCAAGAAATGACAACAGCA---CAGCAACGCTGTGCCTGGGACATCATGCGGTGCCAAATGGAACACTAGTGAAAACAATCACAAATGATCAGATTGAAGTGACTAATGCTACTGAACTGGTTCAGAGTTCCTCAACGGGGAAAATATGCAACAATCCTCATCGAATCCTCGATGGAATGGACTGCACACTGATAGATGCTCTATTGGGGGACCCTCATTGTGATGGCCTTCAAAATGAGACATGGGACCTTTTCGTTGAACGCAGCAAAGCTTTCAGCAACTGTTACCCTTATGATGTGCCAGATTATGCCTCCCTTAGGTCACTAGTTGCCTCGTCTGGC…
>AFG99028_Netherlands_1976
ATGAAGACTATCATTGCTTTGAGCTACATTTTCTGTCTGGTTTTCGCCCAAGACCTTCCAGGAAATGACAACAGCA---CAGCAACTCTGTGCCTGGGACATCATGCGGTGCCAAACGGAACGCTAGTGAAAACAATCACGAATGATCAGATTGAAGTGACTAATGCTACTGAACTGGTTCAGAGTTCCTCAACGGGTAAAATATGCGGCAATCCTCATCGAATCCTTGATGGAATAAACTGCACACTGATAGATGCTCTATTGGGGGACCCTCATTGTGATGGCTTTCAAAATGAGAAATGGGACCTTTTCGTTGAACGCAGCAAAGCTTTCAGCAACTGTTACCCTTATGATGTGCCAGATTATGCCTCCCTTAGGTCACTAGTTGCCTCGTCAGGC…
>AFG99039_Netherlands_1976
ATGAAGACTATCATTGCTTTGAGCTACATTTTCTGTCTGGTTTTCGCCCAAGACCTTCCAGGAAATGACAACAGCA---CAGCAACTCTGTGCCTGGGACATCATGCGGTGCCAAACGGAACGCTAGTGAAAACAATCACGAATGATCAGATTGAAGTGACTAATGCTACTGAACTGGTTCAGAGTTCCTCAACGGGTAAAATATGCGACAATCCTCATCGAATCCTTGATGGAATAAACTGCACACTGATAGATGCTCTATTGGGGGACCCTCATTGTGATGGCTTTCAAAATGAGAAATGGGACCTTTTCGTTGAACGCAGCAAAGCTTTCAGCAACTGTTACCCTTATGATGTGCCAGATTATGCCTCCCTTAGGTCACTAGTTGCCTCGTCAGGC…
>AFG99050_Netherlands_1976
ATGAAGACTATCATTGCTTTGAGCTACATTTTCTGTCTGGTTTTCGCCCAAGACCTTCCAGGAAATGACAACAGCA---CAGCAACTCTGTGCCTGGGACATCATGCGGTGCCAAACGGAACGCTAGTGAAAACAATCACGAATGATCAGATTGAAGTGACTAATGCTACTGAACTGGTTCAGAGTTCCTCAACGGGTAAAATATGCGACAATCCTCATCGAATCCTTGATGGAATAAACTGCACACTGATAGATGCTCTATTGGGGGACCCTCATTGTGATGGCTTTCAAAATGAGAAATGGGACCTTTTCGTTGAACGCAGCAAAGCTTTCAGCAACTGTTACCCTTATGATGTGCCAGATTATGCCTCCCTTAGGTCACTAGTTGCCTCGTCAGGC…
>AGB08343_Netherlands_1976
ATGAAGACTATCATTGCTTTGAGCTACATTTTCTGTCTGGTTCTCGCCCAAGACCTTCCAGGAAATGACAACAGCA---CAGCAACGCTGTGCCTGGGACATCATGCAGTGCCAAACGGAACGCTAGTGAAAACAATCACGAATGATCAGATTGAAGTGACTAATGCTACTGAGCTGGTTCAGAGTTCCTCAACAGGTAGAATATGCAACAATCCTCATCGAATCCTTGATGGAATAAACTGCACACTGATTGATGCTCTATTGGGGGACCCTCATTGTGATGGCTTTCAAAATAAGAAATGGGACCTTTTTGTTGAACGCAGCAAAGCTTTCAGCAACTGTTACCCTTATGATGTGCCAGATTATGCCTCCCTTAGGTCACTAGTTGCCTCGTCAGGC…
>CAA29337_United_Kingdom_1977
ATGAAGACTATCATTGCTTTGAGCTACATTTTCTGTCAGGTTCTCGCCCAAAACCTTCCAGGAAATGACAACAGCA---CAGCAACGCTGTGCCTGGCACATCATGCAGTGCCAAACGGAACGCTAGTGAAAACAATCACGAATGATCAGATTGAAGTGACTAATGCTACTGAGCTGGTTCAGAGTTCCTCAACAGGTAGAATATGCGACAGTCCTCATCGAATCCTTGATGGAAAAAACTGCACACTGATAGATGCTCTATTGGGGGACCCTCATTGTGATGGCTTTCAAAATGAGAAATGGGACCTTTTTGTTGAACGCAGCAAAGCTTTCAGCAACTGTTACCCTTATGATGTGCCAGATTATGCCTCCCTTAGGTCACTAGTTGCCTCGTCAGGC…
>ABB96374_USA_1977
ATGAAGACTATCATTGCTTTGAGCTACATTTTCTGTCAGGTTTTCGCCCAAAACCTTCCAGGAAATGACAACAGCA---CAGCAACGCTGTGCCTGGGACATCATGCAGTGCCAAACGGAACGCTAGTGAAAACAATCACGAATGATCAGATTGAAGTGACTAATGCTACTGAGCTGGTTCAGAGTTCCTCAACAGGTAGAATATGCGACAGTCCTCATCGAATCCTTGATGGAAAAAACTGCACACTGATGGATGCTCTATTGGGGGACCCTCATTGTGATGGCTTTCAAAATGAGAAATGGGACCTTTTTGTTGAACGCAGCAAAGCTTTCAGCAACTGTTACCCTTATGATGTGCCAGATTATGCCTCCCTTAGGTCACTAGTTGCCTCGTCAGGC…
>ABB96520_China_1977
ATGAAGACCATCATTGCTTTGAGCTACATTTTCTGTCTGGCTCTCGGCCAAGACCTTCCAGGAAATGGCAACAGCA---CAGCAACGCTGTGCCTGGGACATCATGCGGTGCCAAACGGAACACTAGTGAAAACAATCACAGATGATCAGATCGAAGTGACTAATGCTACTGAGCTAGTTCAGAGCTCCTCAACGGGGAAAATATGCAACAATCCTCATCGAATCCTTGATGGAATAGACTGCACACTGATAGATGCTCTATTGGGGGACCCTCATTGTGATGTTTTTCAAAATGAGACATGGGACCTTTTCGTTGAACGCAGCAAAGCTTTCAGCAACTGTTACCCTTATGATGTACCAGATTATGCCTCCCTTAGGTCACTAGTTGCCTCGTCAGGC…
>ABO52346_USA_1977
ATGAAGACTATCATTGCTTTGAGCTACATTTTCTGTCTGGTTTTCGCCCAAGACCTTCCAGGAAATGACAACAGCA---CAGCAACTCTGTGCCTGGGACATCATGCGGTGCCAAACGGAACGCTAGTGAAAACAATCACGAATGATCAGATTGAAGTGACTAATGCTACTGAACTGGTTCAGAGTTCCTCAACGGGTAAAATATGCGACAATCCTCATCGAATCCTTGATGGAATAAACTGCACACTGATAGATGCTCTATTGGGGGACCCTCATTGTGATGGCTTTCAAAATGAGAAATGGGACCTTTTCGTTGAACGCAGCAAAGCTTTCAGCGACTGTTACCCTTATGATGTGCCAGATTATGCCTCCCTTAGGTCACTAGTTGCCTCGTCAGGC…
>AFG99061_Netherlands_1977
ATGAAGACTATCATTGCTTTGAGCTACATTTTCTGTCTGGTTTTCGCCCAAGACCTTCCAGGAAATGACAACAGCA---CAGCAACTCTGTGCCTGGGACATCATGCGGTGCCAAACGGAACGCTAGTGAAAACAATCACGAATGATCAGATTGAAGTGACTAATGCTACTGAACTGGTTCAGAGTTCCTCAACGGGTAAAATATGCGACAATCCTCATCGAATCCTTGATGGAATAAACTGCACACTGATAGATGCTCTATTGGGGGACCCTCATTGTGATGGCTTTCAAAATGAGAAATGGGACCTTTTCGTTGAACGCAGCAAAGCTTTCAGCAACTGTTACCCTTATGATGTGCCAGATTATGCCTCCCTTAGGTCACTAGTTGCCTCGTCAGGC…
>AFG99072_Netherlands_1977
ATGAAGACTATCATTGCTTTGAGCTACATTTTCTGTCTGGTTTTCGCCCAAGACCTTCCAGGAAATGACAACAGCA---CAGCAACTCTGTGCCTGGGACATCATGCGGTGCCAAACGGAACGCTAGTGAAAACAATCACGAATGATCAGATTGAAGTGACTAATGCTACTGAACTGGTTCAGAGTTCCTCAACGGGTAAAATATGCGACAATCCTCATCGAATCCTTGATGGAAAAAACTGCACACTGATAGATGCTCTATTGGGGGACCCTCATTGTGATGGCTTTCAAAATGAGAAATGGGACCTTTTCGTTGAACGCAGCAAAGCTTTCAGCAACTGTTACCCTTATGATGTGCCAGATTATGCCTCCCTTAGATCACTAGTTGCCTCGTCAGGC…
>AFG99083_Netherlands_1977
ATGAAGACCATCATTGCTTTGAGCTACATTTTCTGTCTGGTTTTCGCCCAAGACCTTCCAGGAAATGATAACAGCA---CAGCAACTCTGTGCCTGGGACATCATGCGGTGCCAAACGGAACGCTAGTGAAAACAATCACGAATGATCAGATTGAAGTGACTAATGCTACTGAACTGGTTCAGAGTTCCTCAACGGGTAAAATATGCGACAATCCTCATCGAATCCTTGATGGAATAAACTGCACACTGATAGATGCTCTATTGGGAGACCCTCATTGTGATGGCTTTCAAAATGAGAAATGGGACCTTTTCGTTGAACGCAGCAAAGCTTTCAGCAACTGTTACCCTTATGATGTGCCAGATTATGCCTCCCTTAGGTCACTAGTTGCCTCGTCAGGC…
>AFG99094_Netherlands_1977
ATGAAGACCATCATTGCTTTGAGCTACATTTTCTGTCTGGTTTTCGCCCAAGACCTTCCAGGAAATGACAACAGCA---CAGCAACTCTGTGCCTGGGACATCATGCGGTGCCAAACGGAACGCTAGTGAAAACAATCACGAATGATCAGATTGAAGTGACTAATGCTACTGAACTGGTTCAGAGTTCCTCAACGGGTAAAATATGCGACAATCCTCATCGAATCCTTGATGGAATAAATTGCACACTGATAGATGCTCTATTGGGAGACCCTCATTGTGATGGCTTTCAAAATGAGAAATGGGACCTTTTCGTTGAACGCAGCAAAGCTTTCAGCAACTGTTACCCTTATGATGTGCCAGATTATGCCTCCCTTAGGTCACTAGTTGCCTCGTCAGGC…
>AFG99105_USA_1977
ATGAAGACTATCATTGCTTTGAGCTACATTTTCTGTCAGGTTCTCGCCCAAAACCTTCCAGGAAATGACAACAGCA---CAGCAACGCTGTGCCTGGGACATCATGCAGTGCCAAACGGAACGCTAGTGAAAACAATCACGAATGATCAGATTGAAGTGACTAATGCTACTGAGCTGGTTCAGAGTTCCTCAACAGGTAGAATATGCGACAGTCCTCATCGAATCCTTGATGGGAAAAACTGCACACTGATAGATGCTCTATTGGGGGACCCTCATTGTGATGGCTTTCAAAATGAGAAATGGGACCTTTTTGTTGAACGCAGCAAAGCTTTCAGCAACTGTTACCCTTATGATGTGCCAGATTATGCCTCCCTTAGGTCACTAGTTGCCTCGTCAGGC…
>AFM68965_USA_1977
ATGAAGACTATCATTGCTTTGAGCTACATTTTCTGTCAGGTTCTCGCCCAAAACCTTCCAGGAAATGACAACAGCA---CAGCAACGCTGTGCCTGGGACATCATGCAGTGCCAAACGGAACGCTAGTGAAAACAATCACGAATGATCAGATTGAAGTGACTAATGCTACTGAGCTGGTTCAGAGTTCCTCAACAGGTAGAATATGCGACAGTCCTCATCGAATCCTTGATGGGAAAAACTGCACACTGATAGATGCTCTATTGGGGGACCCTCATTGTGATGGCTTTCAAAATGAGAAATGGGACCTTTTTGTTGAACGCAGCAAAGCTTTCAGCAACTGTTACCCTTATGATGTGCCAGATTATGCCTCCCTTAGGTCACTAGTTGCCTCGTCAGGC…
>ABB96341_USA_1978
ATGAAGACTATCATTGCTTTGAGCTACATTTTCTGTCAGGTTTTTGCCCAAAACCTTCCAGGAAATGACAACAGCA---CAGCAACGCTGTGCCTGGGACATCATGCAGTGCCAAACGGAACGCTAGTGAAAACAATCACGAATGATCAGATTGAAGTGACTAATGCTACTGAGCTGGTTCAGAGTTCCTCAACAGGTAGAATATGCGACAATCCTCATCGAATCCTTGATGGAAAAAACTGCACACTGATAGATGCTCTATTGGGGGACCCTCATTGTGATGGCTTTCAAAATGAGAAATGGGACCTTTTTGTTGAACGCAGCAAAGCTTTCAGCAACTGTTACCCTTATGATGTGCCAGATTATGCCTCCCTTAGGTCACTAGTTGCCTCGTCAGGC…
>ABB96319_USA_1978
ATGAAGACTATCATTGCTTTGAGCTACATTTTCTGTCAGGTTTTCGCCCAAAACCTTCCAGGAAATGACAACAGCA---CAGCAACGCTGTGCCTGGGACATCATGCAGTGCCAAACGGAACGCTAGTGAAAACAATCACGAATGATCAGATTGAAGTGACTAATGCTACTGAGCTGGTTCAGAGTTCCTCAACAGGTAGAATATGCGACAATCCTCATCGAATCCTTGATGGAAAAAACTGCACACTGATAGATGCTCTATTGGGGGACCCTCATTGTGATGGCTTTCAAAATGAGAAATGGGACCTTTTTGTTGAACGCAGCAAAGCTTTCAGCAACTGTTACCCTTATGATGTGCCAGATTATGCCTCCCTTAGGTCACTAGTTGCCTCGTCAGGC…
>ABB96330_USA_1978
ATGAAGACTATCATTGCTTTGAGCTACATTTTCTGTCAGGTTTTCGCCCAAAACCTTCCAGGAAATGACAACAGCA---CAGCAACGCTGTGCCTGGGACATCATGCAGTGCCAAACGGAACGCTAGTGAAAACAATCACGAATGATCAGATTGAAGTGACTAATGCTACTGAGCTGGTTCAGAGTTCCTCAACAGGTAGAATATGCGACAATCCTCATCGAATCCTTGATGGAAAAAACTGCACACTGATAGATGCTCTATTGGGGGACCCTCATTGTGATGGCTTTCAAAATGAGAAATGGGACCTTTTTGTTGAACGCAGCAAAGCTTTCAGCAACTGTTACCCTTATGATGTGCCAGATTATGCCTCCCTTAGGTCACTAGTTGCCTCGTCAGGC…
>ABC46554_USA_1978
ATGAAGACTATCATTGCTTTGAGCTACATTTTCTGTCAGGTTTTCGCCCAAAACCTTCCAGGAAATGACAACAGCA---CAGCAACGCTGTGCCTGGGACATCATGCAGTGCCAAACGGAACGCTAGTGAAAACAATCACGAATGATCAGATTGAAGTGACTAATGCTACTGAGCTGGTTCAGAGTTCCTCAACAGGTAGAATATGCGACAGTCCTCATCGAATCCTTGATGGAAAAAACTGCACACTGATAGATGCTCTATTGGGGGACCCTCATTGTGATGGCTTTCAAAATGAGAAATGGGACCTTTTTGTTGAACGCAGCAAAGCTTTCAGCAACTGTTACCCTTATGATGTGCCAGATTATGCCTCCCTTAGGTCACTAGTTGCCTCGTCAGGC…
>ABO33069_USA_1978
ATGAAGACTATCATTGCTTTGAGCTACATTTTCTGTCTGGTTTTCGCCCAAAACCTTCCCGGAAATGACAACAGCA---CAGCAACGCTGTGCCTGGGACATCATGCAGTGCCAAACGGAACGCTAGTGAAAACAATCACGAATGATCAGATTGAAGTGACTAATGCTACTGAGCTGGTTCAGAGTTCCTCAACAGGTAGAATATGCGACAGTCCTCATCGAATCCTTGATGGAAAAAACTGCACACTGATAGATGCTCTATTGGGAGACCCTCATTGTGATGGCTTTCAAAATGAGAAATGGGACCTTTTTGTTGAACGCAGCAAAGCTTTCAGCAACTGTTACCCTTATGATGTGCCAGATTATGCCTCCCTTAGGTCACTAGTTGCCTCGTCAGGC…
>ABO38230_USA_1978
ATGAAGACTATCATTGCTTTGAGCTACATTTTCTGTCAGGTTTTCGCCCAAAACCTTCCAGGAAATGACAACAGCA---CAGCAACGCTGTGCCTGGGACATCATGCAGTGCCAAACGGAACGCTAGTGAAAACAATCACGAATGATCAGATTGAAGTGACTAATGCTACTGAGCTGGTTCAGAGTTCCTCAACAGGTAGAATATGCGACAATCCTCATCGAATCCTTGATGGAAAAAACTGCACACTGATAGATGCTCTATTGGGGGACCCTCATTGTGATGGCTTTCAAAATGAGAAATGGGACCTTTTTGTTGAACGCAGCAAAGCTTTCAGCAACTGTTACCCTTATGATGTGCCAGATTATGCCTCCCTTAGGTCACTAGTTGCCTCGTCAGGC…
>ABF21268_Thailand_1979
ATGAAGACTATCATTGCTTTGAGCTACATTTTCTGTCTGGTTTTCGCCCAAAACCTTCCCGGAAATGACAACAGCA---CAGCAACGCTGTGCCTGGGACACCATGCAGTGCCAAACGGAACGCTAGTGAAAACAATCACGAATGATCAGATTGAAGTGACTAATGCTACTGAGCTGGTTCAGAGTTCCTCAACAGGTAGAATATGCGACAGTCCTCACCGAATCCTTGATGGGAAAAACTGCACACTGATAGATGCTCTATTGGGAGACCCTCATTGTGATGGCTTTCAAAATGAGAAATGGGACCTTTTTGTTGAACGCAGCAAAGCTTTCAGCAACTGTTACCCTTATGATGTGCCAGATTATGCCTCCCTTAGGTCACTAGTTGCCTCGTCAGGC…
>AFH00714_Thailand_1979
ATGAAGACTATCATTGCTTTGAGCTACATTTTCTGTCTGGTTTTCGCCCAAAACCTTCCCGGAAATGACAACAGCA---CAGCAACGCTGTGCCTGGGACACCATGCAGTGCCAAACGGAACGCTAGTGAAAACAATCACGAATGATCAGATTGAAGTGACTAATGCTACTGAGCTGGTTCAGAGTTCCTCAACAGGTAGAATATGCGACAGTCCTCACCGAATCCTTGATGGGAAAAACTGCACACTGATAGATGCTCTATTGGGAGACCCTCATTGTGATGGCTTTCAAAATGAGAAATGGGACCTTTTTGTTGAACGCAGCAAAGCTTTCAGCAACTGTTACCCTTATGATGTGCCAGATTATGCCTCCCTTAGGTCACTAGTTGCCTCGTCAGGC…
>AFM68976_Thailand_1979
ATGAAGACTATCATTGCTTTGAGCTACATTTTCTGTCTGGTTTTCGCCCAAAACCTTCCCGGAAATGACAACAGCA---CAGCAACGCTGTGCCTGGGACACCATGCAGTGCCAAACGGAACGCTAGTGAAAACAATCACGAATGATCAGATTGAAGTGACTAATGCTACTGAGCTGGTTCAGAGTTCCTCAACAGGTAGAATATGCGACAGTCCTCACCGAATCCTTGATGGGAAAAACTGCACACTGATAGATGCTCTATTGGGAGACCCTCATTGTGATGGCTTTCAAAATGAGAAATGGGACCTTTTTGTTGAACGCAGCAAAGCTTTCAGCAACTGTTACCCTTATGATGTGCCAGATTATGCCTCCCTTAGGTCACTAGTTGCCTCGTCAGGC…
>ABC46565_USA_1980
ATGAAGACTATCATTGCTTTGAGCTACATTTTCTGTCTGGTTTTCGCCCAAAACCTTCCCGGAAATGACAAAAGCA---CAGCAACGCTGTGCCTGGGACACCATGCAGTGCCAAACGGAACGCTAGTGAAAACAATCACGAATGATCAGATTGAAGTGACTAATGCTACTGAGCTGGTTCAGAGTTCCTCAACAGGTAGAATATGCGACAGTCCTCACCGAATCCTTGATGGGAAAAACTGCACACTGGTAGATGCTCTATTGGGAGACCCTCATTGTGATGGCTTTCAGAATGAGAAATGGGACCTTTTTGTTGAACGCAGCAAAGCTTTCAGCAACTGTTACCCTTATGATGTGCCAGATTATGCCTCCCTTAGGTCACTAGTTGCCTCGTCAGGC…
>ABB04283_Hong_Kong_1980
ATGAAGACTATCATTGCTTTGAGCTACATTTTCTGTCTGGTTTTCGCCCAAAACCTTCCCGGAAATGACAACAGCA---CAGCAACGCTGTGCCTGGGACATCATGCAGTGCCAAACGGAACGCTAGTGAAAACAATCACGAATGATCAGATTGAAGTGACTAATGCTACTGAGCTGGTTCAGAGTTCCTCAACAGGTAGAATATGCGACAGTCCTCACCGAATCCTTGATGGGAAAAACTGCACACTGATAGATGCTCTATTGGGAGACCCTCATTGTGATGGCTTTCAAAATGAGAAATGGGACCTTTTTGTTGAACGCAGCAAAGCTTTCAGCAACTGTTACCCTTATGATGTGCCAGATTATGCCTCCCTTAGGTCACTAGTTGCCTCGTCAGGC…
>ABB46547_Hong_Kong_1980
ATGAAGACTATCATTGCTTTGAGCTACATTTTCTGTCTGGTTTTCGCCCAAAACCTTCCCGGAAATGACAACAGCA---CAGCAACGCTGTGCCTGGGACATCATGCAGTGCCAAACGGAACGCTAGTGAAAACAATCACGAATGATCAGATTGAAGTGACTAATGCTACTGAGCTGGTTCAGAGTTCCTCAACAGGTAGAATATGCGACAGTCCTCACCGAATCCTTGATGGGAAAAACTGCACACTGATAGATGCTCTATTGGGAGACCCTCATTGTGATGGCTTTCAAAATGAGAAATGGGACCTTTTTGTTGAACGCAGCAAAGCTTTCAGCAACTGTTACCCTTATGATGTGCCAGATTATGCCTCCCTTAGGTCACTAGTTGCCTCGTCAGGC…
>ABB53751_China_1980
ATGAAGACTATCATTGCTTTGAGCTACATTTCCTGTCTGGTTTTCGCCCAAAACCTTCCCGGAAATGACAACAGCA---CAGCAACGCTGTGCCTGGGACATCATGCAGTGCCAAACGGAACGCTAGTGAAAACAATCACGAATGACCAGATTGAAGTGACTAATGCTACTGAGCTGGTTCAGAGTTCCTCAACAGGTAGAATATGCGACAGTCCTCACAGAATCCTTGATGGGAAAAACTGCACACTGATAGATGCTCTATTGGGAGACCCTCATTGTGATGGCTTTCAAAATGAGAAATGGGACCTTTTTGTTGAACGCAGCAAAGCTTTCAGCAACTGTTACCCTTATGATGTGCCAGATTATGCCTCCCTTAGGTCACTAGTTGCCTCGTCAGGC…
>ABC40555_USA_1980
ATGAAGACTATCATTGCTTTGAGCTACATTTTCTGTCTGGTTTTCGCCCAAAACCTCCCCAGAAATGACAAAAGCA---CAGCAACGCTGTGCCTGGGACACCATGCAGTGCCAAACGGAACGCTAGTGAAAACAATCACGAATGATCAGATTGAAGTGACTAATGCTACTGAGCTGGTTCAGAGTTCCTCAACAGGTAGAATATGCGACAGTCCTCACCGAATCCTTGATGGGAAAAACTGCACACTGGTAGATGCTCTATTGGGAGACCCTCATTGTGATGGCTTTCAGAATGAGAAATGGGACCTTTTTGTTGAACGCAGCAAAGCTTTCAGCAACTGTTACCCTTATGATGTGCCAGATTATGCCTCCCTTAGGTCACTAGTTGCCTCGTCAGGC…
>ABC86137_USA_1980
ATGAAGACTATCATTGCTTTGAGCTACATTTTCTGTCTGGTTTTCGCCCAAAACCTTCCCGGAAATGACAAAAGCA---CAGCAACGCTGTGCCTGGGACACCATGCAGTGCCAAACGGAACGCTAGTGAAAACAATCACGAATGATCAGATTGAAGTGACTAATGCTACTGAGCTGGTTCAGAGTTCCTCAACAGGTAGAATATGCGACAGTCCTCACCGAATCCTTGATGGGAAAAACTGCACACTGGTAGATGCTCTATTGGGAGACCCTCATTGTGATGGCTTTCAGAATGAGAAATGGGACCTTTTTGTTGAACGCAGCAAAGCTTTCAGCAACTGTTACCCTTATGATGTGCCAGATTATGCCTCCCTTAGGTCACTAGTTGCCTCGTCAGGC…
>AFG72029_Netherlands_1980
ATGAAGACTATCATTGCTTTGAGCTACATTTTCTGTCTGGTTTTCGGCCAAAACCTTCCCGGAAATGACAACAGCA---CAGCAACGCTGTGCCTGGGACACCATGCAGTGCCAAACGGAACGCTAGTGAAAACAATCACGAATGATCAGATTGAAGTGACTAATGCTACTGAGCTGGTTCAGAGTTCCTCAACAGGTAGAATATGCGACAGTCCTCACCGAATCCTTGATGGGAAAAACTGCACACTGATAGATGCTCTATTGGGAGACCCTCATTGTGATGGCTTTCAAAATGAGAAATGGGACCTTTTTGTTGAACGCAGCAAAGCTTTCAGCAACTGTTACCCTTATGATGTGCCAGATTATGCCTCCCTTAGGTCACTAATTGCCTCGTCAGGC…
>AFG99116_Netherlands_1980
ATGAAGACTATCATTGCTTTGAGCTACATTTTCTGTCTGGTTTTCGCCCAAAACCTTCCCGGAAATGACAACAGCA---CAGCAACGCTGTGCCTGGGACACCATGCAGTGCCAAACGGAACGCTAGTGAAAACAATCACGAATGATCAGATTGAAGTGACTAATGCTACTGAGCTGGTTCAGAGTTCCTCAACAGGTAGAATATGCGACAGTCCTCACCGAATCCTTGATGGGAAAAACTGCACACTGGTAGATGCTCTATTGGGAGACCCTCATTGTGATGGCTTTCAAAATGAGAAATGGGACCTTTTTGTTGAACGCAGCAAAGCTTTCAGCAACTGTTACCCTTATGATGTGCCAGATTATGCCTCCCTTAGGTCACTAGTTGCCTCGTCAGGC…
>ABC46576_USA_1981
ATGAAGACTATCATTGCTTTGAGCTACATTTTCTGTCTGGTTTTCGCCCAAAACCTTCCCGGAAATGACAAAAGCA---CAGCAACGCTGTGCCTGGGACACCATGCAGTGCCAAACGGAACGCTAGTGAAAACAATCACGAATGATCAGATTGAAGTGACTAATGCTACTGAGCTGGTTCAGAGTTCCTCAACAGGTAGAATATGCGACAGTCCTCACCGAATCCTTGATGGGAAAAACTGCACACTGGTAGATGCTCTATTGGGAGACCCTCATTGTGATGGCTTTCAGAATGAGAAATGGGACCTTTTTGTTGAACGCAGCAAAGCTTTCAGCAACTGTTACCCTTATGATGTGCCAGATTATGCCTCCCTTAGGTCACTAGTTGCCTCGTCAGGC…
>AFG72040_Netherlands_1981
ATGAAGACTATCATTGCTTTGAGCTACATTTTCTGTCTGGTTTTCGCCCAAAACCTTCCCGGAAATGACAACAGCA---CAGCAACGCTGTGCCTGGGACACCATGCAGTGCCAAACGGAACGCTAGTGAAAACAATCACGAATGATCAGATTGAAGTGACTAATGCTACTGAGCTGGTTCAGAGTTCCTCAACAGGTAGAATATGCGACAGTCCTCACCGGATCCTTGATGGGAAAAACTGCACACTGGTAGATGCTCTATTGGGAGACCCTCATTGTGATGGCTTTCAAAATGAGAAATGGGACCTTTTTGTTGAACGCAGCAAAGCTTTCAGCAACTGTTACCCTTATGATGTGCCAGATTATGCCTCCCTTAGGTCACTAGTTGCCTCGTCAGGC…
>AFG99127_France_1981
ATGAAGACTATCATTGCTTTGAGCTACATTCTCTGTCTGGTTTTCGCCCAAAACCTTCCCGGAAATGACAACAGCA---CAGCAACGCTGTGCCTGGGACACCATGCAGTGCCAAACGGAACGCTAGTGAAAACAATCACGAATGATCAGATTGAAGTGACTAATGCTACTGAGCTGGTTCAGAGTTCCTCAACAGGTAGAATATGCGACAGTCCTCACCGAATCCTTGATGGGAAAAACTGCACACTGGTAGATGCTCTATTAGGAGACCCTCATTGTGATGGCTTTCAAAATGAGAAATGGGACCTCTTTGTTGAACGCAGCAAAGCTTTCAGCAACTGTTACCCTTATGATGTGCCAGATTATGCCTCCCTTAGGTCACTAGTTGCCTCGTCAGGC…
>AIU46023_Netherlands_1982
ATGAAGACTATCATTGCTTTGAGCTACATTTTCTGTCTGATTTTCGCCCAAAACCTTCCCGGAAATGACAACAGCA---CAGCAACGCTGTGCCTGGGACATCATGCAGTGCCAAACGGAACGCTAGTGAAAACAATCACGAATGATCAGATTGAAGTGACTAATGCTACTGAGCTGGTTCAGAGTTCCTCAACAGGTAGAATATGCGACAGTCCTCACCGAATCCTTGATGGGAAAAACTGCACACTGATAGATGCTCTATTGGGAGACCCTCATTGTGATGGCTTCCAAAATGAGAAATGGGACCTTTTTGTTGAACGCAGCAAAGCTTTCAGCAACTGTTACCCTTATGATGTGCCAGATTATGCCTCCCTTAGGTCACTAGTTGCCTCATCAGGC…
>ABB46403_Hong_Kong_1982
ATGAAGACCATCATTGCTTTGAGCTACATTCTCTGTCTGGTTTTCGCCCAAAACCTTCCCGGAAATGACAACAGCA---CAGCAACGCTGTGCCTGGGACATCATGCAGTGCCAAACGGAACGCTAGTGAAAACAATAACGAATGATCAGATTGAAGTGACTAATGCTACTGAGCTGGTTCAGAGTTCCTCAGCGGGTAGAATATGCGACAGTCCTCACCGAATCCTTGATGGGAAAAACTGCACACTGATAGATGCTCTATTGGGAGACCCTCATTGTGATGGCTTTCAAAATGAGAAATGGGACCTTTTTGTTGAACGCAGCAAAGCTTTCAGCAACTGTTACCCTTATGATGTGCCAGATTATGCCTCCCTTAGGTCACTAGTTGCCTCGTCAGGC…
>ABB96498_China_1982
ATGAAGACCATCATTGCTTTGAGCTACATTCTCTGTCTGGTTTTCGCCCAAAACCTTCCCGGAAATGACAACAGCA---CAGCAACGCTGTGCCTGGGACATCATGCAGTGCCAAACGGAACGCTAGTGAAAACAATCACGAATGATCAGATTGAAGTGACTAATGCTACTGAGCTGGTTCAGAGTTCCTCAACAGGTAGAATATGCGACAGTCCTCACCGAATCCTTGATGGGAAAAACTGCACACTGATAGATGCTCTATTGGGAGACCCTCATTGTGATGGCTTTCAAAATGAGAAATGGGACCTTTTTGTTGAACGCAGCAAAGCTTTCAGCAACTGTTACCCTTATGATGTGCCAGATTATGCCTCCCTTAGGTCACTAGTTGCCTCGTCAGGC…
>AFG99138_Netherlands_1982
ATGAAGACTATCATTGCTTTAAGCTACATTTTCTGTCTGGTTTTCGCCCAAAACCTTCCCGGAAATGACAACAGCA---CAGCAACGCTGTGCCTGGGACACCATGCAGTGCCAAACGGAACGCTAGTGAAAACAATCACGAATGATCAGATTGAAGTGACTAATGCTACTGAGCTGGTTCAGAGTTCCTCAACAGGTAGAATATGCGACAGTCCTCACCGAATCCTTGATGGGAAAAACTGCACACTGGTAGATGCTCTATTGGGAGACCCCCATTGTGATGGCTTTCAAAATGAGAAATGGGACCTTTTTGTTGAACGCAGCAAAGCTTTCAGCAACTGTTACCCTTATGATGTGCCAGATTATGCCTCCCTTAGGTCACTAGTTGCCTCGTCAGGC…
>AFG99160_Philippines_1982
ATGAAGACTATCATTGCTTTGAGCTACATGTTCTGTCTGGTTTTCGCCCAAAACCTTCCCGGAAATGACAACAGCA---CAGCAACGCTGTGCCTGGGACATCATGCAGTGCCAAACGGAACGCTAGTGAAAACAATCACGAATGATCAGATTGAAGTGACTAATGCTACTGAGCTGGTTCAGAGTTCCTCAACAGGTAGGATATGCGACAGTCCTCACCGAATCCTTGATGGGAAAAACTGCACACTGATAGATGCTCTATTGGGAGACCCTCATTGTGATGGCTTCCAAAATGAGAAATGGGACCTTTTTGTTGAACGCAGCAAAGCTTTCAGCAACTGTTACCCTTATGATGTGCCAGATTATGCCTCCCTTAGGTCACTAGTTGCCTCATCAGGC…
>AFM72032_Philippines_1982
ATGAAGACTATCATTGCTTTGAGCTACATGTTCTGTCTGGTTTTCGCCCAAAACCTTCCCGGAAATGACAACAGCA---CAGCAACGCTGTGCCTGGGACATCATGCAGTGCCAAACGGAACGCTAGTGAAAACAATCACGAATGATCAGATTGAAGTGACTAATGCTACTGAGCTGGTTCAGAGTTCCTCAACAGGTAGGATATGCGACAGTCCTCACCGAATCCTTGATGGGAAAAACTGCACACTGATAGATGCTCTATTGGGAGACCCTCATTGTGATGGCTTCCAAAATGAGAAATGGGACCTTTTTGTTGAACGCAGCAAAGCTTTCAGCAACTGTTACCCTTATGATGTGCCAGATTATGCCTCCCTTAGGTCACTAGTTGCCTCATCAGGC…
>AFH00725_Netherlands_1982
ATGAAGACTATCATTGCTTTGAGCTACATTTTCTGTCTGATTTTCGCCCAAAACCTTCCCGGAAATGACAACAGCA---CAGCAACGCTGTGCCTGGGACATCATGCAGTGCCAAACGGAACGCTAGTGAAAACAATCACGAATGATCAGATTGAAGTGACTAATGCTACTGAGCTGGTTCAGAGTTCCTCAACAGGTAGAATATGCGACAGTCCTCACCGAATCCTTGATGGGAAAAACTGCACACTGATAGATGCTCTATTGGGAGACCCTCATTGTGATGGCTTCCAAAATGAGAAATGGGACCTTTTTGTTGAACGCAGCAAAGCTTTCAGCAACTGTTACCCTTATGATGTGCCAGATTATGCCTCCCTTAGGTCACTAGTTGCCTCATCAGGC…
>ADJ41816_Philippines_1982
ATGAAGACTATCATTGCTTTGAGCTACATGTTCTGTCTGGTTTTCGCCCAAAACCTTCCCGGAAATGACAACAGCA---CAGCAACGCTGTGCCTGGGACATCATGCAGTGCCAAACGGAACGCTAGTGAAAACAATCACGAATGATCAGATTGAAGTGACTAATGCTACTGAGCTGGTTCAGAGTTCCTCAACAGGTAGGATATGCGACAGTCCTCACCGAATCCTTGATGGGAAAAACTGCACACTGATAGATGCTCTATTGGGAGACCCTCATTGTGATGGCTTCCAAAATGAGAAATGGGACCTTTTTGTTGAACGCAGCAAAGCTTTCAGCAACTGTTACCCTTATGATGTGCCAGATTATGCCTCCCTTAGGTCACTAGTTGCCTCATCAGGC…
>AFG99149_Netherlands_1982
ATGAAGACTATCATTGCCTTGAGCTACATCCTCTGTCTGGTTTTCGCCCAAAACCTTCCCGGAAATGACAACAGCA---CAGCAACGCTGTGCCTGGGACATCATGCAGTGCCAAACGGAACGCTAGTGAAAACAATCACGAATGATCAGATTGAAGTGACTAATGCTACTGAGCTGGTTCAGAGTTCCTCAACAGGTAGAATATGCGACAGTCCTCACCGAATCCTTGATGGGAAAAACTGCACACTGATAGATGCTCTATTGGGAGACCCTCATTGTGATGGCTTCCAAAATGAGAAATGGGACCTTTTTGTTGAACGCAGCAGAGCTTTCAGCAACTGTTACCCTTATGATGTGCCAGATTATGCCTCCCTTAGGTCACTAGTTGCCTCATCAGGC…
>ABB04917_Hong_Kong_1983
ATGAAGACTATCATTGCTTTGAGCTACATTTTCTGTCTGGTTTTCGCCCAAAAACTTCCCGGAAATGACAACAGCA---CAGCAACGCTGTGCTTGGGACATCATGCAGTGCCAAACGGAACGCTAGTGAAAACAATCACGAATGATCAGATTGAAGTGACTAATGCTACTGAGCTGGTTCAGATTTCCTCAACAGGTAGAATATGCGACAGTCCTCACCGAATCCTTGATGGGAAAAACTGCACACTGATAGATGCTCTATTGGGAGACCCTCATTGTGATGGCTTCCAAAATGAGAAATGGGACCTTTTTGTTGAACGCAGCAAAGCTTTCAGCAACTGTTACCCTTATGATGTGCCGGATTATGCCTCCCTTAGGTCACTAGTTGCCTCATCAGGC…
>ABB04939_Hong_Kong_1983
ATGAAGACTATCATTGCTTTGAGCTACATTTTCTGTCTGGTTTTCGCCCAAAAACTTCCCGGAAATGACAACAGCA---CAGCAACGCTGTGCTTGGGACATCATGCAGTGCCAAACGGAACGCTAGTGAAAACAATCACGAATGATCAGATTGAAGTGACTAATGCTACTGAGCTGGTTCAGAGTTCCTCAACAGGTAGAATATGCGACAGTCCTCACCGAATCCTTGATGGGAAAAACTGCACACTGATAGATGCTCTATTGGGAGACCCTCATTGTGATGGCTTCCAAAATGAGAAATGGGACCTTTTTGTTGAACGCAGCAAAGCTTTCAGCAACTGTTACCCTTATGATGTGCCGGATTATGCCTCCCTTAGGTCACTAGTTGCCTCATCAGGC…
>ABB79788_Hong_Kong_1983
ATGAAGACTATCATTGCTTTGAGCTACATTTTCTGTCTGGTTTTCGCCCAAAAACTTCCCGGAAATGACAACAGCA---CAGCAACGCTGTGCTTGGGACATCATGCAGTGCCAAACGGAACGCTAGTGAAAACAATCACGAATGATCAAATTGAAGTGACTAATGCTACTGAGCTGGTTCAGAGTTCCTCAACAGGTAGAATATGCGACAGTCCTCACCGAATCCTTGATGGGAAAAACTGCACACTGATAGATGCTCTATTGGGAGACCCTCATTGTGATGGCTTCCAAAATGAGAAATGGGACCTTTTTGTTGAACGCAGCAAAGCTTTCAGCAACTGTTACCCTTATGATGTGCCGGATTATGCCTCCCTTAGGTCACTAGTTGCCTCATCAGGC…
>ABC39805_China_1983
ATGAAGACCATCATTGCTTTGAGCTACATTCTCTGTCTGGTTTTCGCCCAAAACCTTCCCGGAAATGACAACAGCA---CAGCAACGCTGTGCCTGGGACATCATGCAGTGCCAAACGGAACACTAGTGAAAACAATAACGAATGATCAAATTGAAGTGACCAATGCTACTGAGCTGGTTCAGAGTTCCTCAGCAGGTAGAATATGCGACAGTCCCCACCGAATCCTTGATGGGAAAAACTGCACACTGATAGATGCTCTATTGGGAGATCCTCATTGTGATGGCTTTCAAAATGAGAAATGGGACCTTTTTGTTGAACGCAGCAAAGCTTTCAGCAACTGTTACCCTTATGATGTGCAAGATTATGCCTCCCTTAGGTCACTAGTTGCCTCGTCAGGC…
>ABD61529_USA_1983
ATGAAGACTATCATTGCTTTGAGCTACATTTTCTGTCTGGTTTTCGCCCAAAAACTTCCCGGAAATGACAACAGCA---CAGCAACGCTGTGCCTGGGACATCATGCAGTGCCAAACGGAACGCTAGTGAAAACAATCACGAATGATCAGATTGAAGTGACTAATGCTACTGAGCTGGTTCAGAGTTCCTCAACAGGTAGAATATGCGACAGTCCTCACCGAATCCTTGATGGGAAAAACTGCACACTGATAGATGCTCTATTGGGAGACCCTCATTGTGATGGCTTCCAAAATGAGAAATGGGACCTTTTTGTTGAACGCAGCAAAGCTTTCAGCAACTGTTACCCTTATGATGTGCCGGATTATGCCTCCCTTAGGTCACTAGTTGCCTCATCAGGC…
>AFG99171_Norway_1983
ATGAAGACTATCATTGCTTTAAGCTACATTTTCTGTCTGGTTTTCGCCCAAAACCTTCCCGGAAATGACAACAGCA---CGGCAACGCTGTGCCTGGGACACCATGCAGTGCCAAACGGAACGCTAGTGAAAACAATCACGAATGATCAGATTGAAGTGACTAATGCTACTGAGCTGGTTCAGAGTTCCTCAACAGGTAGAATATGCGACAGTCCTCACCGAATCCTTGATGGGAAAAACTGCACACTGGTAGATGCTCTATTGGGAGACCCTCATTGTGATGGCTTTCAAAATGAGAAATGGGACCTTTTTGTTGAACGCAGCAAAGCTTTCAGCAACTGTTACCCTTATGATGTGCCAGATTATGCCTCCCTTAGGTCACTAGTTGCCTCGTCAGGC…
>ABB04950_Hong_Kong_1984
ATGAAGACTATCATTGCTTTGAGCTACATTTTCTGTCTGGTTTTCGCCCAAAAACTTCCCGGAAATGACAACAGCA---CAGCAACGCTGTGCTTGGGACATCATGCAGTGCCAAACGGAACGCTAGTGAAAACAATCACGAATGATCAGATTGAGGTGACTAATGCTACTGAGCTGGTTCAGAGCTCCTCAACAGGTAGAATATGCGACAGTCCTCACCGAATCCTTGATGGGAAAAACTGCACACTGATAGATGCTCTATTGGGAGACCCTCATTGTGATGGCTTCCAAAATGAGAAATGGGACCTTTTTGTTGAACGCAGCAAAGCTTTCAGCAACTGTTACCCTTATGATGTGCCGGATTATGCCTCCCTTAGGTCACTAGTTGCCTCATCAGGC…
>ABB79799_Hong_Kong_1984
ATGAAGACTATCATTGCTTTGAGCTACATTTTCTGTCTGGTTTTCGCCCAAAAACTTCCCGGAAATGACAACAGCA---CAGCAACGCTGTGCTTGGGACATCATGCAGTGCCAAACGGAACGCTAGTGAAAACAATCACGAATGATCAGATTGAAGTGACTAATGCTACTGAGCTGGTTCAGAGTTCCTCAACAGGTAGAATATGCGACAGTCCTCACCGAATCCTTGATGGGAAAAACTGCACACTGATAGATGCTCTATTGGGAGACCCTCATTGTGATGGCTTCCAAAATGAGAAATGGGACCTTTTTGTTGAACGCAGTAAAGCTTTCAGCAACTGTTACCCTTATGATGTGCCGGATTATGCCTCCCTTAGGTCACTAGTTGCCTCATCAGGC…
>ABC86148_China_1984
ATGAAGACTATCATTGCTTTGAGCTACATTTTCTGTCTGGTTTTCGCCCAAAAACTTCCCGGAAATGACAACAGCA---CAGCAACGCTGTGCTTGGGACATCATGCAGTGCCAAACGGAACGCTAGTGAAAACAATCACGAATGATCAGATTGAAGTGACTAATGCTACTGAGCTGGTTCAGAGTTCCTCAACAGGTAGAATATGCGACAGTCCTCACCGAATCCTTGATGGGAAAAACTGCACACTGATAGATGCTCTATTGGGAGACCCTCATTGTGATGGCTTCCAAAATGAGAAATGGGACCTTTTTGTTGAACGCAGCAAAGCTTTCAGCAACTGTTACCCTTATGATGTGCCGGATTATGCCTCCCTTAGATCACTAGTTGCCTCATCAGGC…
>AHZ13523_France_1984
ATGAAGACTATCATTGCTTTGAGCTACATTTTCTGTCTGGTTTTCGCCCAAAAACTTCCCGGAAATGACAACAGCA---CAGCAACGCTGTGCCTGGGACATCATGCAGTGCCAAACGGAACGCTAGTGAAAACAATCACGAATGATCAGATTGAAGTGACTAATGCTACTGAGCTGGTTCAGAGTTCCTCAACAGGTAGAATATGCGACAGTCCTCACCGAATCCTTGATGGGAAAAACTGCACACTGATAGATGCTCTATTGGGAGACCCTCATTGTGATGGCTTCCAAAATGAGAAATGGGACCTTTTTGTTGAACGCAGCAAAGCTTTCAGCAACTGTTACCCTTATGATGTGCCGGATTATGCCTCCCTTAGGTCACTAGTTGCCTCATCAGGC…
>ABB04305_Hong_Kong_1985
ATGAAGACTATCATTGCTTTGAGCTACATTTTCTGTCTGGTTTTCGCCCAAAAACTTCCCGAAAATGACAACAGCA---CAGCAACGCTGTGCTTGGGACATCATGCAGTGCCAAACGGAACGCTAGTGAAAACAATCACGAATGATCAGATTGAAGTGACTAATGCTACTGAGCTGGTTCAGAGTTCCTCAACAGGTAGAATATGCGACAGTCCTCACCGAATCCTTGATGGGAAAAACTGCACACTGATAGATGCTCTATTGGGAGACCCTCATTGTGATGGCTTCCAAAATGAGAAATGGGACCTTTTTGTTGAACGCAGCAAAGCTTTCAGCAACTGTTACCCTTATGATGTGCCGGATTATGCCTCCCTTAGGTCACTAGTTGCCTCATCAGGC…
>ABB04327_Hong_Kong_1985
ATGAAGACTATCATTGCTTTGAGCTACATTTTCTGTCTGGTTTTCGCCCAAAAACTTCCCGGAAATGACAACAGCA---CAGCAACGCTGTGCCTGGGACATCATGCAGTGCCAAACGGAACGCTAGTGAAAACAATCACGAATGATCAGATTGAAGTGACTAATGCTACTGAGCTGGTTCAGAGTTCCTCAACAGGTAGAATATGCGACAGTCCTCACCGAATCCTTGATGGAAAAAACTGCACACTGATAGATGCTCTATTGGGAGACCCTCATTGTGATGGCTTCCAAAATGAGAAATGGGACCTTTTTGTTGAACGCAGCAAAGCTTTCAGCAACTGTTACCCTTATGATGTGCCGGATTATGCCTCCCTTAGGTCACTAGTTGCCTCATCAGGC…
>ABB04349_Hong_Kong_1985
ATGAAGACTATCATTGCTTTGAGCTACATTTTCTGTCTGGTTTTCGCCCAAAAACTTCCCGGAAATGACAACAGCA---CAGCAACGCTGTGCTTGGGACATCATGCAGTGCCAAACGGAACGCTAGTGAAAACAATCACGAATGATCAGATTGAAGTGACTAATGCTACTGAGCTGGTTCAGAGTTCCTCAACAGGTAGAATATGCGACAGTCCTCACCGAATCCTTGATGGGAAAAACTGCACACTGATAGATGCTCTATTGGGAGACCCTCATTGTGATGGCTTCCAAAATGAGAAATGGGACCTTTTTGTTGAACGCAGCAAAGCTTTCAGCAACTGTTACCCTTATGATGTGCCGGATTATGCCTCCCTTAGGTCACTAGTTGCCTCATCAGGC…
>ABC84531_USA_1985
ATGAAGACTATCATTGCTTTGAGCTACATTTTCTGTCTGGTTTTCGCCCAAAAACTTCCCGGAAATGACAACAGCA---CAGCAACGCTGTGCCTGGGACACCATGCAGTGCCAAACGGAACGCTAGTGAAAACAATCACGAATGATCAGATTGAAGTGACTAATGCTACTGAGCTGGTTCAGAGTTCCTCAACAGGTAGAATATGCGACAGTCCTCACCGAATCCTTGATGGAAAAAACTGCACACTGATAGATGCTCTATTGGGAGACCCTCATTGTGATGGCTTCCAAAATGAGAAATGGGACCTTTTTGTTGAACGCAGCAAAGCTTTCAGCAACTGTTACCCTTATGATGTGCCGGATTATGCCTCCCTTAGGTCACTAGTTGCCTCATCAGGC…
>ABD17334_USA_1985
ATGAAGACTATCATTGCTTTGAGCTACATTTCCTGTCTGGTTTTCGCCCAAAAACTTCCCGGAAATGACAACAGCA---CAGCAACGCTGTGCCTGGGACATCATGCAGTACCAAACGGAACGCTAGTGAAAACAATCACGAATGATCAGATTGAAGTGACTAATGCTACTGAGCTGGTCCAAAGTTCCTCAACAGGTAGAATATGCGACAGTCCTCACCGAATCCTTGATGGAAAAAACTGCACACTGATAGATGCTCTATTGGGAGACCCTCATTGTGATGGCTTCCAAAATGAGAAATGGGATCTTTTTGTTGAACGCAGCAAAGCTTTCAGCAACTGCTACCCTTATGATGTGCCGGATTATGCCTCCCTTAGGTCACTAGTTGCCTCATCAGGC…
>ABD16729_USA_1985
ATGAAGACTATCATTGCTTTGAGCTACATTTTCTGTCTGGTTTTCGCCCAAAAACTTCCCGGAAATGACAACAGCA---CAGCAACGCTGTGCTTGGGACATCATGCAGTGCCAAACGGAACGCTAGTGAAAACAATCACGAATGATCAGATTGAAGTGACTAATGCTACTGAGCTGGTTCAGAGTTCCTCAACAGGTAGAATATGCGACAGTCCTCACCGAATCCTTGATGGGAAAAACTGCACACTGATAGATGCTCTATTGGGAGACCCTCATTGTGATGGCTTCCAAAATGAGAAATGGGACCTTTTTGTTGAACGCAGCAAAGCTTTCAGCAACTGTTACCCTTATGATGTGCCGGATTATGCCTCCCTTAGGTCACTAGTTGCCTCATCAGGC…
>ABD61777_USA_1985
ATGAAGACTATCATTGCTTTGAGCTACATTTTCTGTCTGGGTTTCGCCCAAAAACTTCCCGGAAATGACAACAGCA---CAGCAACGCTGTGCCTGGGACACCATGCAGTGCCAAACGGAACGCTAGTGAAAACAATCACGAATGATCAGATTGAAGTGACTAATGCTACTGAGCTGGTTCAGAGTTCCTCAACAGGTAGAATATGCGACAGTCCTCACCGAATCCTTGATGGGAAAAACTGCACACTGATAGATGCTCTATTGGGAGACCCTCATTGTGATGGCTTCCAAAATGAGAAATGGGACCTTTTTGTTGAACGCAGCAAAGCTTTCAGCAACTGTTACCCTTATGATGTGCCGGATTATGCCTCCCTTAGGTCACTAGTTGCCTCATCAGGC…
>ABG37208_USA_1985
ATGAAGACTATCATTGCTTTGAGCTACATTTCCTGTCTGGTTTTCGCCCAAAAACTTCCCGGAAATGACAACAGCA---CAGCAACGCTGTGCCTGGGACATCATGCAGTACCAAACGGAACGCTAGTGAAAACAATCACGAATGATCAGATTGAAGTGACTAATGCTACTGAGCTGGTCCAAAGTTCCTCAACAGGTAGAATATGCGACAGTCCTCACCGAATCCTTGATGGAAAAAACTGCACACTGATAGATGCTCTATTGGGAGACCCTCATTGTGATGGCTTCCAAAATGAGAAATGGGATCTTTTTGTTGAACGCAGCAAAGCTTTCAGCAACTGCTACCCTTATGATGTGCCGGATTATGCCTCCCTTAGGTCACTAGTTGCCTCATCAGGC…
>AFG99182_United_Kingdom_1985
ATGAAGACTATCATTGCTTTGAGCTACATTTTCTGTCTGGTTTTCGCCCAAAAACTGCCCGGAAATGACAACAGCA---CAGCAACGCTGTGCCTGGGACATCATGCAGTGCCAAACGGAACGCTAGTGAAAACAATCACGAATGATCAGATTGAAGTGACTAATGCTACTGAGCTGGTTCAGAGTTCCTCAACAGGTAGAATATGCGACAGTCCTCACCGAATCCTTGATGGAAAAAACTGCACACTGATAGATGCTCTATTGGGAGACCCTCATTGTGATGGCTTCCAAAATGAGAAATGGGACCTTTTTGTTGAACGCAGCAAAGCTTTCAGCAACTGTTACCCTTATGATGTGCCGGATTATGCCTCCCTTAGGTCACTAGTTGCCTCATCAGGC…
>AFG99215_Sweden_1985
ATGAAGACTATCATTGCTTTGAGCTACATTTTCTGTCTGGTTTTCGCCCAAAAACTTCCCGGAAATGACAACAGCA---CAGCAACGCTGTGCCTGGGACATCATGCAGTGCCAAACGGAACGCTAGTGAAAACAATCACGAATGATCAGATTGAAGTGACTAATGCTACTGAGCTGGTTCAGAGTTCCTCAACAGGTAGAATATGCGACAGTCCTCACCGAATCCTTGATGGAAAAAACTGCACACTGATAGATGCTCTATTGGGAGACCCTCATTGTGATGGATTCCAAAATGAGAAATGGGACCTTTTTATTGAACGCAGCAAAGCTTTCAGCAACTGTTACCCTTATGATGTGCCGGATTATGCCTCCCTTAGGTCACTAGTTGCCTCATCAGGC…
>AFG99226_New_Zealand_1985
ATGAAGACTATCATTGCTTTGAGCTACATTTTCTGTCTGGTTTTCGCCCAAAAACTGCCTGGAAATGACAACAGCA---CAGCAACGCTGTGCCTGGGACATCATGCAGTGCCAAACGGAACGCTAGTGAAAACAATCACGAATGATCAGATTGAAGTGACTAATGCTACTGAGCTGGTTCAGAGTTCCTCAACAGGTAGAATATGCGACAGTCCTCACCGAATCCTTGATGGAAAAAACTGCACACTGATAGATGCTCTATTGGGAGACCCTCATTGTGATGGCTTCCAAAATGAGAAATGGGACCTTTTTGTTGAACGCAGCAAAGCTTTCAGCAACTGTTACCCTTATGATGTGCCTGATTATGCCTCCCTTAGGTCACTAGTTGCCTCATCAGGC…
>AFG99193_Netherlands_1985
ATGAAGACTATCATTGCTTTGAGCTACATTTCCTGTCTGGTTTTCGCCCAAAAACTTCCCGGAAATGACAACAGCA---CAGCAACGCTGTGCCTGGGACATCATGCAGTGCCAAACGGAACGCTAGTGAAAACAATCACGAATGATCAGATTGAAGTGACTAATGCTACTGAGCTGGTTCAGAGTTCCTCAACAGGTAGAATATGCGACAGTCCTCACCGAATCCTTGATGGAAAAAACTGCACACTGATAGATGCTCTATTGGGAGACCCTCATTGTGATGGCTTCCAAAATGAGAAATGGGATCTTTTTGTTGAACGCAGCAAAGCTTTCAGCAACTGCTACCCTTATGATGTGCCGGATTATGCCTCCCTTAGGTCACTAGTTGCCTCATCAGGC…
>AFG99204_Netherlands_1985
ATGAAGACTATCATTGCTTTGAGCTACATTTTCTGTCTGGGTTTCGCCCAAAAACTTCCCGGAAATGACAACAGCA---CAGCAACGCTGTGCCTGGGACACCATGCAGTGCCAAACGGAACGCTAGTGAAAACAATCACGAATGATCAGATTGAAGTGACTAATGCTACTGAGCTGGTTCAGAGTTCCTCAACAGGTAGAATATGCGACAGTCCTCACCGAATCCTTGATGGGAAAAACTGCACACTGATAGATGCTCTATTGGGAGACCCTCATTGTGATGGCTTCCAAAATGAGAAATGGGACCTTTTTGTTGAACGCAGCAAAGCTTTCAGCAACTGTTACCCTTATGATGTGCCGGATTATGCCTCCCTTAGGTCACTAGTTGCCTCATCAGGC…
>AAZ43370_USA_1986
ATGAAGACTATCATTGCTTTGAGCTACATTTTCTGTCTGGTTTTCGCCCAAAAACTTCCCGGAAATGACAACAGCA---CAGCAACGCTGTGCCTGGGACATCATGCAGTGCCAAACGGAACGCTAGTGAAAACAATCACGAATGATCAGATTGAAGTGACTAATGCTACTGAGCTGGTTCAGAGTTCCTCAACAGGTAGAATATGCGACAGTCCTCACCGAATCCTTGATGGAAAAAACTGCACACTGATAGATGCTCTATTGGGAGACCCTCATTGTGATGGCTTCCAAAATGAGAAATGGGACCTTTTTATTGAACGCAGCAAAGCTTTCAGCAACTGTTACCCTTATGATGTGCCGGATTATGCCTCCCTTAGGTCACTAGTTGCCTCATCAGGC…
>ABA16214_USA_1986
ATGAAGACTATCATTGCTTTGAGCTACATTTCCTGTCTGGTTTTCGCCCAAAAACTTCCCGGAAATGACAACAGCA---CAGCAACGCTGTGCCTGGGACATCATGCAGTACCAAACGGAACGCTAGTGAAAACAATCACGAATGATCAGATTGAAGTGACTAATGCTACTGAGCTGGTCCAAAGTTCCTCAACAGGTAGAATATGCGACAGTCCTCACCGAATCCTTGATGGAAAAAACTGCACACTGATAGATGCTCTATTGGGAGACCCTCATTGTGATGGCTTCCAAAATGAGAAATGGGATCTTTTTGTTGAACGCAGCAAAGCTTTCAGCAACTGCTACCCTTATGATGTGCCGGATTATGCCTCCCTTAGGTCACTAGTTGCCTCATCAGGC…
>ABD16718_USA_1986
ATGAAGACTATCATTGCTTTGAGCTACATTTTCTGTCTGGTTTTCGCCCAAAAACTTCCCGGAAATGACAACAGCA---CAGCAACGCTGTGCCTGGGACATCATGCAGTGCCAAACGGAACGCTAGTGAAAACAATCACGAATGATCAGATTGAAGTGACTAATGCTACTGAGCTGGTTCAGAGTTCCTCAACAGGTAGAATATGCGACAGTCCTCACCGAATCCTTGATGGAAAAAACTGCACACTGATAGATGCTCTATTGGGAGACCCTCATTGTGATGGCTTCCAAAATGAGAAATGGGACCTTTTTATTGAACGCAGCAAAGCTTTCAGCAACTGTTACCCTTATGATGTGCCGGATTATGCCTCCCTTAGGTCACTAGTTGCCTCATCAGGC…
>ABG26802_USA_1986
ATGAAGACTATCATTGCTTTGAGCTACATTTCCTGTCTGGTTTTCGCCCAAAAACTTCCCGGAAATGACAACAGCA---CAGCAACGCTGTGCCTGGGACATCATGCAGTACCAAACGGAACGCTAGTGAAAACAATCACGAATGATCAGATTGAAGTGACTAATGCTACTGAGCTGGTCCAAAGTTCCTCAACAGGTAGAATATGCGACAGTCCTCACCGAATCCTTGATGGAAAAAACTGCACACTGATAGATGCTCTATTGGGAGACCCTCATTGTGATGGCTTCCAAAATGAGAAATGGGATCTTTTTGTTGAACGCAGCAAAGCTTTCAGCAACTGCTACCCTTATGATGTGCCGGATTATGCCTCCCTTAGGTCACTAGTTGCCTCATCAGGC…
>ABO38241_USA_1986
ATGAAGACTATCATTGCTTTGAGCTACATTTCCTGTCTGGTTTTCGCCCAAAAACTTCCCGGAAATGACAACAGCA---CAGCAACGCTGTGCCTGGGACATCATGCAGTACCAAACGGAACGCTAGTGAAAACAATCACGAATGATCAGATTGAAGTGACTAATGCTACTGAGCTGGTCCAAAGTTCCTCAACAGGTAGAATATGCGACAGTCCTCACCGAATCCTTGATGGAAAAAACTGCACACTGATAGATGCTCTATTGGGAGACCCTCATTGTGATGGCTTCCAAAATGAGAAATGGGATCTTTTTGTTGAACGCAGCAAAGCTTTCAGCAACTGCTACCCTTATGATGTGCCGGATTATGCCTCCCTTAGGTCACTAGTTGCCTCATCAGGC…
>ABF21271_Russia_1986
ATGAAGACTATCATTGCTTTGAGCTACATTTTCTGTCTGGTTTTCGCCCAAAAACTTCCCGGAAATGACAACAGCA---CAGCAACGCTGTGCCTGGGACATCATGCAGTGCCAAACGGAACGCTAGTGAAAACAATCACGAATGATCAGATTGAAGTGACTAATGCTACTGAGCTGGTTCAGAGTTCCTCAACAGGTAGAATATGCGACAGTCCTCACCGAATCCTTGATGGAAAAAACTGCACACTGATAGATGCTCTATTGGGAGACCCTCATTGTGATGGCTTCCAAAATGAGAAATGGGACCTTTTTATTGAACGCAGCAAAGCTTTCAGCAACTGTTACCCTTATGATGTGCCGGATTATGCCTCCCTTAGGTCACTAGTTGCCTCATCAGGC…
>AFG99237_USA_1986
ATGAAGACTATCATTGCTTTGAGCTACATTTTCTGTCTGGTTTTCGCCCAGAAACTGCCCGGAAATGACAACAGCA---CAGCAACGCTGTGCCTGGGACATCATGCAGTGCCAAACGGAACGCTAGTGAAAACAATCACGAATGATCAGATTGAAGTGACTAATGCTACTGAGCTGGTTCAAAGTTCCTCAACAGGTCGAATATGCGACAGTCCTCACCGAATCCTTGATGGAAAAAACTGCACACTGATAGATGCTCTATTGGGAGACCCTCATTGTGATGGCTTCCAAAATGAGAAATGGGACCTTTTTGTTGAACGCAGCAAAGCTTTCAGCAACTGTTACCCTTATGATGTGCCGGATTATGCCTCCCTTAGGTCACTAGTTGCCTCATCAGGC…
>AFM72076_Russia_1986
ATGAAGACTATCATTGCTTTGAGCTACATTTTCTGTCTGGTTTTCGCCCAAAAACTTCCCGGAAATGACAACAGCA---CAGCAACGCTGTGCCTGGGACATCATGCAGTGCCAAACGGAACGCTAGTGAAAACAATCACGAATGATCAGATTGAAGTGACTAATGCTACTGAGCTGGTTCAGAGTTCCTCAACAGGTAGAATATGCGACAGTCCTCACCGAATCCTTGATGGAAAAAACTGCACACTGATAGATGCTCTATTGGGAGACCCTCATTGTGATGGCTTCCAAAATGAGAAATGGGACCTTTTTATTGAACGCAGCAAAGCTTTCAGCAACTGTTACCCTTATGATGTGCCGGATTATGCCTCCCTTAGGTCACTAGTTGCCTCATCAGGC…
>ABB04360_Hong_Kong_1987
ATGAAGACTATCATTGCTTTGAGCTACATTTTCTGTCTGGTTTTCGCCCAAAAACTTCCCGGAAATGACAACAGCA---CAGCAACGCTGTGCCTGGGACATCATGCAGTGCCAAACGGAACGCTAGTGAAAACAATCACGAATGATCAGATTGAAGTGACTAATGCTACTGAGCTGGTTCAGAGTTCCTCAACAGGTAGAATATGCGACAGTCCTCACCGAATCCTTGATGGAAAAAACTGCACACTGATAGATGCTCTATTGGGAGACCCTCATTGTGATGGCTTCCAAAATGAGAAATGGGACCTTTTTGTTGAACGCAGCAAAGCTTACAGCAACTGTTACCCTTATGATGTGCCGGATTATGCCTCCCTTAGGTCACTAGTTGCCTCATCAGGC…
>AFG72085_China_1987
ATGAAGACTATCATTGCTTTGAGCTACATTTTCTGTCTGGTTTTCGCCCAAAAACTTCCCGGAAATGACAACAGCA---CAGCAACGCTGTGCCTGGGACATCATGCAGTGCCAAACGGAACGCTAGTGAAAACAATCACGAATGATCAGATTGAAGTGACTAATGCTACTGAGCTGGTTCAGAGTTCCTCAACAGGTAGAATATGCGACAGTCCTCACCGAATCCTTGATGGAAAAAACTGCACACTGATAGATGCTCTATTGGGAGACCCTCATTGTGATGGCTTCCAAAATGAGAAATGGGACCTTTTTGTTGAACGCAGCAAAGCTTACAGCAACTGTTACCCTTATGATGTGCCGGATTATGCCTCCCTTAGGTCACTAGTTGCCTCATCAGGC…
>AFG99248_China_1987
ATGAAGACTATCATTGCTTTGAGCTACATTTTCTGTCTGGTTTTCGCCCAAAAACTTCCCGGAAATGACAACAGCA---CAGCAACGCTGTGCCTGGGACATCATGCAGTGCCAAACGGAACGCTAGTGAAAACAATAACGAATGATCAGATTGAAGTGACTAATGCTACTGAGCTGGTTCAGAGTTCCTCAACAGGTAGAATATGCGACAGTCCTCACCGAATCCTTGATGGAAAAAACTGCACACTGATAGATGCTCTATTGGGAGACCCTCATTGTGATGGCTTCCAAAATGAGAAATGGGACCTTTTTGTTGAACGCAGCAAAGCTTACAGCAACTGTTACCCTTATGATGTGCCGGATTATGCCTCCCTTAGGTCACTAGTTGCCTCATCAGGC…
>AFM72098_China_1987
ATGAAGACTATCATTGCTTTGAGCTACATTTTCTGTCTGGTTTTCGCCCAAAAACTTCCCGGAAATGACAACAGCA---CAGCAACGCTGTGCCTGGGACATCATGCAGTGCCAAACGGAACGCTAGTGAAAACAATCACGAATGATCAGATTGAAGTGACTAATGCTACTGAGCTGGTTCAGAGTTCCTCAACAGGTAGAATATGCGACAGTCCTCACCGAATCCTTGATGGAAAAAACTGCACACTGATAGATGCTCTATTGGGAGACCCTCATTGTGATGGCTTCCAAAATGAGAAATGGGACCTTTTTGTTGAACGCAGCAAAGCTTACAGCAACTGTTACCCTTATGATGTGCCGGATTATGCCTCCCTTAGGTCACTAGTTGCCTCATCAGGC…
>AFM72120_China_1987
ATGAAGACTATCATTGCTTTGAGCTACATTTTCTGTCTGGTTTTCGCCCAAAAACTTCCCGGAAATGACAACAGCA---CAGCAACGCTGTGCCTGGGACATCATGCAGTGCCAAACGGAACGCTAGTGAAAACAATAACGAATGATCAGATTGAAGTGACTAATGCTACTGAGCTGGTTCAGAGTTCCTCAACAGGTAGAATATGCGACAGTCCTCACCGAATCCTTGATGGAAAAAACTGCACACTGATAGATGCTCTATTGGGAGACCCTCATTGTGATGGCTTCCAAAATGAGAAATGGGACCTTTTTGTTGAACGCAGCAAAGCTTACAGCAACTGTTACCCTTATGATGTGCCGGATTATGCCTCCCTTAGGTCACTAGTTGCCTCATCAGGC…
>CAC81013_Germany_1988
ATGAAGACTATCATTGCTTTGAGCTACATTTTCTGTCTGGTTTTCGCCCAAAAACTTCCCGGAAATGACAACAGCA---CAGCAACGCTGTGCCTGGGACATCATGCAGTGCCAAACGGAACGCTAGTGAAAACAATCACGAATGATCAGATTGAAGTGACTAATGCTACTGAGCTGGTTCAGAGTTCCTCAACAGGTAGAATATGCGACAGTCCTCACCGAATCCTTGATGGAAAAAACTGCACACTGATAGATGCTCTATTGGGAGACCCTCATTGTGATGGCTTCCAAAATGAGAAATGGGACCTTTTTGTTGAACGCAGCAAAGCTTTCAGCAACTGTTACCCTTATGATGTGCCGGATTATGCCTCCCTTAGGTCACTAGTTGCCTCATCAGGC…
>CAC81017_Germany_1988
ATGAAGACTATCATTGCTTTGAGCTACATTTTCTGTCTGGTTTTCGCCCAAAAACTTCCCGGAAATGACAACAGCA---CAGCAACGCTGTGCCTGGGACATCATGCAGTGCCAAACGGAACGCTAGTGAAAACAATCACGAATGATCAGATTGAAGTGACTAATGCTACTGAGCTGGTTCAGAGTTCCTCAACAGGTAGAATATGCGACAGTCCTCACCGAATCCTTGATGGAAAAAACTGCACACTGATAGATGCTCTATTGGGAGACCCTCATTGTGATGGCTTCCAAAATGAGAAATGGGACCTTTTTGTTGAACGCAGCAAAGCTTTCAGCAACTGTTACCCTTATGATGTGCCGGATTATGCCTCCCTTAGGTCACTAGTTGCCTCATCAGGC…
>ABF47550_USA_1988
ATGAAGACTATCATTGCTTTGAGCTACATTTTCTGTCTGGTTTTCGCCCAAAAACTTCCCGGAAATGACAACAGCA---CAGCAACGCTGTGCCTGGGACATCATGCAGTGCCAAACGGAACGCTAGTGAAAACAATCACGAATGATCAGATTGAAGTGACTAATGCTACTGAGCTGGTTCAGAGTTCCTCAACAGGTAGAATATGCGACAGTCCTCACCGAATCCTTGATGGAAAAAACTGCACACTGATAGATGCTCTATTGGGAGACCCTCATTGTGATGGCTTCCAAAATGAGAAATGGGACCTTTTTGTTGAACGCAGCAAAGCTTACAGCAACTGTTACCCTTATGATGTGCCGGATTATGCCTCCCTTAGGTCACTAGTTGCCTCATCAGGC…
>ABB96509_USA_1988
ATGAAGACTATCATTGCTTTGAGCTACATTTTCTGTCTGGTTTTCGCCCAAAAACTTCCCGGAAATGACAACAGCA---CAGCAACGCTGTGCCTGGGACATCATGCAGTGCCAAACGGAACGCTAGTGAAAACAATCACGAATGATCAGATTGAAGTGACTAATGCTACTGAGCTGGTTCAGAGTTCCTCAACAGGTAGAATATGCGACAGTCCTCACCGAATCCTTGATGGAAAAAACTGCACACTGATAGATGCTCTATTGGGAGACCCTCATTGTGATGGCTTCCAAAATGAGAAATGGGACCTTTTTGTTGAACGCAGCAAAGCTTACAGCAACTGTTACCCTTATGATGTGCCGGATTATGCCTCCCTTAGGTCACTAGTTGCCTCATCAGGC…
>ABB04316_Hong_Kong_1988
ATGAAGACTATCATTGCTTTGAGCTACATTTTCTGTCTGGTTTTCGCCCAAAAACTTCCCGGAAATGACAACAGCA---CAGCAACGCTGTGCCTGGGACATCATGCAGTGCCAAACGGAACGCTAGTGAAAACAATCACGAATGATCAGATTGAAGTGACTAATGCTACTGAGCTGGTTCAGAGTTCCTCAACAGGTAGAATATGCGACAGTCCTCACCGAATCCTTGATGGGAAAAACTGCACATTGATAGATGCTCTATTGGGAGACCCTCATTGTGATGGCTTCCAAAATGAGAAATGGGACCTTTTTGTTGAACGCAGCAAAGCTTACAGCAACTGTTACCCTTATGATGTGCCGGATTATGCTTCCCTTAGATCACTAGTTGCCTCATCAGGC…
>ABD16593_USA_1988
ATGAAGACTATCATTGCTTTGAGCTACATTTTCTGTCTGGTTTTCGCCCAAAAACTTCCCGGAAATGACAACAGCA---CAGCAACGCTGTGCCTGGGACATCATGCAGTGCCAAACGGAACTCTAGTGAAAACAATCACGAATGATCAGATTGAAGTGACTAATGCTACTGAGCTGGTTCAGAGTTCCTCAACAGGTAGAATATGCGACAGTCCTCACCGAATCCTTGATGGAAAAAACTGCACACTGATAGATGCTCTATTGGGAGACCCTCATTGTGATGGCTTCCAAAATGAGAAATGGGACCTTTTTGTTGAACGCAGCAAAGCTTACAGCAACTGTTACCCTTATGATGTGCCGGATTATGCCTCCCTTAGATCACTAGTTGCCTCATCAGGC…
>ABD16582_USA_1988
ATGAAGACTATCATTGCTTTGAGCTACATTTTCTGTCTGGTTTTCGCCCAAAAACTTCCCGGAAATGACAACAGCA---CAGCAACGCTGTGCCTGGGACATCATGCAGTGCCAAACGGAACGCTAGTGAAAACAATCACGAATGATCAGATTGAAGTGACTAATGCTACTGAGCTGGTTCAGAGTTCCTCAACAGGTAGAATATGCGACAGTCCTCACCGAATCCTTGATGGAAAAAACTGCACACTGATAGATGCTCTATTGGGAGACCCTCATTGTGATGGCTTCCAAAATGAGAAATGGGACCTTTTTGTTGAACGCAGCAAAGCTTACAGCAACTGTTACCCTTATGATGTGCCGGATTATGCCTCCCTTAGGTCACTAGTTGCCTCATCAGGC…
>AEM60069_USA_1988
ATGAAGACTATCATTGCTTTGAGCTACATTTTCTGTCTGGTTTTCGCCCAAAAACTTCCCGGAAATGACAACAGCA---CAGCAACGCTGTGCCTGGGACATCATGCAGTGCCAAACGGAACTCTAGTGAAAACAATCACGAATGATCAGATTGAAGTGACTAATGCTACTGAGCTGGTTCAGAGTTCCTCAACAGGTAGAATATGCGACAGTCCTCACCGAATCCTTGATGGAAAAAACTGCACACTGATAGATGCTCTATTGGGAGACCCTCATTGTGATGGCTTCCAAAATGAGAAATGGGACCTTTTTGTTGAACGCAGCAAAGCTTACAGCAACTGTTACCCTTATGATGTGCCGGATTATGCCTCCCTTAGATCACTAGTTGCCTCATCAGGC…
>AFG99259_USA_1988
ATGAAGACTATCATTGCTTTGAGCTACATTTTCTGTCTGGTTTTCGCCCAAAAACTTCCCGGAAATGACAACAGCA---CAGCAACGCTGTGCCTGGGACATCATGCAGTGCCAAACGGAACGCTAGTGAAAACAATCACGAATGATCAGGTTGAAGTGACTAATGCTACTGAGCTGGTTCAGAGTTCCTCAACAGGTAGAATATGCGACAGTCCTCACCGAATCCTTGATGGGAAAAACTGCACGCTGATAGATGCTCTATTGGGAGACCCTCATTGTGATGGCTTCCAAAATGAGAAATGGGACCTTTTTGTTGAACGCAGCAAAGCTTACAGCAACTGTTACCCTTATGATGTACCGGATTATGCTTCCCTTAGGTCACTAGTTGCCTCATCAGGC…
>AFG99270_United_Kingdom_1988
ATGAAGACTATCATTGCTTTGAGCTACATTTTCTGTCTGGTTTTCGCCCAAAAACTTCCCGGAAATGACAACAGCA---CAGCAACGCTGTGCCTGGGACATCATGCAGTGCCAAACGGAACGCTAGTGAAAACAATCACGAATGATCAAATTGAAGTGACTAATGCTACTGAGCTGGTTCAGAGTTCCTCAACAGGTAGAATATGCGACAGTCCTCACCGAATCCTTGATGGAAAAAACTGCACACTGATAGATGCTCTATTGGGAGACCCTCATTGTGATGGCTTCCAAAATAAGGAATGGGACCTTTTTGTTGAACGCAGCAAAGCTTACAGCAACTGTTACCCTTATGATGTGCCGGATTATGCCTCCCTTAGGTCACTAGTTGCCTCATCAGGC…
>AFG99292_Sweden_1988
ATGAAGACTATCATTGCTTTGAGCTACATTTTCTGTCTGGTTTTCGCCCAAAAACTTCCTGGAAATGACAACAGCA---CAGCAACGCTGTGCCTGGGACATCATGCAGTGCCAAACGGAACGCTAGTGAAAACAATCACGAATGATCAGGTTGAAGTGACTAATGCTACTGAGCTGGTTCAGAGTTCCTCAACAGGTAGAATATGCGACAGTCCTCACCGAATCCTTGATGGGAAAAACTGCACGCTGATAGATGCTCTATTGGGAGACCCTCATTGTGATGGCTTCCAAAATGAGAAATGGGACCTTTTTGTTGAACGCAGCAAAGCTTACAGCAACTGTTACCCTTATGATGTACCGGATTATGCTTCCCTTAGGTCACTAGTTGCCTCATCAGGC…
>AFH00736_Australia_1988
ATGAAGACTATCATTGCTTTGAGCTACATTTTCTGTCTGGTTTTCGCCCAAAAACTTCCCGGAAATGACAACAGCA---CAGCAACGCTGTGCCTGGGACATCATGCAGTGCCAAACGGAACGCTAGTGAAAACAATCACGAATGATCAGATTGAAGTGACTAATGCTACTGAGCTGGTTCAGAGTTCCTCAACAGGTAGAATATGCGACAGTCCTCACCGAATCCTTGATGGAAAAAACTGCACACTGATAGATGCTCTATTGGGAGACCCTCATTGTGATGGCTTCCAAAATGAGAAATGGGACCTTTTTGTTGAACGCAGCAAAGCTTACAGCAACTGTTACCCTTATGATGTGCCGGATTATGCCTCCCTTAGGTCACTAGTTGCCTCATCAGGC…
>AFH00747_USA_1988
ATGAAGACTATCATTGCTTTGAGCTACATTTTCTGTCTGGTTTTCGCCCAAAAACTTCCCGGAAATGACAACAGCA---CAGCAACGCTGTGCCTGGGACATTATGCAGTGCCAAACGGAACACTAGTGAAAACAATCACGAATGATCAGATTGAAGTGACTAATGCTACTGAGCTGGTTCAGAGTTCCTCAACAGGTAGAATATGCGACAGTCCTCACCGAATCCTTGATGGAAAAAACTGCACACTGATAGATGCTCTATTGGGAGACCCTCATTGTGACGGCTTCCAAAATGAGAAATGGGACCTTTTTGTTGAACGCAGCAAAGCTTACAGCAACTGTTACCCTTATGATGTGCCGGATTATGCCTCCCTTAGGTCACTAGTTGCCTCATCAGGC…
>ACI26549_Italy_1988
ATGAAGACTATCATTGCTTTGAGCTACATTTTCTGTCTGGTTTTCGCCCAAAAACTTCCCGGAAATGACAACAGCA---CAGCAACGCTGTGCCTGGGACATCATGCAGTGCCAAACGGAACGCTAGTGAAAACAATCACGAATGATCAGATTGAAGTGACTAATGCTACTGAGCTGGTTCAGAGTTCCTCAACAGGTAGAATATGCGACAGTCCTCACCGAATCCTTGATGGAAAAAACTGCACACTGATAGATGCTCTATTGGGAGACCCTCATTGTGATGGCTTCCAAAATGAGAAATGGGACCTTTTTGTTGAACGCAGCAAGGCTTACAGCAACTGTTACCCTTATGATGTGCCGGATTATGCCTCCCTTAGGTCACTAGTTGCCTCATCAGGC…
>AFG99281_Netherlands_1988
ATGAAGACTATCATTGCTTTGAGCTACATTTTCTGTCTGGTTTTCGCCCAAAAACTTCCCGGAAATGACAACAGCA---CAGCAACGCTGTGCCTGGGACATCATGCAGTGCCAAACGGAACGCTAGTGAAAACAATCACGAATGATCAGATTGAAGTGACTAATGCTACTGAGCTGGTTCAGAGTTCCTCAACAGGTAGAATATGCGACAGTCCTCACCGAATCCTTGATGGGAAAAACTGCACACTGATAGATGCTCTATTGGGAGACCCTCATTGTGATGGCTTCCAAAATGAGAAATGGGACCTTTTTGTTGAACGCAGCAAAGCTTTCAGCAACTGTTACCCTTATGATGTGCCGGATTATGCCTCCCTTAGGTCACTAGTTGCCTCATCAGGC…
>AAB58297_China_1989
ATGAAGACTATCATTGCTTTGAGCTACATTTTATGTCTGGTTTTCGCTCAAAAACTTCCCGGAAATGACAACAGCA---CAGCAACGCTGTGCCTGGGACATCATGCAGTGCCAAACGGAACGCTAGTGAAAACAATCACGAATGATCAAATTGAAGTGACTAATGCCACTGAGCTGGTTCAGAGTTCCTCAACAGGTAGAATATGCGACAGTCCTCACCGAATCCTTGATGGAAAAAACTGCACACTGATAGATGCTCTATTGGGAGACCCTCATTGTGATGGCTTCCAAAATAAGGAATGGGACCTTTTTGTTGAACGCAGCAAAGCTTACAGCAACTGTTACCCTTATGATGTGCCGGATTATGCCTCCCTTAGGTCACTAGTTGCCTCATCAGGC…
>AIU46024_Netherlands_1989
ATGAAGACTATCATTGCTTTGAGCTACATTTTCTGTCTGGTTTTCGCCCAAAAACTTCCCGGAAATGACAACAGCA---CAGCAACGCTGTGCCTAGGACATCATGCAGTGCCAAACGGAACGCTAGTGAAAACAATCACGAATGACCAAATTGAAGTGACTAATGCTACTGAGCTGGTTCAGAGTTCCTCAACAGGTCGAATATGCGACAGTCCTCACCGAATCCTTGATGGAAAAAACTGCACACTGATAGATGCTCTATTGGGAGACCCTCATTGTGATGGCTTCCAAAATAAGGAATGGGACCTTTTTGTTGAACGCAGCAAAGCTTACAGCAACTGTTACCCTTATGATGTGCCGGATTATGCCTCCCTTAGGTCCCTAGTTGCCTCATCAGGC…
>ABF21269_China_1989
ATGAAGACTATCATTGCTTTGAGCTACATTTTATGTCTGGTTTTCGCCCAAAAACTTCCCGGAAATGACAACAGCA---CAGCAACGCTGTGCCTGGGACATCATGCAGTGCCAAACGGAACGCTAGTGAAAACAATCACGAATGATCAAATTGAAGTGACTAATGCTACTGAGCTGGTTCAGAGTTCCTCAACAGGTAGAATATGCGACAGTCCTCACCGAATCCTTGATGGAAAAAACTGCACACTGATAGATGCTCTATTGGGAGACCCTCATTGTGATGGCTTCCAAAATAAGGAATGGGACCTTTTTGTTGAACGCAGCAAAGCTTACAGCAACTGTTACCCTTATGATGTGCCGGATTATGCCTCCCTTAGGTCACTAGTTGCCTCATCAGGC…
>AFG72096_China_1989
ATGAAGACTATCATTGCTTTGAGCTACATTTTATGTCTGGTTTTCGCCCAAAAACTTCCCGGAAATGACAACAGCA---CAGCAACGCTGTGCCTGGGACATCATGCAGTGCCAAACGGAACGCTAGTGAAAACAATCACGAATGATCAAATTGAAGTGACTAATGCTACTGAGCTGGTTCAGAGTTCCTCAACAGGTAGAATATGCGACAGTCCTCACCGAATCCTTGATGGAAAAAACTGCACACTGATAGATGCTCTATTGGGAGACCCTCATTGTGATGGCTTCCAAAATAAGGAATGGGACCTTTTTGTTGAACGCAGCAAAGCTTACAGCAACTGTTACCCTTATGATGTGCCGGATTATGCCTCCCTTAGGTCACTAGTTGCCTCATCAGGC…
>AFG72107_Netherlands_1989
ATGAAGACTATCATTGCTTTGAGCTACATTTTCTGTCTGGTTTTCGCCCAAAAACTTCCCGGAAATGACAACAGCA---CAGCAACGCTGTGCCTGGGACATCATGCAGTGCCAAACGGAACGCTAGTGAAAACAATCACGAATGATCAGATTGAAGTGACTAATGCTACTGAGCTGGTTCAGAGTTCCTCAACAGGTAGAATATGCGACAGTCCTCACCGAATCCTTGATGGAAAAAACTGCACACTGATAGATGCTCTATTGGGAGACCCTCATTGTGATGGCTTCCAAAATGAGAAATGGGACCTTTTTGTTGAACGCAGCAAAGCTTTCAGCAACTGTTACCCTTATGATGTGCCGGATTATGCCTCCCTTAGGTCACTAATTGCCTCATCAGGC…
>AFG72129_Hong_Kong_1989
ATGAAGACTATCATTGCTTTGAGCTACATTTTCTGTCTGGTTTTCGCCCAAAAACTTCCCGGAAATGACAACAGCA---CAGCAACGCTGTGCCTGGGACATCATGCAGTGCCAAACGGAACGCTAGTGAAAACAATCACGAATGATCAAATTGAAGTGACTAATGCTACTGAGCTGGTTCAGAGTTCCTCAACAGGTAGAATATGCGACAGTCCTCACCGAATCCTTGATGGAAAAAACTGCACACTGATAGATGCTCTATTGGGAGACCCTCATTGTGATGGCTTCCAAAATAAGGAATGGGACCTTTTTGTTGAACGCAGCAAAGCTTACAGCAACTGTTACCCTTATGATGTGCCGGATTATGCCTCCCTTAGGTCACTAGTTGCCTCATCAGGC…
>AFG72140_Singapore_1989
ATGAAGACTATCATTGCTTTGAGCTACATTTTCTGTCTGGTTTTCGCCCAAAAACTTCCCGGAAATGACAACAGCA---CAGCAACGCTGTGCCTGGGACATCATGCAGTGCCAAACGGAACGCTAGTGAAAACAATCACGAATGATCAAATTGAAGTGACTAATGCTACTGAGCTGGTTCAGAGTTCCTCAACAGGTAGAATATGCGACAGTCCTCACCGAATCCTTGATGGAAAAAACTGCACACTGATAGATGCTCTATTGGGAGACCCTCATTGTGATGGCTTTCAAAATAAGGAATGGGACCTTTTTGTTGAACGCAGCAAAGCTTACAGCAACTGTTACCCTTATGATGTGCCGGATTATGCCTCCCTTAGGTCACTAGTTGCCTCATCAGGC…
>AFG99303_USA_1989
ATGAAGACCATCATTGCTTTGAGCTACATTTTCTGTCTGGTTGTCGCCCAAAAACTTCCCGGAAATGACAACAGCA---CAGCAACGCTGTGCCTGGGACATCATGCAGTGCCAAACGGAACGCTAGTGAAAACAATCACGAATGACCAAATTGAAGTGACTAATGCTACTGAGCTGGTTCAGAGTTCCTCAACAGGTCGAATATGCGACAGTCCTCACCGAATCCTTGATGGAAAAAACTGCACACTGATAGATGCTCTATTGGGAGATCCTCATTGTGATGGCTTCCAAAATAAGGAATGGGACCTTTTTGTTGAACGCAGCAAAGCTTACAGCAACTGTTACCCTTATGATGTGCCGGATTATGCCTCCCTTAGGTCACTAGTTGCCTCATCAGGC…
>AFG99314_United_Kingdom_1989
ATGAAGACTATCATTGCTTTGAGCTACATTTTCTGTCTGGTTTTCGCCCAAAAACTTCCCGGAAATGACAACAGCA---CAGCAACGCTGTGCCTGGGACATCATGCAGTGCCAAACGGAACGCTAGTGAAAACAATCACGAATGATCAGATTGAAGTGACTAATGCTACTGAGCTGGTTCAGAGTTCCTCAACAGGTAGAATATGCGACAGTCCTCACCGAATCCTTGATGGAAAAAACTGCACACTGATAGATGCTCTATTGGGAGACCCTCATTGTGATAGTTTCCAAAATGAGAAATGGGACCTTTTTGTTGAACGCAGCAAAGCTTACAGCAACTGTTACCCTTATGATGTGCCGGATTATGCCTCCCTTAGGTCACTAGTTGCCTCATCAGGC…
>AFG99369_Singapore_1989
ATGAAGACTATCATTGCTTTGAGCTACATTTTCTGTCTGGTTTTCGCCCAAAAACTTCCCGGAAATGACAACAGCA---CAGCAACGCTGTGCCTGGGACATCATGCAGTGCCAAACGGAACACTAGTGAAAACAATCACGAATGATCAAATTGAAGTGACTAATGCTACTGAGCTGGTTCAGAGTTCCTCAACAGGTAGAATATGCGACAGTCCTCACCGAATCCTTGATGGAAAAAACTGCACACTGATAGATGCTCTATTGGGAGACCCTCATTGTGATGGCTTTCAAAATAAGGAATGGGACCTTTTTGTTGAACGCAGCAAAGCTTACAGCAACTGTTACCCTTATGATGTGCCGGATTATGCCTCCCTTAGGTCACTAGTTGCCTCATCAGGC…
>AFG99380_Singapore_1989
ATGAAGACTATCATTGCTTTGAGCTACATTTTCTGTCTGGTTTTCGCCCAAAAACTTCCCGGAAATGACAACAGCA---CAGCAACGCTGTGCCTGGGACATCATGCAGTGCCAAACGGAACGCTAGTGAAAACAATCACGAATGATCAAATTGAAGTGACTAATGCTACTGAGCTGGTTCAGAGTTCCTCAACAGGTAGAATATGCGACAGTCCTCACCGAATCCTTGATGGAAAAAACTGCACACTGATAGATGCTCTATTGGGAGACCCTCATTGTGATGGCTTTCAAAATAAGGAATGGGACCTTTTTGTTGAACGCAGCAAAGCTTACAGCAACTGTTACCCTTATGATGTGCCGGATTATGCCTCCCTTAGGTCACTAGTTGCCTCATCAGGC…
>AFG99391_Singapore_1989
ATGAAGACTATCATTGCTTTGAGCTACATTTTCTGTCTGGTTTTCGCCCAAAAACTTCCCGGAAATGACAACAGCA---CAGCAACGCTGTGCCTGGGACATCATGCAGTGCCAAACGGAACGCTAGTGAAAACAATCACGAATGATCAAATTGAAGTGACTAATGCTACTGAGCTGGTTCAGAGTTCCTCAACAGGTAGAATATGCGACAGTCCTCACCGAATCCTTGATGGAAAAAACTGCACACTGATAGATGCTCTATTGGGAGACCCTCATTGTGATGGCTTTCAAAATAAGGAATGGGACCTTTTTGTTGAACGCAGCAAAGCTTACAGCAACTGTTACCCTTATGATGTGCCGGATTATGCCTCCCTTAGGTCACTAGTTGCCTCATCAGGC…
>AFG99402_Australia_1989
ATGAAGACTATCATTGCTTTGAGCTACATTTTCTGTCTGGTTTTCGCCCAAAAACTTCCCGGAAATGACAACAGCA---CAGCAACGCTGTGCCTGGGACATCATGCAGTGCCAAACGGAACGCTAGTGAAAACAATCACGAATGATCAGATTGAAGTGACTAATGCTACTGAGCTGGTTCAGAGTTCCTCAACAGGTAGAATATGCGACAGTCCTCACCGAATCCTTGATGGAAAAAACTGCACACTGATAGATGCTCTATTGGGAGACCCTCATTGTGATGGCTTCCAAAATGAGAAATGGGACCTTTTTGTTGAACGCAGCAAAGCTTACAGCAACTGTTACCCTTATGATGTGCCGGATTATGCCTCCCTTAGGTCACTAGTTGCCTCATCAGGC…
>AFG99413_New_Zealand_1989
ATGAAGACTATCATTGCTTTGAGCTACATTTTCTGTCTGGTTTTCGCCCAAAAACTTCCCGGAAATGACAACAGCA---CAGCAACGCTGTGCCTGGGACATCATGCAGTGCCAAACGGAACGCTAGTGAAAACAATCACGAATGATCAAATTGAAGTGACTAATGCTACTGAGCTGGTTCAGAGTTCCTCAACAGGTAGAATATGCGACAGTCCTCACCGAATCCTTGATGGAAAAAACTGCACACTGATAGATGCTCTATTGGGAGACCCTCATTGTGATGGCTTTCAAAATAAGGAATGGGACCTTTTTGTTGAACGCAGCAAAGCTTACAGCAACTGTTACCCTTATGATGTGCCGGATTATGCCTCCCTTAGGTCACTAGTTGCCTCATCAGGC…
>AFG99424_New_Zealand_1989
ATGAAGACTATCATTGCTTTGAGCTACATTTTCTGTCTGGTTTTCGCCCAAAAACTTCCCGGAAATGACAACAGCA---CAGCAACGCTGTGCCTGGGACATCATGCAGTGCCAAACGGAACGCTAGTGAAAACAATCACGAATGATCAAATTGAAGTGACTAATGCTACTGAGCTGGTTCAGAGTTCCTCAACAGGTAGAATATGCGACAGTCCTCACCGAATCCTTGATGGAAAAAACTGCACACTGATAGATGCTCTATTGGGAGACCCTCATTGTGATGGCTTTCAAAATAAGGAATGGGACCTTTTTGTTGAACGCAGCAAAGCTTACAGCAACTGTTACCCTTATGATGTGCCGGATTATGCCTCCCTTAGGTCACTAGTTGCCTCATCAGGC…
>AFH00296_Singapore_1989
ATGAAGACTATCATTGCTTTGAGCTACATTTTCTGTCTGGTTTTCGCCCAAAAACTTCCCGGAAATGACAACAGCA---CAGCAACGCTGTGCCTGGGACATCATGCAGTGCCAAACGGAACACTAGTGAAAACAATCACGAATGATCAAATTGAAGTGACTAATGCTACTGAGCTGGTTCAGAGTTCCTCAACAGGTAGAATATGCGACAGTCCTCACCGAATCCTTGATGGAAAAAACTGCACACTGATAGATGCTCTATTGGGAGACCCTCATTGTGATGGCTTTCAAAATAAGGAATGGGACCTTTTTGTTGAACGCAGCAAAGCTTACAGCAACTGTTACCCTTATGATGTGCCGGATTATGCCTCCCTTAGGTCACTAGTTGCCTCATCAGGC…
>AFM71731_China_1989
ATGAAGACTATCATTGCTTTGAGCTACATTTTATGTCTGGTTTTCGCCCAAAAACTTCCCGGAAATGACAACAGCA---CAGCAACGCTGTGCCTGGGACATCATGCAGTGCCAAACGGAACGCTAGTGAAAACAATCACGAATGATCAAATTGAAGTGACTAATGCTACTGAGCTGGTTCAGAGTTCCTCAACAGGTAGAATATGCGACAGTCCTCACCGAATCCTTGATGGAAAAAACTGCACACTGATAGATGCTCTATTGGGAGACCCTCATTGTGATGGCTTCCAAAATAAGGAATGGGACCTTTTTGTTGAACGCAGCAAAGCTTACAGCAACTGTTACCCTTATGATGTGCCGGATTATGCCTCCCTTAGGTCACTAGTTGCCTCATCAGGC…
>AFG99325_Netherlands_1989
ATGAAGACCATCATTGCTTTGAGCTACATTTTCTGTCTGGTTTTCGCCCAAAAACTTCCCGGAAATGACAACAGCA---CAGCAACGCTGTGCCTAGGACATCATGCAGTGCCAAACGGAACGCTAGTGAAAACAATCACGAATGACCAAATTGAAGTGACTAATGCTACTGAGCTGGTTCAGAGTTCCTCAACAGGTCGAATATGCGACAGTCCTCACCGAATCCTTGATGGAAAAAACTGCACACTGATAGATGCTCTATTGGGAGACCCTCATTGTGATGGCTTCCAAAATAAGGAATGGGACCTTTTTGTTGAACGCAGCAAAGCTTACAGCAACTGTTACCCTTATGATGTGCCGGATTATGCCTCCCTTAGGTCCCTAGTTGCCTCATCAGGC…
>AFG99336_Netherlands_1989
ATGAAGACCATCATTGCTTTGAGCTACATTTTCTGTCTGGTTTTCGCCCAAAAACTTCCCGGAAATGACAACAGCA---CAGCAACGCTGTGCCTAGGACATCATGCAGTGCCAAACGGAACGCTAGTGAAAACAATCACGAATGACCAAATTGAAGTGACTAATGCTACTGAGCTGGTTCAGAGTTCCTCAACAGGTCGAATATGCGACAGTCCTCACCGAATCCTTGATGGAAAAAACTGCACACTGATAGATGCTCTATTGGGAGACCCTCATTGTGATGGCTTCCAAAATAAGGAATGGGACCTTTTTGTTGAACGCAGCAAAGCTTACAGCAACTGTTACCCTTATGATGTGCCGGATTATGCCTCCCTTAGGTCCCTAGTTGCCTCATCAGGC…
>AFG99347_Netherlands_1989
ATGAAGACCATCATTGCTTTGAGCTACATTTTCTGTCTGGTTTTCGCCCAAAAACTTCCCGGAAATGACAACAGCA---CAGCAACGCTGTGCCTAGGACATCATGCAGTGCCAAACGGAACGCTAGTGAAAACAATCACGAATGACCAAATTGAAGTGACTAATGCTACTGAGCTGGTTCAGAGTTCCTCAACAGGTCGAATATGCGACAGTCCTCACCGAATCCTTGATGGAAAAAACTGCACACTGATAGATGCTCTATTGGGAGACCCTCATTGTGATGGCTTCCAAAATAAGGAATGGGACCTTTTTGTTGAACGCAGCAAAGCTTACAGCAACTGTTACCCTTATGATGTGCCGGATTATGCCTCCCTTAGGTCCCTAGTTGCCTCATCAGGC…
>ABA43336_USA_1990
ATGAAGACTATCATTGCTTTGAGCTACATTTTCTGTCTGGTTTTCGCCCAAAAACTTCCCGGAAATGACAACAGCA---CAGCAACGCTGTGCCTGGGACATCATGCAGTGCCAAACGGAACGCTAGTGAAAACAATCACGAATGATCAAATTGAAGTGACTAATGCTACTGAGTTGGTTCAGAATTCCTCAACAGGTAGAATATGCGACAGTCCTCACCGAATCCTTGATGGAAAAAACTGCACACTGATAGATGCTCTATTGGGAGACCCTCATTGTGATGGCTTCCAAAATAAGGAATGGGACCTTTTTGTTGAACGCAGCAAAGCTTACAGCAACTGTTACCCTTATGATGTGCCGGATTATGCCTCCCTTAGGTCACTAGTTGCCTCATCAGGC…
>ABD16571_USA_1990
ATGAAGACCATCATTGCTTTGAGCTACATTTTCTGTCTGGTTGTCGCCCAAAAACTTCCCGGAAATGACAACAGCA---CAGCAACGCTGTGCCTGGGACATCATGCAGTGCCAAACGGAACGATAGTGAAAACAATCACGAATGACCAAATTGAAGTGACTAATGCTACTGAGCTGGTCCAGAGTTCCTCAACAGGTCGAATATGCAACAGTCCTCACCGAATCCTTGATGGAAAAAACTGCACACTGATAGATGCTCTATTGGGAGACCCTCATTGTGATAGCTTCCAAAATAAGGAATGGGACCTTTTTGTTGAACGCAGCAAAGCTTACAGCAACTGTTACCCTTATGATGTGCCGGATTATGCCTCCCTTAGGTCACTAGTTGCCTCATCAGGC…
>ABG37219_USA_1990
ATGAAGACTATCATTGCTTTGAGCTACATTTTCTGTCTGGTTTTCGCCCAAAAACTTCCCGGAAATGACAACAGCA---CAGCAACGCTGTGCCTGGGACATCATGCAGTGCCAAACGGAACGCTAGTGAAAACAATCACGAATGATCAAATTGAAGTGACTAATGCTACTGAGTTGGTTCAGAATTCCTCAACAGGTAGAATATGCGACAGTCCTCACCGAATCCTTGACGGAAAAAACTGCACACTGATAGATGCTCTATTGGGAGACCCTCATTGTGATGGCCTCCAAAATAAGGAATGGGACCTTTTTGTTGAACGCAGCAAAGCTTACAGCAACTGTTACCCTTATGATGTGCCGGATTATGCCTCCCTTAGGTCACTAGTTGCCTCATCAGGC…
>AFG99446_USA_1990
ATGAAGACTATCATTGCTTTGAGCTACATTTTCTGTCTGGTTTTCGCCCAAAAACTTCCCGGAAATGACAACAGCA---CAGCAACGCTGTGCCTGGGACATCATGCAGTGCCAAACGGAACGCTAGTGAAAACAATCACGAATGATCAAATTGAAGTGACTAATGCTACTGAGTTGGTTCAGAATTCCTCAACAGGTAGAATATGCGACAGTCCTCACCGAATCCTTGACGGAAAAAACTGCACACTGATAGATGCTCTATTGGGAGACCCTCATTGTGATGGCCTCCAAAATAAGGAATGGGACCTTTTTGTTGAACGCAGCAAAGCTTACAGCAACTGTTACCCTTATGATGTGCCGGATTATGCCTCCCTTAGGTCACTAGTTGCCTCATCAGGC…
>AFG99457_China_1990
ATGAAGACTATCATTGCTTTGAGCTACATTTTATGTCTGGTTTTCGCTCAAAAACTTCCCGGAAATGACAACAGCA---CAGCAACGCTGTGCCTGGGACATCATGCAGTGCCAAACGGAACGCTAGTGAAAACAATCACGAATGATCAAATTGAAGTGACTAATGCTACTGAGCTGGTTCAGAGTTCCTCAACAGGTAGAATATGCGACAGTCCTCACCGAATTCTTGATGGGGAAAACTGCACACTGATAGATGCTCTATTGGGAGACCCTCATTGTGATGGCTTCCAAAATAAGGAATGGGACCTTTTTGTTGAACGCAGCAAAGCTTACAGCAACTGTTACCCTTATGATGTGCCGGATTATGCCTCCCTTAGGTCACTAGTTGCCTCATCAGGC…
>AFG99468_Japan_1990
ATGAAGACCATCATTGCTTTGAGCTACATTTTCTGTCTGGTTTTCGCCCAAAAACTTCCCGGAAATGACAACAGCA---CAGCAACGCTGTGCCTAGGACATCATGCAGTGCCAAACGGAACGCTAGTGAAAACAATCACGAATGACCAAATTGAAGTGACTAATGCTACTGAGCTGGTTCAGAGTTCCTCAACAGGTCGAATATGCGACAGTCCTCACCGGATCCTTGATGGAAAAAACTGCACACTGATAGATGCTCTATTGGGAGACCCTCATTGTGATGGCTTCCAAAATAAGGAATGGGACCTTTTTGTTGAACGCAGCAAAGCTTACAGCAACTGTTACCCTTATGATGTGCCGGATTATGCCTCCCTTAGGTCACTAGTTGCCTCATCAGGC…
>AFG99479_Australia_1990
ATGAAGACTATCATTGCTTTGAGCTACATTTTATGTCTGGTTTTCGCCCAAAAACTTCCCGGAAATGACAACAGCA---CAGCAACGCTGTGCCTGGGACATCATGCAGTGCCAAACGGAACGCTAGTGAAAACAATCACGAATGATCAAATTGAAGTGACTAATGCTACTGAGCTGGTTCAGAGTTCCTCAACAGGTAGAATATGCGACAGTCCTCACCGAATCCTTGATGGAAAAAACTGCACACTGATAGATGCTCTATTGGGAGACCCTCATTGTGATGGCTTCCAAAATAAGGAATGGGACCTTTTTATTGAACGCAGCAAAGCTTACAGCAACTGTTACCCTTATGATGTGCCGGATTATGCCTCCCTTAGGTCACTAGTTGCCTCATCAGGC…
>ACI26560_Italy_1990
ATGAAGACCATCATTGCTTTGAGCTACATTTTCTGTCTGGTTTTCGCCCAAAAACTTCCCGGAAATGACAACAGCA---CAGCAACGCTGTGCCTAGGACATCATGCAGTGCCAAACGGAACGCTAGTGAAAACAATCACGAATGACCAAATTGAAGTGACTAATGCTACTGAGCTGGTTCAGAGTTCCTCAACAGGTCGAATATGCGACAGTCCTCACCGAATCCTTGATGGAAAAAACTGCACACTGATAGATGCTCTATTGGGAGACCCTCATTGTGATGGCTTCCAAAATAAGGAATGGGACCTTTTTGTTGAACGCAGCAAAGCTTACAGCAACTGTTACCCTTATGATGTGCCGGATTATGCCTCCCTTAGGTCACTAGTTGCCTCATCAGGC…
>ACI26571_Italy_1990
ATGAAGACCATCATTGCTTTGAGCTACATTTTCTGTCTGGTTTTCGCCCAAAAACTTCCCGGAAATGACAACAGCA---CAGCAACGCTGTGCCTAGGACATCATGCAGTGCCAAACGGAACGCTAGTGAAAACAATCACGAATGACCAAATTGAAGTGACTAATGCTACTGAGCTGGTTCAGAGTTCCTCAACAGGTCGAATATGCGACAGTCCTCACCGAATCCTTGATGGAAAAAACTGCACACTGATAGATGCTCTATTGGGAGACCCTCATTGTGATGGCTTCCAAAATAAGGAATGGGACCTTTTTGTTGAACGCAGCAAAGCTTACAGCAACTGTTACCCTTATGATGTGCCGGATTATGCCTCCCTTAGGTCACTAGTTGCCTCATCAGGC…
>AFG99501_Australia_1991
ATGAAGACCATCATTGCTTTGAGCTACATTTTCTGTCTGGTTGTCGCCCAAAAACTTCCCGGAAATGACAACAGCA---CAGCAACGCTGTGCCTGGGACATCATGCAGTGCCAAACGGAACGCTAGTGAAAACAATCACGAATGACCAAATTGAAGTGACTAATGCTACTGAGCTGGTTCAGAGTTCCTCAACAGGTCGAATATGCGACAGTCCTCACCGAATCCTTGATGGAAAAAACTGCACACTGATAGATGCTCTATTGGGAGATCCTCATTGTGATGGCTTCCAAAATAAGGAATGGGACCTTTTTGTTGAACGCAGCAAAGCTTACAGCAACTGTTACCCTTATGATGTGCCGGATTATGCCTCCCTTAGGTCACTAGTTGCCTCATCAGGC…
>AFG99523_Switzerland_1991
ATGAAGACCATCATTGCTTTGAGCTACATTTTCTGTCTGGTTTTCGCCCAAAAACTTCCCGGAAATGACAACAGCA---CAGCAACGCTGTGCCTAGGACATCATGCAGTGCCAAACGGAACGCTAGTGAAAACAATCACGAATGACCAAATTGAAGTGACTAATGCTACTGAGCTGGTTCAGAGTTCCTCAACAGGTCGAATATGCGACAGTCCTCACCGAATCCTTGATGGAAAAAACTGCACACTGATAGATGCTCTATTGGGAGACCCTCATTGTGATGGCTTCCAAAATAAGGAATGGGACCTTTTTGTTGAACGCAGCAAAGCTTACAGCAACTGTTACCCTTATGATGTACCGGATTATGCCTCCCTTAGGTCACTAGTTGCCTCATCAGGC…
>AFG99644_Spain_1991
ATGAAGACTATCATTGCTTTGAGCTACATTTTATGTCTGGTTTTCGCCCAAAAACTTCCCGGAAATGACAACAGCA---CAGCAACGCTGTGCCTGGGGCATCATGCAGTGCCAAACGGAACGCTAGTAAAAACAATCACGAATGATCAAATTGAAGTGACTAATGCTACTGAGCTGGTTCAGAATTCCTCAACAGGTAGAATATGCGACAGTCCTCACCGAATCCTTGATGGAAAAAACTGCACACTGATAGATGCTCTATTGGGAGACCCTCATTGTGATGACTTCCAAAATAAGGAATGGGACCTTTTTGTTGAACGCAGCAAAGCTTACAGCAACTGTTACCCTTATGATGTGCCGGATTATGCCTCCCTTAGGTCACTAGTTGCCGCATCAGGC…
>AFH00769_United_Kingdom_1991
ATGAAGACTATCATTGCTTTGAGCTACATTTTATGTCTGGTTTTCGCCCAAAAACTTCCCGGAAATGACAACAGCA---CAGCAACGCTGTGCCTGGGGCATCATGCAGTGCCAAACGGAACTCTAGTGAAAACAATCACGAATGATCAAATTGAAGTGACTAATGCTACTGAGCTGGTTCAGAGTTCCTCAACAGGTAGAATATGCGACAGTCCTCACCGAATCCTTGATGGAAAAAACTGCACACTGATAGATGCTCTATTGGGAGACCCTCATTGTGATGGCTTCCAAAATAAGGAATGGGACCTTTTTGTTGAACGCAGCAAAGCTTACAGCAACTGTTACCCTTATGATGTGCCAGATTATGCCTCCCTTAGGTCACTAGTTGCCTCATCAGGC…
>AFG99512_United_Kingdom_1991
ATGAAGACTATCATTGCTTTGAGCTACATTTTATGTCTGGTTTTCGCCCAAAAACTTCCCGGAAATGACAACAGCA---CAGCAACGCTGTGCCTGGGGCATCATGCAGTGCCAAACGGAACTCTAGTGAAAACAATCACGAATGATCAAATTGAAGTGACTAATGCTACTGAGCTGGTTCAGAGTTCCTCAACAGGTAGAATATGCGACAGTCCTCACCGAATCCTTGATGGAAAAAACTGCACACTGATAGATGCTCTATTGGGAGACCCTCATTGTGATGGCTTCCAAAATAAGGAATGGGACCTTTTTGTTGAACGCAGCAAAGCTTACAGCAACTGTTACCCTTATGATGTGCCAGATTATGCCTCCCTTAGGTCACTAGTTGCCTCATCAGGC…
>AFG72151_Switzerland_1991
ATGAAGACTATCATTGCTTTGAGCTACATTTTATGTCTGGTTTTCGCCCAAAAACTTCCCGGAAATGACAACAGCA---CAGCAACGCTGTGCCTGGGACATCATGCAGTGCCAAACGGAACGCTAGTGAAAACAATCACGAATGATCAAATTGAAGTGACTAATGCTACTGAGCTGGTTCAGAGTTCCTCAACAGGTAGAATATGTGACAGTCCTCACCGAATCCTTGATGGAAAAAATTGCACACTGATAGATGCTCTATTGGGAGACCCTCATTGTGATGGCTTCCAAAATAAGGAATGGGACCTTTTTGTTGAACGCAGCAAAGCTTACAGCAACTGTTACCCTTATGATGTGCCGGATTATGCCTCCCTTAGGTCACTAGTTGCCTCATCAGGC…
>AFG72228_France_1991
ATGAAGACTATCATTGCTTTGAGCTACATTTTATGTCTGGTTTTCGCCCAAAAACTTCCCGGAAATGACAACAGCA---CAGCAACGCTGTGCCTGGGACATCATGCAGTGCCAAACGGAACGCTAGTGAAAACAATCACGAATGATCAAATTGAAGTGACTAATGCTACTGAGCTGGTTCAGAGTTCCTCAACAGGTAGAATATGTGACAGTCCTCACCGAATCCTTGATGGAAAAAATTGCACACTGATAGATGCTCTATTGGGAGACCCTCATTGTGATGGCTTCCAAAATAAGGAATGGGACCTTTTTGTTGAACGCAGCAAAGCTTACAGCAACTGTTACCCTTATGATGTGCCGGATTATGCCTCCCTTAGGTCACTAGTTGCCTCATCAGGC…
>AFG99844_France_1991
ATGAAGACTATCATTGCTTTGAGCTACATTTTATGTCTGGTTTTCGCCCAAAAACTTCCCGGAAATGACAACAGCA---CAGCAACGCTGTGCCTGGGACATCATGCAGTGCCAAACGGAACGCTAGTGAAAACAATCACGAATGATCAAATTGAAGTGACTAATGCTACTGAGCTGGTTCAGAGTTCCTCAACAGGTAGAATATGTGACAGTCCTCACCGAATCCTTGATGGAAAAAATTGCACACTGATAGATGCTCTATTGGGAGACCCTCATTGTGATGGCTTCCAAAATAAGGAATGGGACCTTTTTGTTGAACGCAGCAAAGCTTACAGCAACTGTTACCCTTATGATGTGCCGGATTATGCCTCCCTTAGGTCACTAGTTGCCTCATCAGGC…
>AFG99855_France_1991
ATGAAGACTATCATTGCTTTGAGCTACATTTTATGTCTGGTTTTCGCCCAAAAACTTCCCGGAAATGACAACAGCA---CAGCAACGCTGTGCCTGGGACATCATGCAGTGCCAAACGGAACGCTAGTGAAAACAATCACGAATGATCAAATTGAAGTGACTAATGCTACTGAGCTGGTTCAGAGTTCCTCAACAGGTAGAATATGTGACAGTCCTCACCGAATCCTTGATGGAAAAAATTGCACACTGATAGATGCTCTATTGGGAGACCCTCATTGTGATGGCTTCCAAAATAAGGAATGGGACCTTTTTGTTGAACGCAGCAAAGCTTACAGCAACTGTTACCCTTATGATGTGCCGGATTATGCCTCCCTTAGGTCACTAGTTGCCTCATCAGGC…
>AFG99866_France_1991
ATGAAGACTATCATTGCTTTGAGCTACATTTTATGTCTGGTTTTCGCCCAAAAACTTCCCGGAAATGACAACAGCA---CAGCAACGCTGTGCCTGGGACATCATGCAGTGCCAAACGGAACGCTAGTGAAAACAATCACGAATGATCAAATTGAAGTGACTAATGCTACTGAGCTGGTTCAGAGTTCCTCAACAGGTAGAATATGTGACAGTCCTCACCGAATCCTTGATGGAAAAAATTGCACACTGATAGATGCTCTATTGGGAGACCCTCATTGTGATGGCTTCCAAAATAAGGAATGGGACCTTTTTGTTGAACGCAGCAAAGCTTACAGCAACTGTTACCCTTATGATGTGCCGGATTATGCCTCCCTTAGGTCACTAGTTGCCTCATCAGGC…
>AFG99888_France_1991
ATGAAGACTATCATTGCTTTGAGCTACATTTTATGTCTGGTTTTCGCCCAAAAACTTCCCGGAAATGACAACAGCA---CAGCAACGCTGTGCCTGGGGCATCATGCAGTGCCAAACGGAACTCTAGTGAAAACAATCACGAATGATCAAATTGAAGTGACTAATGCCACTGAGCTGGTTCAGAGTTCCTCAACAGGTAGAATATGCGACAGTCCTCACCGAATCCTTGATGGAAAAAACTGCACACTGATAGATGCTCTATTGGGAGACCCTCATTGTGATGGCTTCCAAAATAAGGAATGGGACCTTTTTGTTGAACGCAGCAAAGCTTACAGCAACTGTTACCCTTATGATGTGCCAGATTATGCCTCCCTTAGGTCACTAGTTGCCTCATCAGGC…
>AFG99666_Netherlands_1991
ATGAAGACTATCATTGCTTTGAGCTACATTTTATGTCTGGTTTTCGCCCAAAAACTTCCCGGAAATGACAACAGCA---CAGCAACGCTGTGCCTGGGGCATCATGCAGTGCCAAACGGAACGCTAGTAAAAACAATCACGAATGATCAAATTGAAGTGACTAATGCTACTGAGCTGGTTCAGAATTCCTCAACAGGTAGAATATGCGACAGTCCTCACCGAATCCTTGATGGAAAAAACTGCACACTGATAGATGCTCTATTGGGAGACCCTCATTGTGATGACTTCCAAAATAAGGAATGGGACCTTTTTGTTGAACGCAGCAAAGCTTACAGCAACTGTTACCCTTATGATGTGCCGGATTATGCCTCCCTTAGGTCACTAGTTGCCTCATCAGGC…
>AFG99534_France_1991
ATGAAGACTATCATTGCTTTGAGCTACATTTTATGTCTGGTTTTCGCCCAAAAACTTCCCGGAAATGACAACAGCA---CAGCAACGCTGTGCCTGGGACATCATGCAGTGCCAAACGGAACGCTAGTGAAAACAATCACGAATGATCAAATTGAAGTGACTAATGCTACTGAGCTGGTTCAGAGTTCCTCAACAGGTAGAATATGTGACAGTCCTCACCGAATCCTTGATGGAAAAAATTGCACACTGATAGATGCTCTATTGGGAGACCCTCATTGTGATGGCTTCCAAAATAAGGAATGGGACCTTTTTGTTGAACGCAGCAAAGCTTACAGCAACTGTTACCCTTATGATGTGCCGGATTATGCCTCCCTTAGGTCACTAGTTGCCTCATCAGGC…
>AFG99556_France_1991
ATGAAGACTATCATTGCTTTGAGCTACATTTTATGTCTGGTTTTCGCCCAAAAACTTCCCGGAAATGACAACAGCA---CAGCAACGCTGTGCCTGGGACATCATGCAGTGCCAAACGGAACGCTAGTGAAAACAATCACGAATGATCAAATTGAAGTGACTAATGCTACTGAGCTGGTTCAGAGTTCCTCAACAGGTAGAATATGTGACAGTCCTCACCGAATCCTTGATGGAAAAAATTGCACACTGATAGATGCTCTATTGGGAGACCCTCATTGTGATGGCTTCCAAAATAAGGAATGGGACCTTTTTGTTGAACGCAGCAAAGCTTACAGCAACTGTTACCCTTATGATGTGCCGGATTATGCCTCCCTTAGGTCACTAGTTGCCTCATCAGGC…
>ACK99454_Italy_1991
ATGAAGACTATCATTGCTTTGAGCTACATTTTATGTCTGGTTTTCGCCCAAAAACTTCCCGGAAATGACAACAGCA---CAGCAACGCTGTGCCTGGGACATCATGCAGTGCCAAACGGAACGCTAGTGAAAACAATCACGAATGATCAAATTGAAGTGACTAATGCTACTGAGCTGGTTCAGAGTTCCTCAACAGGTAGAATATGTGACAGTCCTCACCGAATCCTTGATGGAAAAAATTGCACACTGATAGATGCTCTATTGGGAGACCCTCATTGTGATGGCTTCCAAAATAAGGAATGGGACCTTTTTGTTGAACGCAGCAAAGCTTACAGCAACTGTTACCCTTATGATGTGCCGGATTATGCCTCCCTTAGGTCACTAGTTGCCTCATCAGGC…
>ACU12494_Italy_1991
ATGAAGACTATCATTGCTTTGAGCTACATTTTATGTCTGGTTTTCGCCCAAAAACTTCCTGGAAATGACAACAGCA---CAGCAACGCTGTGCCTGGGACATCATGCAGTGCCAAACGGAACGCTAGTGAAAACAATCACGAATGATCAAATTGAAGTGACTAATGCTACTGAGCTGGTTCAGAGTTCCTCAACAGGTAGAATATGTGACAGTCCTCACCGAATCCTTGATGGAAAAAATTGCACACTGATAGATGCTCTATTGGGAGACCCTCATTGTGATGGCTTCCAAAATAAGGAATGGGACCTTTTTGTTGAACGCAGCAAAGCTTACAGCAACTGTTACCCTTATGATGTGCCGGATTATGCCTCCCTTAGGTCACTAGTTGCCTCATCAGGC…
>AFG99778_Netherlands_1991
ATGAAGACCATCATTGCTTTGAGCTACATTTTATGTCTGGTTTTCGCTCAAAAACTTCCCGGAAATGACAACAGCA---CAGCAACGCTATGCCTGGGACATCATGCAGTGCCAAACGGAACGCTAGTGAAAACACTCACGAATGATCAAATTGAAGTGACTAATGCTACTGAGCTGGTTCAGAGTTCCTCAACAGGTAAAATATGCGACAGTCCTCACCGAATCCTTGATGGAAAAAACTGCACACTGATAGATGCTCTATTGGGAGACCCTCATTGTGATGGCCTCCAAAATAAGGAATGGGACCTTTTTGTTGAACGCAGCAAAGCTTACAGCAACTGTTACCCTTATGATGTGCCGGATTATGCCTCCCTTAGGTCACTAGTTGCCTCATCAGGC…
>ACI26582_Italy_1991
ATGAAGACTATCATTGCTTTGAGCTACATTTTATGTCTGGTTTTCGCCCAAAAACTTCCCGGAAATGACAACAGCA---CAGCAACGCTGTGCCTGGGACATCATGCAGTGCCAAACGGAACGCTAGTGAAAACAATCACGAATGATCAAATTGAAGTGACTAATGCTACTGAGCTGGTTCAGAGTTCCTCAACAGGTAGAATATGTGACAGTCCTCACCGAATCCTTGATGGAAAAAATTGCACACTGATAGATGCTCTATTGGGAGACCCTCATTGTGATGGCTTCCAAAATAAGGAATGGGACCTTTTTGTTGAACGCAGCAAAGCTTACAGCAACTGTTACCCTTATGATGTGCCGGATTATGCCTCCCTTAGGTCACTAGTTGCCTCATCAGGC…
>ACI26593_Italy_1991
ATGAAGACTATCATTGCTTTGAGCTACATTTTATGTCTGGTTTTCGCCCAAAAACTTCCCGGAAATGACAACAGCA---CAGCAACGCTGTGCCTGGGACATCATGCAGTGCCAAACGGAACGCTAGTGAAAACAATCACGAATGATCAAATTGAAGTGACTAATGCTACTGAGCTGGTTCAGAGTTCCTCAACAGGTAGAATATGTGACAGTCCTCACCGAATCCTTGATGGAAAAAATTGCACACTGATAGATGCTCTATTGGGAGACCCTCATTGTGATGGCTTCCAAAATAAGGAATGGGACCTTTTTGTTGAACGCAGCAAAGCTTACAGCAACTGTTACCCTTATGATGTGCCGGATTATGCCTCCCTTAGGTCACTAGTTGCCTCATCAGGC…
>AFG99811_Spain_1991
ATGAAGACTATCATTGCTTTGAGCTACATTTTATGTCTGGTTTTCTCCCAAAAACTTCCCGGAAATGACAACAGCA---CAGCAACGCTGTGCCTGGGGCATCATGCAGTGCCAAACGGAACGCTAGTAAAAACAATCACGAATGATCAAATTGAAGTGACTAATGCTACTGAGCTGGTTCAGAATTCCTCAACAGGTAGAATATGCGACAGTCCTCACCGAATCCTTGATGGAAAAAACTGCACACTGATAGATGCTCTATTGGGAGACCCTCATTGTGATGACTTCCAAAATAAGGAATGGGACCTTTTTGTTGAACGCAGCAAAGCTTACAGCAACTGTTACCCTTATGATGTGCCGGATTATGCCTCCCTTAGGTCACTAGTTGCCTCATCAGGC…
>AAA87553_China_1992
ATGAAGACTATCATTGCTTTGAGCTACATTTTATGTCTGGTTTTCGCTCAAAAACTTCCCGGAAATGACAACAGCA---CAGCAACGCTGTGCCTGGGACATCATGCAGTGCCAAACGGAACGCTAGTGAAAACAATCACGAATGATCAAATTGAAGTGACTAATGCTACTGAGCTGGTTCAGAGTTCCTCAACAGGTAGAATATGCGACAGTCCTCACCGAATCCTTGATGGAAAAAACTGCACACTGATAGATGCTCTATTGGGAGACCCTCATTGTGATGGCTTCCAAAATAAGGAATGGGACCTTTTTGTTGAACGCAGCAAAGCTTACAGCAACTGTTACCCTTATGATGTACCGGATTATGCCTCCCTTAGGTCACTAGTTGCCTCATCAGGC…
>AIU46033_China_1992
ATGAAGACTATCATTGCTTTGAGCTACATTTTATGTCTGGTTTTCGCTCAAAAACTTCCCGGAAATGACAACAGCA---CAGCAACGCTGTGCCTGGGACATCATGCAGTGCCAAACGGAACGCTAGTGAAAACAATCACGAATGATCAAATTGAAGTGACTAATGCTACTGAGCTGGTTCAGAGTTCCTCAACAGGTAGAATATGCGACAGTCCTCACCGAATCCTTGATGGAAAAAACTGCACACTGATAGATGCTCTATTGGGAGACCCTCATTGTGATGGCTTCCAAAATAAGGAATGGGACCTTTTTGTTGAACGCAGCAAAGCTTACAGCAACTGTTACCCTTATGATGTACCGGATTATGCCTCCCTTAGGTCACTAGTTGCCTCATCAGGC…
>ABB04906_Hong_Kong_1992
ATGAAGACTATCATTGCTTTGAGCTACATTTTATGTCTGGTTTTCGCCCAAAAACTTCCCGGAAATGACAACAGCA---CAGCAACGCTGTGCCTGGGGCATCATGCAGTGCCAAACGGAACTCTAGTGAAAACAATCACGAATGATCAAATTGAAGTGACTAATGCTACTGAGCTGGTTCAGAGTTCCTCAACAGGTAGAATATGCGACAGTCCTCACCGAATCCTCGATGGAAAAAACTGCACACTGATAGATGCTCTATTGGGAGACCCTCATTGTGATGGCTTCCAAAATAAGGAATGGGACCTTTTTGTTGAACGCAGCAAAGCTTACAGCAATTGTTACCCTTATGATGTGCCAGATTATGCCTCCCTTAGGTCACTAGTTGCCTCATCAGGC…
>AFG72173_Netherlands_1992
ATGAAGACTATCATTGCTTTGAGCTACATTTTATGTCTGGTTTTCGCCCAAAAACTTCCCGGAAATGACAACAGCA---CAGCAACGCTGTGCCTGGGGCATCATGCAGTGCCAAACGGAACGCTAGTAAAAACAATCACGAATGATCAAATTGAAGTGACTAATGCTACTGAGCTGGTTCAGAATTCCTCAACAGGTAGAATATGCGACAGTCCTCACCGAATCCTTGATGGAAAAAACTGCACACTGATAGATGCTCTATTGGGAGACCCTCATTGTGATGACTTCCAAAATAAGGAATGGGACCTTTTTGTTGAACGCAGCAAAGCTTACAGCAACTGTTACCCTTATGATGTGCCGGATTATGCCTCCCTTAGGTCACTAGTTGCCTCATCAGGC…
>AFG72250_Japan_1992
ATGAAGACTATCATTGCTTTGAGCTACATTTTATGTCTGGTTTTCGCTCAAAAACTTCCCGGAAATGACAACAGCA---CAGCAACGCTGTGCCTGGGACATCATGCAGTGCCAAACGGAACGCTAGTGAAAACAATCACGAATGATCAAATTGAAGTGACTAATGCTACTGAGTTGGTTCAGAGTTCCTCAACAGGTAGAATATGCGACAGTCCTCACCGAATCCTTGATGGAAAAAACTGCACACTGATAGATGCTCTATTGGGAGACCCTCATTGTGATGGCTTCCAAAATAAGGAATGGGACCTTTTTGTTGAACGCAGCAAAGCTTACAGCAACTGTTACCCTTATGATGTGCCGGATTATGCCTCCCTTAGGTCACTAGTTGCCTCATCAGGC…
>AFM72142_China_1992
ATGAAGACTATCATTGCTTTGAGCTACATTTCATGTCTGGTTTTCGCTCAAAAACTTCCCGGAAATGACAACAGCA---CAGCAACGCTGTGCCTGGGACATCATGCAGTGCCAAACGGAACGCTAGTGAAAACAATCACGAATGATCAAATTGAAGTGACTAATGCTACTGAGCTGGTACAGAGTTCCTCAACAGGTAGAATATGCGACAGTCCTCACCGAATCCTTGATGGAAAAAACTGCACACTGATAGATGCTCTATTGGGAGACCCTCATTGTGATGGCTTCCAAAATAAGGAATGGGACCTTTTTGTTGAACGCAGCAAAGCTTACAGCAACTGTTACCCTTATGATGTGCCGGATTATGCCTCCCTTAGGTCACTAGTTGCCTCATCAGGC…
>AFG99954_France_1992
ATGAAGACTATCATTGCTTTGAGCTACATTTTATGTCTGGTTTTCGCCCAAAAACTTCCCGGAAATGACAACAGCA---CAGCAACGCTGTGCCTGGGGCATCATGCAGTGCCAAACGGAACTCTAGTGAAAACAATCACGAATGATCAAATTGAAGTGACTAATGCTACTGAGCTGGTTCAGAGTTCCTCAACAGGTAGAATATGCGACAGTCCTCACCGAATCCTTGATGGAAAAAACTGCACACTGATAGATGCTCTATTGGGAGACCCTCATTGTGATGGCTTCCAAAATAAGGAATGGGACCTTTTTGTTGAACGCAGCAAAGCTTACAGCAACTGTTACCCTTATGATGTGCCAGATTATGCCTCCCTTAGGTCACTAGTTGCCTCATCAGGC…
>AFG99789_Netherlands_1992
ATGAAGACTATCATTGCTTTGAGCTACATTTTATGTCTGGTTTTCGCCCAAAAACTTCCCGGAAATGACAACAGCA---CAGCAACGCTGTGCCTGGGACATCATGCAGTGCCAAACGGAACGCTAGTGAAAACAATCACGAATGATCAAATTGAAGTGACTAATGCTACTGAGCTGGTTCAGAGTTCCTCAACAGGTAGAATATGTGACAGTCCTCACCGAATCCTTGATGGAAAAAATTGCACACTGATAGATGCTCTATTGGGAGACCCTCATTGTGATGGCTTCCAAAATAAGGAATGGGACCTTTTTGTTGAACGCAGCAAAGCTTACAGCAACTGTTACCCTTATGATGTGCCGGATTATGCCTCCCTTAGGTCACTAGTTGCCTCATCAGGC…
>AFG99767_Netherlands_1992
ATGAAGACTATCATTGCTTTGAGCTACATCTTATGTCTGGTTTTCGCCCAAAAACTTCCCGGAAATGACAACAGCA---CAGCAACGCTGTGCCTGGGGCATCATGCAGTGCCAAACGGAACTCTAGTGAAAACAATCACGAATGATCAAATTGAAGTGACTAATGCTACTGAGCTGGTTCAGAGTTCCTCAACAGGTAGAATATGCGACAGTCCTCACCGAATCCTTGATGGAAAAAACTGCACACTGATAGATGCTCTATTGGGAGACCCTCATTGTGATGACTTCCAAAATAAGGAATGGGACCTTTTTGTTGAACGCAGCAAAGCTTACAGCAACTGTTACCCTTATGATGTGCCAGATTATGCCTCCCTTAGGTCACTAGTTGCCTCATCAGGC…
>AFG72206_Finland_1992
ATGAAGACTATCATTGCTTTGAGCTACATTCTATGTCTGGTTTTCGCCCAAAAACTTCCCGGAAATGACAACAGCA---CAGCAACGCTGTGCCTGGGACATCATGCAGTGCCAAACGGAACGCTAGTGAAAACAATCACGAATGATCAAATTGAAGTGACTAATGCTACTGAGCTGGTTCAGAGTTCCTCAACAGGTAAAATATGTGACAGTCCTCACCGAATCCTTGATGGAAAAAATTGCACACTGATAGATGCTCTATTGGGAGACCCTCATTGTGATGGCTTCCAAAATAAGGAATGGGACCTTTTTGTTGAACGCAGCAAAGCTTACAGCAACTGTTACCCTTATGATGTGCCGGATTATGCCTCCCTTAGGTCACTAGTTGCCTCATCAGGC…
>AFG99800_Netherlands_1992
ATGAAGACTATCATTGCTTTGAGCTACATTTTATGTCTGGTTTTCGCACAAAAACTTCCCGGAAATGACAACAGCA---CAGCAACGCTGTGCCTGGGGCATCATGCAGTGCCAAACGGAACGCTAGTAAAAACAATCACGAATGATCAAATTGAAGTGACTAATGCTACTGAGCTGGTTCAGAATTCCTCAACAGGTAGAATATGCGACAGTCCTCACCGAATCCTTGATGGAAAAAACTGCACACTGATAGATGCTCTATTGGGAGACCCTCATTGTGATGACTTCCAAAATAAGGAATGGGACCTTTTTGTTGAACGCAGCAAAGCTTACAGCAACTGTTACCCTTATGATGTGCCGGATTATGCCTCCCTTAGGTCACTAGTTGCCTCATCAGGC…
>AFG99987_Sweden_1992
ATGAAGACTATCATTGCTTTGAGCTACATTTTATGTCTGGTTTTCGCCCAAAAACTTCCCGGAAATGACAACAGCA---CAGCAACGCTGTGCCTGGGGCATCATGCAGTGCCAAACGGAACTCTAGTGAAAACAATCACGAATGATCAAATTGAAGTGACTAATGCTACTGAGCTGGTTCAGAGTTCCTCAACAGGTAGAATATGCGACAGTCCTCACCGAATCCTCGATGGAAAAAACTGCACACTGATAGATGCTCTATTGGGAGACCCTCATTGTGATGGCTTCCAAAATAAGGAATGGGACCTTTTTGTTGAACGCAGCAAAGCTTACAGCAATTGTTACCCTTATGATGTGCCAGATTACGCCTCCCTTAGGTCACTAGTTGCCTCATCAGGC…
>AFG72261_Australia_1992
ATGAAGACCATCATTGCTCTGAGCTACATTCTATGTCTGGCTTTCGCCCAAAAACTTCCCGGAAATGACAACAGCA---CAGCAACGCTGTGCCTGGGACATCATGCAGTGCCAAACGGAACGCTAGTGAAAACAATCACGAATGATCAAATTGAAGTGACTAATGCTACTGAGCTGGTTCAGAGTTCCTCAACAGGTAGAATATGTGACAGTCCTCACCGAATCCTTGATGGAAAAAATTGCACACTGATAGATGCTCTATTGGGAGACCCTCATTGTGATGGCTTCCAAAATAAGGAATGGGACCTTTTTGTTGAACGCAGCAAAGCTTACAGCAACTGTTACCCTTATGATGTGCCGGATTATGCCTCCCTTAGGTCACTAGTTGCCTCATCAGGC…
>AFG99965_Australia_1992
ATGAAGACCATCATTGCTCTGAGCTACATTCTATGTCTGGCTTTCGCCCAAAAACTTCCCGGAAATGACAACAGCA---CAGCAACGCTGTGCCTGGGACATCATGCAGTGCCAAACGGAACGCTAGTGAAAACAATCACGAATGATCAAATTGAAGTGACTAATGCTACTGAGCTGGTTCAGAGTTCCTCAACAGGTAGAATATGTGACAGTCCTCACCGAATCCTTGATGGAAAAAATTGCACACTGATAGATGCTCTATTGGGAGACCCTCATTGTGATGGCTTCCAAAATAAGGAATGGGACCTTTTTGTTGAACGCAGCAAAGCTTACAGCAACTGTTACCCTTATGATGTGCCGGATTATGCCTCCCTTAGGTCACTAGTTGCCTCATCAGGC…
>AFG99712_USA_1992
ATGAAGACTATCATTGCTTTGAGCTACATTTTATGTCTGGTTTTCGCCCAAAAACTTCCCGGAAATGACAACAGCA---CAGCAACGCTGTGCCTGGGACATCATGCAGTGCCAAACGGAACGCTAGTGAAAACAATCACGAATGATCAAATTGAAGTGACTAATGCTACTGAGCTGGTTCAGAGTTCCTCAACAGGTAGAATATGTGACAGTCCTCACCGAATCCTTGATGGAAAAAATTGCACACTGATAGATGCTCTATTGGGAGACCCTCATTGTGATGGCTTCCAAAATAAGGAATGGGACCTTTTTGTTGAACGCAGCAAAGCTTACAGCAACTGTTACCCTTATGAAGTGCCGGATTATGCCTCCCTTAGGTCACTAGTTGCCTCATCAGGC…
>AFG99723_USA_1992
ATGAAGACTATCATTGCTTTGAGCTACATTTTATGTCTGGTTTTCGCCCAAAAACTTCCCGGAAATGACAACAGCA---CAGCAACGCTGTGCCTGGGACATCATGCAGTGCCAAACGGAACGCTAGTGAAAACAATCACGAATGATCAAATTGAAGTGACTAATGCTACTGAGCTGGTTCAGAGTTCCTCAACAGGTAGAATATGTGACAGTCCTCACCGAATCCTTGATGGAAAAAATTGCACACTGATAGATGCTCTATTGGGAGACCCTCATTGTGATGGCTTCCAAAATAAGGAATGGGACCTTTTTGTTGAACGCAGCAAAGCTTACAGCAACTGTTACCCTTATGATGTGCCGGATTATGCCTCCCTTAGGTCACTAGTTGCCTCATCAGGC…
>AFG72283_Australia_1992
ATGAAGACTATCATTGCTTTGAGCTACATTTTATGTCTGGTTTTCGCCCAAAAACTTCCCGGAAATGACAACAGCA---CAGCAACGCTGTGCCTGGGGCATCATGCAGTGCCAAACGGAACTCTAGTGAAAACAATCACGAATGATCAAATTGAAGTGACTAATGCTACTGAGCTGGTTCAGAGTTCCTCAACAGGTAGAATATGCGACAGTCCTCACCGAATCCTCGATGGAAAAAACTGCACACTGATAGATGCTCTATTGGGAGACCCTCATTGTGATGGCTTCCAAAATAAGGAATGGGACCTTTTTGTTGAACGCAGCAAAGCTTACAGCAATTGTTACCCTTATGATGTGCCAGATTATGCCTCCCTTAGGTCACTAGTTGCCTCATCAGGC…
>AFG99998_Sweden_1992
ATGAAGACTATCATTGCTTTGAGCTACATTTTATGTCTGGTTTTCGCTCAAAAACTTCCCGGAAATGACAACAGCA---CAGCAACGCTGTGCCTGGGACATCATGCAGTGCCAAACGGAACGCTAGTGAAAACAATCACGAATGATCAAATTGAAGTGACTAATGCTACTGAGTTGGTTCAGAGTTCCTCAACAGGTAGAATATGCGACAGTCCTCACCGAATCCTTGATGGAAAAAACTGCACACTGATAGATGCTCTATTGGGAGACCCTCATTGTGATGGCTTCCAAAATAAGGAATGGGACCTTTTTGTTGAACGCAGCAAAGCTTACAGCAACTGTTACCCTTATGATGTGCCGGATTATGCCTCCCTTAGGTCACTAGTTGCCTCATCAGGC…
>AFG72339_Netherlands_1992
ATGAAGACTATCATTGCTTTGAGCTACATTTTATGTCTGGTTTTCGCTCAAAAACTTCCCGGAAATGACAACAGCA---CAGCAACGCTGTGCCTGGGACATCATGCAGTGCCAAACGGAACGCTAGTGAAAACAATCACGAATGATCAAATTGAAGTGACTAATGCTACTGAGCTGGTTCAGAGTTCCTCAACAGGTAGAATATGCGACAGTCCTCACCGAATCCTTGATGGAAAAAACTGCACACTGATAGATGCTCTATTGGGAGACCCTCATTGTGATGGCTTCCAAAATAAGGAATGGGACCTTTTTGTTGAACGCAGCAAAGCTTACAGCAACTGTTACCCTTATGATGTGCCGGATTATGTCTCCCTTAGGTCACTAGTTGCCTCATCAGGC…
>AFH00010_Sweden_1992
ATGAAGACTATCATTGCTTTGAGCTACATTTTATGTTTGGTTTTCGCCCAAAAACTTCCCGGAAATGACAACAGCA---CAGCAACGCTGTGCCTGGGGCATCATGCAGTGCCAAACGGAACTCTAGTGAAAACAATCACGAATGATCAAATTGAAGTGACTAATGCTACTGAGCTGGTTCAGAGTTCCTCAACAGGTAAAATATGCGACAGTCCTCACCGAATCCTCGATGGAAAAAACTGCACACTGATAGATGCTCTATTGGGAGACCCTCATTGTGATGACTTCCAAAATAAGGAATGGGACCTTTTTGTTGAACGCAGCAAAGCTTACAGCAATTGTTACCCTTATGATGTGCCAGATTATGCCTCCCTTAGGTCACTAGTTGCCTCATCAGGC…
>AIU46026_Netherlands_1993
ATGAAGACTATCATTGCTTTGAGCTACATTTTATGTCTGGTTTTCGCTCAAAAACTTCCCGGAAATGACAACAGCA---CAGCAACGCTGTGCCTGGGACACCATGCAGTGCCAAACGGAACGCTAGTGAAAACAATCACGAATGATCAAATTGAAGTGACTAATGCTACTGAGCTGGTTCAGAGTTCCTCAACAGGTAGAATATGCGACAGTCCTCACCGAATCCTTGATGGAAAAAACTGCACACTGATAGATGCTCTATTGGGAGACCCTCATTGTGATGGCTTCCAAAATAAGGAATGGGACCTTTTTGTTGAACGCAGCAAAGCTTACAGCAACTGTTACCCTTATGATGTGCCGGATTATGCCTCCCTTAGGTCACTAGTTGCCTCATCAGGC…
>ABB79968_China_1993
ATGAAGACTATCATTGCTTTGAGCTACATTTTATGTCTGGTTTTCGCTCAAAAACTTCCCGGAAATGACAACAGCA---CAGCAACGCTGTGCCTGGGACATCATGCAGTGCCAAACGGAACGCTAGTGAAAACAATCACGAATGATCAAATTGAAGTGACTAATGCTACTGAGCTGGTTCAGAGTTCCTCAACAGGTAGACTATGCGACAGTCCTCACCGAATCCTTGATGGAAAAAACTGCACACTGATAGATGCTCTATTGGGAGACCCTCATTGTGATGGCTTCCAAAATAAGGAATGGGACCTTTTTGTTGAACGCAGCAAAGCTTACAGCAACTGTTACCCTTATGATGTGCCGGATTATGCCTCCCTTAGGTCACTAGTTGCCTCATCAGGC…
>AFH00065_Japan_1993
ATGAAGACTATCATTGCTTTGAGCTACATTTTATGTCTGGTTTTCGCTCAAAAACTTCCCGGAAATGACAACAGCA---CAGCAACGCTGTGCCTGGGACATCATGCAGTGCCAAACGGAACACTAGTGAAAACAATCACGAATGATCAAATTGAAGTGACTAATGCTACTGAGCTGGTTCAGAGTTCCTCAACAGGTAGAATATGCGACAGTCCTCACCGAATCCTTGATGGAAAAAACTGCACACTGATAGATGCTCTATTGGGAGACCCTCATTGTGATGGCTTCCAAAATAAGGAATGGGACCTTTTTGTTGAACGCAGCAAAGCTTACAGCAACTGTTACCCTTATGATGTGCCGGATTATGCCTCCCTTAGGTCACTAGTTGCCTCGTCAGGC…
>AFH00153_Spain_1993
ATGAAGACTATCATTGCTTTGAGCTACATTTTATGTCTGGTTTTTGCTCAAAAACTTCCCGGAAATGACAACAGCA---CAGCAACGCTGTGCCTGGGACACCATGCAGTGCCAAACGGAACGCTAGTGAAAACAATCACGAATGATCAAATTGAAGTGACTAATGCTACTGAGCTGGTTCAGAGTTCCTCAACAGGTAGAATATGCGACAGTCCTCACCGAATCCTTGATGGAAAAAACTGCACACTGATAGATGCTCTATTGGGAGACCCTCATTGTGATGGCTTCCAAAATAAGGAATGGGACCTTTTTGTTGAACGCAGCAAAGCTTACAGCAACTGTTACCCTTATGATGTGCCGGATTATGCCTCCCTTAGGTCACTAGTTGCCTCATCAGGC…
>AFH00263_United_Kingdom_1993
ATGAAGACTATCATTGCTTTGAGCTACATTTTACATCTGGTTTTCGCTCAAAAACTTCCCGGAAATGACAACAGCA---CAGCAACGCTGTGCCTGGGACACCATGCAGTGCCAAACGGAACGCTAGTGAAAACAATCACGAATGATCAAATTGAAGTGACTAATGCTACTGAGCTGGTTCAGAGTTCCTCAACAGGTAGAATATGCGACAGTCCTCACCGAATCCTTGATGGAAAAAACTGCACACTGATAGATGCTCTATTGGGAGACCCTAATTGTGATGGCTTCCAAAATAAGGAATGGGACCTTTTTGTTGAACGCAGCAAAGCTTACAGCAACTGTTACCCTTATGATGTGCCGGATTATGCCTCCCTTAGGTCACTAGTTGCCTCATCAGGC…
>AFH00307_Japan_1993
ATGAAGACTATCATTGCTTTGAGCTACATTTTATGTCTGGTTTTCGCTCAAAAACTTCCCGGAAATGACAACAGCA---CAGCAACGCTGTGCCTGGGACATCATGCAGTGCCAAACGGAACGCTAGTGAAAACAATCACGAATGATCAAATTGAAGTGACTAATGCTACTGAGTTGGTTCAGAGTTCCTCAACAGGTAGAATATGCGACAGTCCTCACCGAATCCTTGATGGAAAAAACTGCACACTGATAGATGCTCTATTGGGAGACCCTCATTGTGATGGCTTCCAAAATAAGGAATGGGACCTTTTTGTTGAACGCAGCAAAGCTTACAGCAACTGTTACCCTTATGATGTGCCGGATTATGCCTCCCTTAGGTCACTAGTTGCCTCATCAGGC…
>AFG99358_Singapore_1993
ATGAAGACTATCATTGCTTTGAGCCACATTTTATGTCTGGTTTTCGCTCAAAAACTTCCCGGAAATGACAACAGCA---CAGCAACGCTATGCCTGGGACATCATGCAGTGCCAAACGGAACGCTAGTGAAAACAATCACGAATGATCAAATTGAAGTGACTAATGCTACTGAGTTGGTTCAGAGTTCTTCAACAGGTAGAATATGCGACAGTCCTCACCGAATCCTTGATGGAAAAAACTGCACACTGATAGATGCTCTATTGGGAGACCCTCATTGTGATGGCTTCCAAAATAAGGAATGGGACCTTTTTGTTGAACGCAGCAAAGCTTACAGCAACTGTTACCCTTATGATGTGCCGGATTATGCCTCCCTTAGGTCACTAGTTGCCTCATCAGGC…
>ABI21387_USA_1993
ATGAAGACTATCATTGCTTTGAGCTACATTTTATGTCTGGTTTTCGCTCAAAAACTTCCCGGAAATGACAACAGCA---CAGCAACGCTGTGCCTGGGACACCATGCAGTGCCAAACGGAACGCTAGTGAAAACAATCACGAATGATCAAATTGAAGTGACTAATGCTACTGAGCTGGTTCAGAGTTCCTCAACAGGTAGAATATGCGACAGTCCTCACCGAATCCTTGATGGAAAAAACTGCACACTGATAGATGCTCTATTGGGAGACCCTCATTGTGATGGCTTCCAAAATAAGGAATGGGACCTTTTTGTTGAACGCAGCAAAGCTTACAGCAACTGTTACCCTTATGATGTGCCGGATTATGCCTCCCTTAGGTCACTAGTTGCCTCATCAGGC…
>AFH00197_Netherlands_1993
ATGAAGACTATCATTGCTTTGAGCTACATTTTATGTCTGGTTTTCGCTCAAAAACTTCCCGGAAATGACAACAGCA---CAGCAACGCTGTGCCTGGGACATCATGCAGTGCCAAACGGAACGCTAGTGAAAACAATCACGAATGATCAAATTGAAGTGACCAATGCTACTGAGCTGGTTCAGAGTTCCTCAACAGGTAGAATATGCGACAGTCCTCACCGAATCCTTGATGGAAAAAACTGCACACTAATAGATGCTCTATTGGGAGACCCTCATTGTGATGGCTTCCAAAATAAGGAATGGGACCTTTTTGTTGAACGCAGCAAAGCTTACAGCAACTGTTACCCTTATGATGTGCCGGATTATGCCTCCCTTAGGTCACTAGTTGCCTCATCAGGC…
>ABG48324_USA_1993
ATGAAGACTATCATTGCTTTGAGCTACATTTTATGTCTGGTTTTCGCTCAAAAACTTCCCGGAAATGACAACAGCA---CAGCAACGCTGTGCCTGGGACACCATGCAGTGCCAAACGGAACGCTAGTGAAAACAATCACGAATGATCAAATTGAAGTGACTAATGCTACTGAGCTGGTTCAGAGTTCCTCAACAGGTAGAATATGCGACAGTCCTCACCGAATCCTTGATGGAAAAAACTGCACACTGATAGATGCTCTATTGGGAGACCCTCATTGTGATGGCTTCCAAAATAAGGAATGGGACCTTTTTGTTGAACGCAGCAAAGCTTACAGCAACTGTTACCCTTATGATGTGCCGGATTATGCCTCCCTTAGGTCACTAGTTGCCTCATCAGGC…
>ABI21266_USA_1993
ATGAAGACTATCATTGCTTTGAGCTACATTTTATGTCTGGTTTTCGCTCAAAAACTTCCCGGAAATGACAACAGCA---CAGCAACGCTGTGCCTGGGACACCATGCAGTGCCAAACGGAACGCTAGTGAAAACAATCACGAATGATCAAATTGAAGTGACTAATGCTACTGAGCTGGTTCAGAGTTCCTCAACAGGTAGAATATGCGACAGTCCTCACCGAATCCTTGATGGAAAAAACTGCACACTGATAGATGCTCTATTGGGAGACCCTCATTGTGATGGCTTCCAAAATAAGGAATGGGACCTTTTTGTTGAACGCAGCAAAGCTTACAGCAACTGTTACCCTTATGATGTGCCGGATTATGCCTCCCTTAGGTCACTAGTTGCCTCATCAGGC…
>ABG48346_USA_1993
ATGAAGACTATCATTGCTTTGAGCTACATTTTATGTCTGGTTTTCGCTCAAAAACTTCCCGGAAATGACAACAGCA---CAGCAACGCTGTGCCTGGGACACCATGCAGTGCCAAACGGAACGCTAGTGAAAACAATCACGAATGATCAAATTGAAGTGACTAATGCTACTGAGCTGGTTCAGAGTTCCTCAACAGGTAGAATATGCGACAGTCCTCACCGAATCCTTGATGGAAAAAACTGCACACTGATAGATGCTCTATTGGGAGACCCTCATTGTGATGGCTTCCAAAATAAGGAATGGGACCTTTTTGTTGAACGCAACAAAGCTTACAGCAACTGTTACCCTTATGATGTGCCGGATTATGCCTCCCTTAGGTCACTAGTTGCCTCATCAGGC…
>ABI21299_USA_1993
ATGAAGACTATCATTGCTTTGAGCTACATTTTATGTCTGGTTTTCGCTCAAAAACTTCCCGGAAATGACAACAGCA---CAGCAACGCTGTGCCTGGGACACCATGCAGTGCCAAACGGAACGCTAGTGAAAACAATCACGAATGATCAAATTGAAGTGACTAATGCTACTGAGCTGGTTCAGAGTTCCTCAACAGGTAGAATATGCGACAGTCCTCACCGAATCCTTGATGGAAAAAACTGCACACTGATAGATGCTCTATTGGGAGACCCTCATTGTGATGGCTTCCAAAATAAGGAATGGGACCTTTTTGTTGAACGCAGCAAAGCTTACAGCAACTGTTACCCTTATGATGTGCCGGATTATGCCTCCCTTAGGTCACTAGTTGCCTCATCAGGC…
>ABI21343_USA_1993
ATGAAGACTATCATTGCTTTGAGCTACATTTTATGTCTGGTTTTCGCTCAAAAACTTCCCGGAAATGACAACAGCA---CAGCAACGCTGTGCCTGGGACACCATGCAGTGCCAAACGGAACGCTAGTGAAAACAATCACGAATGATCAAATTGAAGTGACTAATGCTACTGAGCTGGTTCAGAGTTCCTCAACAGGTAGAATATGCGACAGTCCTCACCGAATCCTTGATGGAAAAAACTGCACACTGATAGATGCTCTATTGGGAGACCCTCATTGTGATGGCTTCCAAAATAAGGAATGGGACCTTTTTGTTGAACGCAGCAAAGCTTACAGCAACTGTTACCCTTATGATGTGCCGGATTATGCCTCCCTTAGGTCACTAGTTGCCTCATCAGGC…
>AFG72746_Norway_1993
ATGAAGACTATCATTGCTTTGAGCTACATTTTATGTCTGGTTTTCGCTCAAAAAATTCCCGGAAATGACAACAGCA---CAGCAACGCTGTGCCTGGGACACCATGCAGTGCCAAACGGAACGCTAGTGAAAACAATCACGAATGATCAAATTGAAGTGACTAATGCTACTGAGCTGGTTCAGAGTTCCTCAACAGGTAGAATATGCGACAGTCCTCACCGAATCCTTGATGGAAAAAACTGCACACTGATAGATGCTCTATTGGGAGACCCTAATTGTGATGGCTTCCAAAATAAGGAATGGGACCTTTTTGTTGAACGCAGCAAAGCTTACAGCAACTGTTACCCTTATGATGTGCCGGATTATGCCTCCCTTAGGTCACTAGTTGCCTCATCAGGC…
>AFH00241_Netherlands_1993
ATGAAGACTATCATTGCTTTGAGCTACATTTTATGTCTGGTTTTCGCTCAAAAACTTCCCGGAAATGACAACAGCA---CAGCAACGCTGTGCCTGGGACACCATGCAGTGCCAAACGGAACGCTAGTGAAAACAATCACGAATGATCAAATTGAAGTGACTAATGCTACTGAGCTGGTTCAGAGTTCCTCAACAGGTAGAATATGCGACAGTCCTCACCGAATCCTTGATGGAAAAAACTGCACACTGATAGATGCTCTATTGGGAGACCCTCATTGTGATGGCTTCCAAAATAAGGAATGGGACCTTTTTGTTGAACGCAGCAAAGCTTACAGCAACTGTTACCCTTATGATGTGCCGGATTATGCCTCCCTTAGGTCACTAGTTGCCTCATCAGGC…
>AFG72394_Netherlands_1993
ATGAAGACTATCATTGCTTTGAGCTACATTTTATGTCTGGTTTTCGCTCAAAAACTTCCCGGAAATGACAACAGCA---CAGCAACGCTGTGCCTGGGACACCATGCAGTGCCAAACGGAACGCTAGTGAAAACAATCACGAATGATCAAATTGAAGTGACTAATGCTACTGAGCTGGTTCAGAGTTCCTCAACAGGTAGAATATGCGACAGTCCTCACCGAATCCTTGATGGAAAAAACTGCACACTGATAGATGCTCTATTGGGAGACCCTCATTGTGATGGCTTCCAAAATAAGGAATGGGACCTTTTTGTTGAACGCAGCAAAGCTTACAGCAACTGTTACCCTTATGATGTGCCGGATTATGCCTCCCTTAGGTCACTAGTTGCCTCATCAGGC…
>AFH00120_France_1993
ATGAAGACTATCATTGCTTTGAGCTACATTTTATGTCTGGTTTTCGCTCAAAAACTTCCCGGAAATGACAACAGCA---CAGCAACGCTGTGCCTGGGACACCATGCAGTGCCAAACGGAACGCTAGTGAAAACAATCACGAATGATCAAATTGAAGTGACTAATGCTACTGAGCTGGTTCAGAGTTCCTCAACAGGTAGAATATGCGACAGCCCTCACCGAATCCTTGATGGAAAAAACTGCACACTGATAGATGCTCTATTGGGAGACCCTCATTGTGATGGCTTCCAAAATAAGGAATGGGACCTTTTTGTTGAACGCAGCAAAGCTTACAGCAACTGTTACCCTTATGATGTGCCGGATTATGCCTCCCTTAGGTCACTAGTTGCCTCATCAGGC…
>ABJ09140_USA_1993
ATGAAGACTATCATTGCTTTGAGCTACATTTTATGTCTGGTTTTCGCTCAAAAACTTCCCGGAAATGACAACAGCA---CAGCAACGCTGTGCCTGGGACACCATGCGGTGCCAAACGGAACGCTAGTGAAAACAATCACGAATGATCAAATTGAAGTGACTAATGCTACTGAGCTGGTTCAGAGTTCCTCAACAGGTAGAATATGCGACAGTCCTCACCGAATCCTTGATGGAAAAAACTGCACACTGATAGATGCTCTATTGGGAGACCCTCATTGTGATGGCTTCCAAAATAAGGAATGGGACCTTTTTGTTGAACGCAGCAAAGCTTACAGCAACTGTTACCCTTATGATGTGCCGGATTATGCCTCCCTTAGGTCACTAGTTGCCTCATCAGGC…
>AIU46027_New_Zealand_1994
ATGAAGACTATCATTGCTTTGAGCTACATTTTATGTCTGGTTTTCGCTCAAAAACTTCCCGGAAATGACAACAGCA---CAGCAACGCTGTGCCTGGGACACCATGCAGTGCCAAACGGAACGCTAGTGAAAACAATCACGAATGATCAAATTGAAGTGACTAATGCTACTGAGCTGGTTCAGAGTTCCTCAACAGGTAGAATATGCGACAGTCCTCACCGAATCCTTGATGGAAAAAACTGCACACTGATAGATGCTCTATTGGGAGACCCTCATTGTGATGGCTTCCAAAATAAGGAATGGGACCTTTTTGTTGAACGCAGCAAAGCTTACAGCAACTGTTACCCTTATGATGTGCCGGATTATGCCTCCCTTAGGTCACTAGTTGCCTCATCAGGC…
>AIU46032_Australia_1994
ATGAAGACTATCATTGCTTTGAGCTACATTTTATGTCTGGTTTTCGCTCAAAAACTTCCCGGAAATGACAACAGCA---CAGCAACGCTGTGCCTGGGACACCATGCAGTGCCAAACGGAACGCTAGTGAAAACAATCACGAATGATCAAATTGAAGTGACTAATGCTACTGAGCTGGTTCAGAGTTCCTCAACAGGTAGAATATGCGACAGTCCTCACCGAATCCTTGATGGAAAAAACTGCACACTGATAGATGCTCTATTGGGAGACCCTCATTGTGATGGCTTCCAAAATAAGGAATGGGACCTTTTTGTTGAACGCAGCAAAGCTTACAGCAACTGTTACCCTTATGATGTGCCGGATTATGCCTCCCTTAGGTCACTAGTTGCCTCATCAGGC…
>ABC68233_China_1994
ATGAAGACTATCATTGCTTTGAGCTACATTTTATGTCTGGTTTTCGCTCAAAAACTTCCCGGAAATGACAACAGCA---CAGCAACGCTGTGCCTGGGACATCATGCAGTGCCAAACGGAACGCTAGTGAAAACAATCACGAATGATCAAATTGAAGTGACTAATGCTACTGAGCTGGTTCAGAGTTCCTCAACAGGTAGACTATGCGACAGTCCTCACCGAATCCTTGATGGAAAAAACTGCACACTGATAGATGCTCTATTGGGAGACCCTCATTGTGATGGCTTCCAAAATAAGGAATGGGACCTTTTTGTTGAACGCAGCAAAGCTTACAGCAACTGTTACCCTTATGATGTGCCGGATTATGCCTCCCTTAGGTCACTAGTTGCCTCATCAGGC…
>AFG72559_South_Africa_1994
ATGAAGACTATCATTGCTTTGAGCTACATTTTATGTCTGGTTTTCGCTCAAAAACTTCCCGGAAATGACAACAGCA---CAGCAACGCTGTGCCTGGGACACCATGCAGTGCCAAACGGAACGCTAGTGAAAACAATCACGAATGATCAAATTGAAGTGACTAATGCTACTGAGCTGGTTCAGAATTCCCCAACAGGTAGAATATGCGACAGTCCTCACCGGATCCTTGATGGAAAGAACTGCACACTGATAGATGCTCTATTGGGAGACCCTCATTGTGATGGCCTCCAAAATAAGGAATGGGACCTTTTTGTTGAACGCAGCAAAGCTTACAGCAACTGTTACCCTTATGATGTGCCGGATTATGCCTCCCTTAGGTCACTAGTTGCCTCATCAGGC…
>ABG26934_USA_1994
ATGAAGACTATCATTGCTTTGAGCTACATTTTATGTCTGGTTTTCGCTCAAAAACTTCCCGGAAATGACAACAGCA---CAGCAACGCTGTGCCTGGGACACCATGCAGTGCCAAACGGAACGCTAGTGAAAACAATCACGAATGATCAAATTGAAGTGACTAATGCTACTGAGCTGGTTCAGAGTTCCTCAACAGGTAGAATATGCGACAGTCCTCACCGAATCCTTGATGGAAAAAACTGCACACTGATAGATGCTCTATTGGGAGACCCTCATTGTGATGGCTTCCAAAATAAGGAATGGGACCTTTTTGTTGAACGCAGCAAAGCTTACAGCAACTGTTACCCTTATGATGTGCCGGATTATGCCTCCCTTAGGTCACTAGTTGCCTCATCAGGC…
>ABG80161_USA_1994
ATGAAGACTATCATTGCTTTGAGCTACATTTCATGTCTGGTTTTCGCTCAAAAACTTCCCGGAAATGACAACAGCA---CAGCAACGCTGTGCCTGGGACACCATGCGGTGCCAAACGGAACGCTAGTGAAAACAATCACGAATGATCAAATTGAAGTGACTAATGCTACTGAGCTGGTTCAGAGTTCCTCAACAGGTAGAATATGCGACAGTCCTCATCGAATCCTTGATGGAAAAAACTGCACACTGATAGATGCTCTATTGGGAGACCCTCATTGTGATGGCTTCCAAAATAAGGAATGGGACCTTTTTGTCGAACGCAGCAAAGCTTACAGCAACTGTTACCCTTATGATGTGCCGGATTATGCCTCCCTTAGGTCACTAGTTGCCTCATCAGGC…
>ABG80117_USA_1994
ATGAAGACTATCATTGCTTTGAGCTACATTTTATGTCTGGTTTTCGCTCAAAAACTTCCCGGAAATGACAACAGCA---CAGCAACGCTGTGCCTGGGACACCATGCGGTGCCAAACGGAACGCTAGTGAAAACAATCACGAATGATCAAATTGAAGTGACTAATGCTACTGAGCTGGTTCAGAGTTCCTCAACAGGTAGAATATGCGACAGTCCTCACCGAATCCTTGATGGAAAAAACTGCACACTGATAGATGCTCTATTGGGAGACCCTCATTGTGATGGCTTCCAAAATAAGGAATGGGACCTTTTTGTTGAACGCAGCAAAGCTTACAGCAACTGTTACCCTTATGATGTGCCGGATTATGCCTCCCTTAGGTCACTAGTTGCCTCATCAGGC…
>ABG47961_USA_1994
ATGAAGACTATCATTGCTTTGAGCTACATTTTATGTCTGGTTTTCGCTCAAAAACTCCCCGGAAATGACAACAGCA---CAGCAACGCTGTGCCTGGGACACCATGCAGTGCCAAACGGAACGCTAGTGAAGACAATCACGAATGATCAAATTGAAGTGACTAATGCTACTGAGCTGGTTCAGAGTTCCTCAACAGGTAGAATATGCGACAGTCCTCACCGAATCCTTGATGGAAAAAACTGCACACTGATAGATGCTCTATTGGGAGACCCTCATTGTGATGGCTTCCAAAATAAGGAATGGGACCTTTTTGTTGAACGCAGCAAAGCTTACAGCAACTGTTACCCTTATGATGTGCCGGATTATGCCTCCCTTAGGTCACTAGTTGCCTCATCAGGC…
>ABI20947_USA_1994
ATGAAGACTATCATTGCTTTGAGCTACATTTTATGTCTGGTTTTCGCTCAAAAACTTCCCGGAAATGACAACAGCA---CAGCAACGCTGTGCCTGGGACACCATGCGGTGCCAAACGGAACGCTAGTGAAAACAATCACGAATGATCAAATTGAAGTGACTAATGCTACTGAGCTGGTTCAGAGTTCCTCAACAGGTAGAATATGCGACAGTCCTCACCGAATCCTTGATGGAAAAAACTGCACACTGATAGATGCTCTATTGGGAGACCCTCATTGTGATGGCTTCCAAAATAAGGAATGGGACCTTTTTGTTGAACGCAGCAAAGCTTACAGCAACTGTTACCCTTATGATGTGCCGGATTATGCCTCCCTTAGGTCACTAGTTGCCTCATCAGGC…
>ABG47983_USA_1994
ATGAAGACTATCATTGCTTTGAGCTACATTTTATGTCTGGTTTTCGCTCAAAAACTTCCCGGAAATGACAACAGCA---CAGCAACGCTGTGCCTGGGACACCATGCAGTGCCAAACGGAACGCTAGTGAAAACAATCACGAATGATCAAATTGAAGTGACTAATGCTACTGAGCTGGTTCAGAGTTCCTCAACAGGTAGAATATGCGACAGTCCTCACCGAATCCTTGATGGAAAAAACTGCACACTGATAGATGCTCTATTGGGAGACCCTCATTGTGATGGCTTCCAAAATAAGGAATGGGACCTTTTTGTTGAACGCAGCAAAGCTTACAGCAACTGTTACCCTTATGATGTGCCGGATTATGCCTCCCTTAGGTCACTAGTTGCCTCATCAGGC…
>ABG48027_USA_1994
ATGAAGACTATCATTGCTTTGAGCTACATTTTATGTCTGGTTTTCGCTCAAAAACTTCCCGGAAATGACAACAGCA---CAGCAACGCTGTGCCTGGGACACCATGCAGTGCCAAACGGAACGCTAGTGAAAACAATCACGAATGATCAAATTGAAGTGACTAATGCTACTGAGCTGGTTCAGAGTTCCTCAACAGGTAGAATATGCGACAGTCCTCACCGAATCCTTGATGGAAAAAACTGCACACTGATAGATGCTCTATTGGGAGACCCTCATTGTGATGGCTTCCAAAATAAGGAATGGGACCTTTTTGTTGAACGCAGCAAAGCTTACAGCAACTGTTACCCTTATGATGTGCCGGATTATGCCTCCCTTAGGTCACTAGTTGCCTCATCAGGC…
>ABI20958_USA_1994
ATGAAGACTATCATTGCTTTGAGCTACATTTTATGTCTGGTTTTCGCTCAAAAACTTCCCGGAAATGACAACAGCA---CAGCAACGCTGTGCCTGGGACACCATGCGGTGCCAAACGGAACGCTAGTGAAAACAATCACGAATGATCAAATTGAAGTGACTAATGCTACTGAGCTGGTTCAGAGTTCCTCAACAGGTAGAATATGCGACAGTCCTCACCGAATCCTTGATGGAAAAAACTGCACACTGATAGATGCTCTATTGGGAGACCCTCATTGTGATGGCTTCCAAAATAAGGAATGGGACCTTTTTGTTGAACGCAGCAAAGCTTACAGCAACTGTTACCCTTATGATGTGCCGGATTATGCCTCCCTTAGGTCACTAGTTGCCTCATCAGGC…
>ABG80106_USA_1994
ATGAAGACTATCATTGCTTTGAGCTACATTTTATGTCTGGTTTTCGCTCAAAAACTTCCCGGAAATGACAACAGCA---CAGCAACGCTGTGCCTGGGACACCATGCGGTGCCAAACGGAACGCTAGTGAAAACAATCACGAATGATCAAATTGAAGTGACTAATGCTACTGAGCTGGTTCAGAGTTCCTCAACAGGTAGAATATGCGACAGTCCTCACCGAATCCTTGATGGAAAAAACTGCACACTGATAGATGCCCTATTGGGAGACCCTCATTGTGATGGCTTCCAAAATAAGGAATGGGACCTTTTTGTTGAACGCAGCAAAGCTTACAGCAACTGTTACCCTTATGATGTGCCGGATTATGCCTCCCTTAGGTCACTAGTTGCCTCATCAGGC…
>ABG88531_USA_1994
ATGAAGACTATCATTGCTTTGAGCTACATTTTATGTCTGGTTTTCGCTCAAAAACTTCCCGGAAATGACAACAGCA---CAGCAACGCTGTGCCTGGGACACCATGCAGTGCCAAACGGAACGCTAGTGAAAACAATCACGAATGATCAAATTGAAGTGACTAATGCTACTGAGCTGGTTCAGAGTTCCTCAACAGGTAGAATATGCGACAGTCCTCACCGAATCCTTGATGGAAAAAACTGCACACTGATAGATGCTCTATTGGGAGACCCTCATTGTGATGGCTTCCAAAATAAGGAATGGGACCTTTTTGTTGAACGCAGCAAAGCTTACAGCAACTGTTACCCTTATGATGTGCCGGATTATGCCTCCCTTAGGTCACTAGTTGCCTCATCAGGC…
>ABG88509_USA_1994
ATGAAGACTATCATTGCTTTGAGCTACATTTTATGTCTGGTTTTCGCTCAAAAACTTCCCGGAAATGACAACAGCA---CAGCAACGCTGTGCCTGGGACACCATGCAGTGCCAAACGGAACGCTAGTGAAAACAATCACGAATGATCAAATTGAAGTGACTAATGCTACTGAGCTGGTTCAGAGTTCCTCAACAGGTAGAATATGCGACAGTCCTCACCGAATCCTTGATGGAAAAAACTGCACACTGATAGATGCTCTATTGGGAGACCCTCATTGTGATGGCTTCCAAAATAAGGAATGGGACCTTTTTGTTGAACGCAGCAAAGCTTACAGCAACTGTTACCCTTATGATGTGCCGGATTATGCCTCCCTTAGGTCACTAGTTGCCTCATCAGGC…
>AFG72526_Hong_Kong_1994
ATGAAGACTATCATTGCTTTGAGCTACATTTTATGTCTGGTTTTCGCTCAAAAACTTCCCGGAAATGACAACAGCA---CAGCAACGCTGTGCCTGGGACACCATGCAGTGCCAAACGGAACGCTAGTGAAAACAATCACGAATGATCAAATTGAAGTGACTAATGCTACTGAGCTGGTTCAGAGTTCCTCAACAGGTAGAATATGCGACAGTCCTCACCGAATCCTTGATGGAAAAAACTGCACACTGATAGATGCTCTATTGGGAGACCCTCATTGTGATGGCTTCCAAAATAAGGAATGGGACCTTTTTGTTGAACGCAGCAAAGCTTACAGCAGCTGTTACCCTTATGATGTGCCGGATTATGCCTCCCTTAGGTCACTAGTTGCCTCATCAGGC…
>ABG47950_USA_1994
ATGAAGACTATCATTGCTTTGAGCTACATTCTATGTCTGGTTTTCGCTCAAAAACTTCCCGGAAATGACAACAGCA---CAGCAACGCTGTGCCTGGGACACCATGCGGTGCCAAACGGAACGCTAGTGAAAACAATCACGAATGATCAAATTGAAGTGACTAATGCTACTGAGCTGGTTCAGAGTTCCTCAACAGGTAGAATATGCGACAGTCCTCACCGAATCCTTGATGGAAAAAACTGCACACTGATAGATGCTCTATTGGGAGACCCTCATTGTGATGGCTTCCAAAATAAGGAATGGGACCTTTTTGTTGAACGCAGCAAAGCTTACAGCAACTGTTACCCTTATGATGTGCCGGATTATGCCTCCCTTAGGTCACTAGTTGCCTCATTAGGC…
>ABG79963_USA_1994
ATGAAGACTATCATTGCTTTGAGCTACATTTTATGTCTGGTTTTCGCTCAAAAACTTCCCGGAAATGACAACAGCA---CAGCAACGCTGTGCCTGGGACACCATGCGGTGCCAAACGGAACGCTAGTGAAAACAATCACGAATGATCAAATTGAAGTGACTAATGCTACTGAGCTGGTTCAGAGTTCCTCAACAGGTAGAATATGTGACAGTCCTCACCGAATCCTTGATGGAAAAAACTGCACACTGATAGATGCTCTATTGGGAGACCCTCATTGTGATGGCTTCCAAAATAAGGAATGGGACCTTTTTGTTGAACGCAGCAAAGCCTACAGCAACTGTTACCCTTATGATGTGCCGGATTATGCCTCCCTTAGGTCACTAGTTGCCTCATCAGGC…
>ABG79974_USA_1994
ATGAAGACTATCATTGCTTTGAGCTACATTTTATGCCTGGTTTTCGCTCAAAAACTTCCCGGAAATGACAACAGCA---CAGCAACGCTGTGCCTGGGACACCATGCAGTGCCAAACGGAACGCTAGTGAAAACAATCACGAATGATCAAATTGAAGTGACTAATGCTACTGAGCTGGTTCAGAGTTCCCCAACAGGTAGAATATGCGACAGTCCTCACCGAATCCTTGATGGAAAGAACTGCACACTGATAGATGCTCTATTGGGAGACCCTCATTGTGATGGCTTCCAAAATAAGGAATGGGACCTTTTTGTTGAACGCAGCAAAGCTTACAGCAACTGTTACCCTTATGATGTGCCGGATTATGCCTCCCTTAGGTCACTAGTTGCCTCATCAGGC…
>ABG26868_USA_1994
ATGAAGACTATCATTGCTTTGAGCTACATTTTATGTCTGGTTTTCGCTCAAAAACTTCCCGGAAATGACAACAGCA---CAGCAACGCTGTGCCTGGGACACCATGCAGTGCCAAACGGAACGCTAGTGAAAACAATCACGAATGATCAAATTGAAGTGACTAATGCTACTGAGCTGGTTCAGAGTTCCCCAACAGGTAGAATATGCGACAGTCCTCACCGAATCCTTGATGGAAAGAACTGCACACTGATAGATGCTCTATTGGGAGACCCTCATTGTGATGGCTTTCAAAATAAGGAATGGGACCTTTTTGTTGAACGCAGCAAAGCTTACAGCAACTGTTACCCTTATGATGTGCCGGATTATGCCTCCCTTAGGTCACTAGTTGCCTCATCAGGC…
>BAA86062_Japan_1995
ATGAAGACTATCATTGCTTTGAGCTACATTTTATGTCTGGTTTTCGCTCAAAAACTTCCCGGAAATGACAACAGCA---CAGCAACGCTGTGCCTGGGACACCATGCAGTGCCAAACGGAACGCTAGTGAAAACAATCACGAATGATCAAATTGAAGTGACTAATGCTACTGAGCTGGTTCAGAGTTCCTCAACAGGTAGAATATGCGACAGTCCTCACCGAATCCTTGATGGAAAAAACTGCACACTGATAGATGCTCTATTGGGAGACCCTCATTGTGATGGCTTCCAAAATAAGGAATGGGACCTTTTTGTTGAACGCAGCAAAGCTTACAGCAACTGTTACCCTTATGATGTGCCGGATTATGCCTCCCTTAGGTCACTAGTTGCCTCATCAGGC…
>AIU46036_Netherlands_1995
ATGAAGACTATCATTGCTTTGAGCTACATTTTATGTCTGGTTTTCGCTCAAAAACTTCCCGGAAATGACAACAGCA---CAGCAACGCTGTGCCTGGGACACCATGCAGTGCCAAACGGAACGCTAGTGAAAACAATCACGAATGATCAAATTGAAGTGACTAATGCTACTGAGCTGGTTCAGAGTTCCTCAACAGGTAGAATATGCGACAGTCCTCACCGAATCCTTGATGGAAAAAACTGCACACTGATAGATGCTCTATTGGGAGACCCTCATTGTGATGGCTTCCAAAATAAGGAATGGGACCTTTTTGTTGAACGCAGCAAAGCTTACAGCAACTGTTACCCTTATGATGTGCCGGATTATGCCTCCCTTAGGTCACTAGTTGCCTCATCAGGC…
>AAZ74606_USA_1995
ATGAAGACTATCATTGCTTTGAGCTACATTTTATGTCTGGTTTTCGCTCAAAAACTTCCCGGAAATGACAACAGCA---CAGCAACGCTGTGCCTGGGACACCATGCAGTGCCAAACGGAACGCTAGTGAAAACAATCACGAATGATCAAATTGAAGTGACTAATGCTACTGAGCTGGTTCAGAGTTCCTCAACAGGTAGAATATGCGACAGTCCTCACCGAATCCTTGATGGAAAAAACTGCACACTGATAGATGCTCTATTGGGAGACCCTCATTGTGATGGCTTCCAAAATAAGGAATGGGACCTTTTTGTTGAACGCAGCAAAGCTTACAGCAACTGTTACCCTTATGATGTGCCGGATTATGCCTCCCTTAGGTCACTAGTTGCCTCATCAGGC…
>ABG80051_USA_1995
ATGAAGACTATCATTGCTTTGAGCTACATTTTATGTCTGGTTTTCGCTCAAAAACTTCCCGGAAATGACAACAGCA---CAGCAACGCTGTGCCTGGGACACCATGCAGTGCCAAACGGAACGCTAGTGAAAACAATCACGAATGATCAAATTGAAGTGACCAATGCTACTGAGCTGGTTCAGAGTTCCCCAACAGGTAGAATATGCGACAGTCCTCACCGAATCCTTGATGGAAAGAACTGCACACTGATAGATGCTCTATTGGGAGACCCTCATTGTGATGGCTTCCAAAATAAGGAATGGGACCTTTTTGTTGAACGCAGCAAAGCTTACAGCAACTGTTACCCTTATGATGTGCCGGATTATGCCTCCCTTAGGTCACTAGTTGCCTCATCAGGC…
>ABG26901_USA_1995
ATGAAGACTATCATTGCTTTGAGCTACATTTTATGTCTGGTTTTCGCTCAAAAACTTCCCGGAAATGACAACAGCA---CAGCAACGCTGTGCCTGGGACACCATGCAGTGCCAAACGGAACGCTAGTGAAAACAATCACGAATGATCAAATTGAAGTGACTAATGCTACTGAGCTGGTTCAGAATTCCCCAACAGGTAGAATATGCGACAGTCCTCACCGAATCCTTGATGGAAAGAACTGCACACTGATAGATGCTCTATTGGGAGACCCTCATTGTGATGGCTTCCAAAATAAGGAATGGGACCTTTTTGTTGAACGCAGCAAAGCTTACAGCAACTGTTACCCTTATGATGTGCCGGATTATGCCTCCCTTAGGTCACTAGTTGCCTCATCAGGC…
>ABG37285_USA_1995
ATGAAGACTATCATTGCTTTGAGCTACATTTTATGTCTGGTTTTCGCTCAAAAACTTCCCGGAAATGACAACAGCA---CAGCAACGCTGTGCCTGGGACACCATGCAGTGCCAAACGGAACGCTAGTGAAAACAATCACGAATGATCAAATTGAAGTGACTAATGCTACTGAGCTGGTTCAGAGTTCCCCAACAGGTAGAATATGCGACAGTCCTCACCGAATCCTTGATGGAAAGAACTGCACACTGATAGATGCTCTATTGGGAGACCCTCATTGTGATGGCTTCCAAAATAAGGAATGGGACCTTTTTGTTGAACGCAGCAAAGCTTACAGCAACTGTTACCCTTATGATGTGCCGGATTATGCCTCCCTTAGGTCACTAGTTGCCTCATCAGGC…
>ABI20892_USA_1995
ATGAAGACTATCATTGCTTTGAGCTACATTTTATGTCTGGTTTTCGCTCAAAAACTTCCCGGAAATGACAACAGCA---CAGCAACGCTGTGCCTGGGACACCATGCAGTGCCAAACGGAACGCTAGTGAAAACAATCACGAATGATCAAATTGAAGTGACTAATGCTACTGAGCTGGTTCAGAGTTCCTCAACAGGTAGAATATGCGACAGTCCTCACCGAATCCTTGATGGAAAAAACTGCACACTGATAGATGCTCTATTGGGAGACCCTCATTGTGATGGCTTCCAAAATAAGGAATGGGACCTTTTTGTTGAACGCAGCAAAGCTTACAGCAACTGTTACCCTTATGATGTGCCGGATTATGCCTCCCTTAGGTCACTAGTTGCCTCATCAGGC…
>ABG88355_USA_1995
ATGAAGACTATCATTGCTTTGAGCTACATTTTATGTCTGGTTTTCGCTCAAAAACTTCCCGGAAATGACAACAGCA---CAGCAACGCTGTGCCTGGGACACCATGCAGTGCCAAACGGAACGCTAGTGAAAACAATCACGAATGATCAAATTGAAGTGACTAATGCTACTGAGCTGGTTCAGAGTTCCCCAACAGGTAGAATATGCGACAGTCCTCACCGAATCCTTGATGGAAAGAACTGCACACTGATAGATGCTCTATTGGGAGACCCTCATTGTGATGGCTTCCAAAATAAGGAATGGGACCTTTTTGTTGAACGCAGCAAAGCTTACAGCAACTGTTACCCTTATGATGTGCCGGATTATGCCTCCCTTAGGTCACTAGTTGCCTCATCAGGC…
>AFH00395_Hong_Kong_1995
ATGAAGGCTATCATTGCTTTGAGCTACATTTTATGTCTGGTTTTCGCTCAAAAACTTCCCGGAAATGACAACAGCA---CAGCAACGCTGTGCCTGGGACACCATGCAGTGCCAAACGGAACGCTAGTGAAAACAATCACGAATGATCAAATTGAAGTGACTAATGCTACTGAGCTGGTTCAGAGTTCCTCAACAGGTAGAATATGCGACAGTCCTCACCGAATCCTTGATGGAAAAAACTGCACACTGATAGATGCTCTATTGGGAGACCCTCATTGTGATGGCTTCCAAAATAAGGAATGGGACCTTTTTGTTGAACGCAGCAAAGCTTACAGCAACTGTTACCCTTATGATGTGCCGGATTATGCCTCCCTTAGGTCACTAGTTGCCTCATCAGGC…
>ABG88377_USA_1995
ATGAAGACTATCATTGCTTTGAGCTACATTTTATGTCTGGTTTTCGCTCAAAAACTTCCCGGAAATGACAACAGCA---CAGCAACGCTGTGCCTGGGACACCATGCAGTGCCAAACGGAACGCTAGTGAAAACAATCACGAATGATCAAATTGAAGTGACTAATGCTACTGAGCTGGTTCAGAGTTCCCCAACAGGTAGAATATGCGACAGTCCTCACCGAATCCTTGATGGAAAGAACTGCACACTGATAGATGCTCTATTGGGAGACCCTCATTGTGATGGCTTCCAAAATAAGGAATGGGACCTTTTTGTTGAACGCAGCAAAGCTTACAGCAACTGTTACCCTTATGATGTGCCGGATTATGCCTCCCTTAGGTCACTAGTTGCCTCATCAGGC…
>ABK40645_USA_1995
ATGAAGACTATCATTGCTTTGAGCTACATTTTATGTCTGGTTTTCGCTCAAAAACTTCCCGGAAATGACAACAGCA---CAGCAACGCTGTGCCTGGGACACCATGCAGTGCCAAACGGAACGCTAGTGAAAACAATCACGAATGATCAAATTGAAGTGACTAATGCTACTGAGCTGGTTCAGAGTTCCCCAACAGGTAGAATATGCGACAGTCCTCACCGAATCCTTGATGGAAAGAACTGCACACTGATAGATGCTCTATTGGGAGACCCTCATTGTGATGGCTTCCAAAATAAGGAATGGGACCTTTTTGTTGAACGCAGCAAAGCTTACAGCAACTGTTACCCTTATGATGTGCCGGATTATGCCTCCCTTAGGTCACTAGTTGCCTCATCAGGC…
>ABK40656_USA_1995
ATGAAGACTATCATTGCTTTGAGCTACATTTTATGTCTGGTTTTCGCTCAAAAACTTCCCGGAAATGACAACAGCA---CAGCAACGCTGTGCCTGGGACACCATGCAGTGCCAAACGGAACGCTAGTGAAAACAATCACGAATGATCAAATTGAAGTGACTAATGCTACTGAGCTGGTTCAGAGTTCCCCAACAGGTAGAATATGCGACAGTCCTCACCGAATCCTTGATGGAAAGAACTGCACACTGATAGATGCTCTATTGGGAGACCCTCATTGTGATGGCTTCCAAAATAAGGAATGGGACCTTTTTGTTGAACGCAGCAAAGCTTACAGCAACTGTTACCCTTATGATGTGCCGGATTATGCCTCCCTTAGGTCACTAGTTGCCTCATCAGGC…
>ABG67201_USA_1995
ATGAAGACTATCATTGCTTTGAGCTACTTTTTATGTCTGGTTTTCGCTCAAAAACTTCCCGGAAATGACAACAGCA---CAGCAACGCTGTGCCTGGGACACCATGCAGTGCCAAACGGAACGCTAGTGAAAACAATCACGAATGATCAAATTGAAGTGACTAATGCTACTGAGCTGGTTCAGAATTCCCCAACAGGTAGAATATGCGACAGTCCTCACCGAATCCTTGATGGAAAGAACTGCACACTGATAGATGCTCTATTGGGAGACCCTCATTGTGATGGCTTCCAAAATAAGGAATGGGACCTTTTTGTTGAACGCAGCAAAGCTTACAGCAACTGTTACCCTTATGATGTGCCGGATTATGCCTCCCTTAGGTCACTAGTTGCCTCATCAGGC…
>ABG79996_USA_1995
ATGAAGACTATCATTGCTTTGAGCTACATTTTATGTCTGGTTTTCGCTCAAAAACTTCCCGGAAATGACAACAGCA---CAGCAACGCTGTGCCTGGGACACCATGCAGTGCCAAACGGAACGCTAGTGAAAACAATCACGAATGATCAAATTGAAGTGACTAATGCTACTGAGCTGGTTCAGAGTTCCCCAACAGGTAGAATATGCGACAGTCCTCACCGAATCCTTGATGGAAAGAACTGCACACTGATAGATGCTCTATTGGGAGACCCTCATTGTGATGGCTTCCAAAATAAGGAATGGGACCTTTTTGTTGAACGCAGCAAAGCTTACAGCAACTGTTACCCTTATGATGTGCCGGATTATGCCTCCCTTAGGTCACTAGTTGCCTCATCAGGC…
>AFG72658_Australia_1995
ATGAAGACTATCATTGCTTTGAGCTACATTTTATGTCTGGCTTTCGCTCAAAAACTTCCCGGAAATGACAACAGCA---CAGCAACGCTGTGCCTGGGACACCATGCAGTGCCAAACGGAACGCTAGTGAAAACAATCACGAATGATCAAATTGAAGTGACTAATGCTACTGAGCTGGTTCAGAGTTCCTCAACAGGTAGAATATGCGACAGTCCTCACCGAATCCTTGATGGAAAAAACTGCACACTGATAGATGCTCTATTGGGAGACCCTCATTGTGATGGCTTCCAAAATAAGGAATGGGACCTTTTTGTTGAACGCAGCAAAGCTTACAGCAACTGTTACCCTTATGATGTGCCGGATTATGCCTCCCTTAGGTCACTAGTTGCCTCATCAGGC…
>AFH00406_Hong_Kong_1995
ATGAAGACTATCATTGCTTTGAGCTACATTTTATGTCTGGTTTTCGCTCAAAAACTTCCCGGAAATGACAACAGCA---CAGCAACGCTGTGCCTGGGACACCATGCAGTGCCAAACGGAACGCTAGTGAAAACAATCACGAATGATCAAATTGAAGTGACTAATGCTACTGAGCTGGTTCAGAGTTCCTCAACAGGTAGAATATGCGACAGTCCTCACCGAATCCTTGATGGAAAAAACTGCACACTGATAGATGCTCTATTGGGAGACCCTCATTGTGATGGCTTCCAAAATAAGGAATGGGACCTTTTTGTTGAACGCAGCAAAGCTTACAGCAACTGTTACCCTTATGATGTGCCGGATTATGCCTCCCTTAGGTCACTAGTTGCCTCATCAGGC…
>AFG72614_Hong_Kong_1995
ATGAAGACTATCATTGCTTTGAGCTACATTTTATGTCTGGTTTTCGCTCAAAAACTTCCCGGAAATGACAACAGCA---CGGCAACGCTGTGCCTGGGACACCATGCAGTGCCAAACGGAACGCTAGTGAAAACAATCACGAATGACCAAATTGAAGTGACTAATGCTACTGAGCTGGTTCAGAGTTCCTCAACAGGTAGAATATGCGACAGTCCTCACCGAATCCTTGATGGAAAAAACTGCACACTGATAGATGCTCTATTGGGAGACCCTCATTGTGATGGCTTCCAAAATAAGGAATGGGACCTTTTTGTTGAACGCAGCAAAGCTTACAGCAACTGTTACCCTTATGATGTGCCGGATTATGCCTCCCTTAGGTCACTAGTTGCCTCATCCGGC…
>AFG72636_Netherlands_1995
ATGAAGACTATCATTGCTTTGAGCTACATTTTATGTCTGGTTTTCGCTCAAAAACTTCCCGGAAATGACAACAGCA---CAGCAACGCTGTGCCTGGGACACCATGCAGTGCCAAACGGAACGCTAGTGAAAACAATCACAAATGATCAAATTGAAGTGACTAATGCTACTGAGCTGGTTCAGAGTTCCTCAACAGGTAGAATATGCGACAGTCCTCACCGAATCCTTGATGGAAAAAACTGCACACTGATAGATGCTCTATTGGGAGACCCTCATTGTGATGGCTTCCAAAATAAGGAATGGGACCTTTTTGTTGAACGCAGCAAAGCTTACAGCAACTGTTACCCTTATGATGTGCCGGATTATGCTTCCCTTAGGTCACTAGTTGCCTCATCAGGC…
>ABE13628_USA_1995
ATGAAGACTATCATTGCTTTGAGCTACATTTTATGTCTGGTTTTCGCTCAAAAACTTCCCGGAAATGACAACAGCA---CAGCAACGCTGTGCCTGGGACATCATGCAGTGCCAAACGGAACGCTAGTGAAAACAATCACGAATGATCAAATTGAAGTGACTAATGCTACTGAGCTGGTTCAGAGTTCCTCAACAGGTAGAATATGCGACAGTCCTCACCGAATCCTTGATGGAAAAAACTGCACACTGATAGATGCTCTATTGGGAGACCCTCATTGTGATGGCTTCCAAAATAAGGAATGGGACCTTTTTGTTGAACGCAGCAAAGCTTACAGCAACTGTTACCCTTATGATGTGCCGGATTATGCCTCCCTTAGGTCACTAGTTGCCTCATCAGGC…
>ABE14019_USA_1995
ATGAAGACTATCATTGCTTTGAGCTACATTTTATGTCAGGTTTTCGCTCAAAAACTTCCCGGAAATGACAACAGCA---CAGCAACGCTGTGCCTGGGACACCATGCAGTGCCAAACGGAACGCTAGTGAAAACAATCACGAATGATCAAATTGAAGTGACTAATGCTACTGAGCTGGTTCAGAGTTCCTCAACAGGTAGAATATGCGACAGTCCTCACCGAATCCTTGATGGAAAAAACTGCACACTGATAGATGCTCTATTGGGAGACCCTCATTGTGATGGCTTCCAAAATAAGGAATGGGACCTTTTTGTTGAACGCAGCAAAGCTTACAGCAACTGTTACCCTTATGATGTGCCGGATTATGCCTCCCTTAGGTCACTAGTTGCCTCATCAGGC…
>AAC59602_Austria_1996
ATGAAGACTATCATTGCTTTGAGCTACATTTTATGTCTGGTTTTCGCTCAAAAACTTCCCGGAAATGACAACAGCA---CAGCAACGCTGTGCCTGGGACACCATGCAGTGCCAAACGGAACGCTAGTGAAAACAATCACAAATGATCAAATTGAAGTGACTAATGCTACTGAGCTGGTTCAGAGTTCCTCAACAGGTAGAATATGCGACAGTCCTCACCGAATCCTTGATGGAAAAAACTGCACACTGATAGATGCTCTATTGGGAGACCCTCATTGTGATGGCTTCCAAAATAAGGAATGGGACCTTTTTGTTGAACGCAGCAAAGCTTACAGCAACTGTTACCCATATGATGTGCCGGATTATGCCTCCCTTAGGTCACTAGTTGCCTCATCAGGC…
>AIU46045_Australia_1996
ATGAAGACTATCATTGCTTTGAGCTACATTTTATGTCTGGTTTTCGCTCAAAAACTTCCCGGAAATGACAACAGCA---CGGCAACGCTGTGCCTGGGACACCATGCAGTGCCAAACGGAACGCTAGTGAAAACAATCACGAATGACCAAATTGAAGTGACTAATGCTACTGAGCTGGTTCAGAGTTCCTCAACAGGTAGAATATGCGACAGTCCTCACCGAATCCTTGATGGAAAAAACTGCACACTGATAGATGCTCTATTGGGAGACCCTCATTGTGATGGCTTCCAAAATAAGGAATGGGACCTTTTTGTTGAACGCAGCAAAGCTTACAGCAACTGTTACCCTTATGATGTGCCGGATTATGCCTCCCTTAGGTCACTAGTTGCCTCATCCGGC…
>AIW60692_New_Zealand_1996
ATGAAGACTATCATTGCTTTGAGCTACATTTTATGTCTGGTTTTCGCTCAAAAACTTCCCGGAAATGACAACAGCA---CGGCAACGCTGTGCCTGGGACACCATGCAGTGCCAAACGGAACGCTAGTGAAAGCAATCACGAATGACCAAATTGAAGTGACTAATGCTACTGAGCTGGTTCAGAGTTCCTCAACAGGTAGAATATGCGACAGTCCTCACCGAATCCTTGATGGAAAAAACTGCACACTGATAGATGCTCTATTGGGAGACCCTCATTGTGATGGCTTCCAAAATAAGGAATGGGACCTTTTTGTTGAACGCAGCAAAGCTTACAGCGACTGTTACCCTTATGATGTGCCGGATTATGCTTCCCTTAGGTCACTAGTTGCCTCATCCGGC…
>ABE13824_USA_1996
ATGAAGACTATCATTGCTTTGAGCTACATTTTATGTCAGGTTTTCGCTCAAAAACTTCCCGGAAATGACAACAGCA---CAGCAACGCTGTGCCTGGGACACCATGCAGTGCCAAACGGAACGCTAGTGAAAACAATCACGAATGATCAAATTGAAGTGACTAATGCTACTGAGCTGGTTCAGAGTTCCTCAACAGGTAGAATATGCGACAGTCCTCACCGAATCCTTGATGGAAAAAACTGCACACTGATAGATGCTCTATTGGGAGACCCTCATTGTGATGGCTTCCAAAATAAGGAATGGGACCTTTTTGTTGAACGCAGCAAAGCTTACAGCAACTGTTACCCTTATGATGTGCCGGATTATGCCTCCCTTAGGTCACTAGTTGCCTCATCAGGC…
>ABG37175_USA_1996
ATGAAGACTATCATTGCTTTGAGCTACATTTTATGTCAGGTTTTCGCTAAAAAACTTCCCGGAAATGACAACAGCA---CAGCAACGCTGTGCCTGGGACACCATGCAGTGCCAAACGGAACGCTAGTGAAAACAATCACGAATGATCAAATTGAAGTGACTAATGCTACTGAGCTGGTTCAGAGTTCCTCAACAGGTAGAATATGCGACAGTCCTCACCGAATCCTTGATGGAAAAAACTGCACACTGATAGATGCTCTATTGGGAGACCCTCATTGTGATGGCTTCCAAAATAAGGAATGGGACCTTTTTGTTGAACGCAGCAAAGCTTACAGCAACTGTTACCCTTATGATGTGCCGGATTATGCCTCCCTTAGGTCACTAGTTGCCTCATCAGGC…
>ABG37153_USA_1996
ATGAAGACTATCATTGCTTTGAGCTACATTTTATGTCAGGTTTTCACTCAAAAACTTCCCGGAAATGACAACAGCA---CAGCAACGCTGTGCCTGGGACACCATGCAGTGCCAAACGGAACGCTAGTGAAAACAATCACGAATGATCAAATTGAAGTGACTAATGCTACTGAGCTGGTTCAGAGTTCCTCAACAGGTAGAATATGCGACAGTCCTCACCGAATCCTTGATGGAAAAAACTGCACACTGATAGATGCTCTATTGGGAGACCCTCATTGTGATGGCTTCCAAAATAAGGAATGGGACCTTTTTGTTGAACGCAGCAAAGCTTACAGCAACTGTTACCCTTATGATGTGCCGGATTATGCCTCCCTTAGGTCACTAGTTGCCTCATCAGGC…
>ABG47862_USA_1996
ATGAGGACTATCATTGCTTTGAGCTACATTTTATGTCTGGTTTTCGCTCAAAAACTTCCCGGAAATGACAACAGCA---CGGCAACGCTGTGCCTGGGACACCATGCAGTGCCAAACGGAACGCTAGTGAAAACAATCACGAATGACCAAATTGAAGTGACTAATGCTACTGAGCTGGTTCAGAGTTCCTCAACAGGTAGAATATGCAACAGTCCTCATCGAATCCTTGATGGAAAAAACTGCACACTGATAGATGCTCTATTGGGAGACCCTCATTGTGATGGCTTCCAAAATAAGGAATGGGACCTTTTTGTTGAACGCAGCAAAGCTTACAGCAACTGTTACCCTTATGATGTGCCGGATTATGCTTCCCTTAGGTCACTAATTGCCTCATCCGGC…
>AFJ74396_Malaysia_1996
ATGAAGACTATCATTGCTTTGAGCTACATTTTATGTCTGGTTTTCGCTCAAAAACTTCCCGGAAATGACAACAGCA---CGGCAACGCTGTGCCTGGGACACCATGCAGTGCCAAACGGAACGCTAGTGAAAACAATCACGAATGACCAAATTGAGGTGACTAATGCTACTGAGCTGGTTCAGAGTTCCTCAACAGGTAGAATATGCGACAGTCCTCACCGAATCCTTGATGGAAAAAACTGCACACTGATAGATGCTCTATTGGGAGACCCTCATTGTGATGGCTTCCAAAATAAGGAATGGGACCTTTTTGTTGAACGCAGCAAAGCTTACAGCAACTGTTACCCTTATGATGTGCCGGATTATGCCTCCCTTAGGTCACTAGTTGCCTCATCCGGC…
>AFJ77451_Malaysia_1996
ATGAAGACTATCATTGCTTTGAGCTACATTTTATGTCTGGTTTTCGCTCAAAAACTTCCCGGAAATGACAACAGCA---CGGCAACGCTGTGCCTGGGACACCATGCAGTGCCAAACGGAACGCTAGTGAAAACAATCACGAATGACCAAATTGAAGTGACTAATGCTACTGAGCTGGTTCAGAGTTCCTCAACAGGTAGAATATGCGACAGTCCTCACCGAATCCTTGATGGAAAAAACTGCACACTGATAGATGCTCTATTGGGAGACCCTCATTGTGATGGCTTCCAAAATAAGGAATGGGACCTTTTTGTTGAACGCAGCAAAGCTTACAGCAACTGTTACCCTTATGATGTGCCGGATTATGCCTCCCTTAGGTCACTAGTTGCCTCATCCGGC…
>AFH00505_France_1996
ATGAAGACTATCATTGCTTTGAGCTACATTTTATGTCTGGTTTTCGCTCAAAAACTTCCCGGAAATGACAACAGCA---CGGCAACGCTGTGCCTGGGACACCATGCAGTGCCAAACGGAACGCTAGTGAAAACAATCACAAATGACCAAATTGAAGTGACTAATGCTACTGAGCTGGTTCAGAGTTCCTCAACAGGTAGAATATGCGACAGTCCTCACCGAATCCTTGATGGAAAAAACTGCACACTGATAGATGCTCTATTGGGAGACCCTCATTGTGATGGCTTCCAAAATAAGGAATGGGACCTTTTTGTTGAACGCAGCAAAGCTTACAGCAACTGTTACCCTTATGATGTGCCGGATTATGCCTCCCTTAGGTCACTAGTTGCCTCATCCGGC…
>ABD79233_USA_1996
ATGAAGACTATCATTGCTTTGAGCTACATTTTATGTCTGGTTTTCGCTCAAAAACTTCCCGGAAATGACAACAGCA---CGGCAACGCTGTGCCTGGGACACCATGCAGTGCCAAACGGAACGCTAGTGAAAACAATCACGAATGACCAAATTGAAGTGACTAATGCTACTGAGCTGGTTCAGAGTTCCTCAACAGGTAGAATATGCGACAGTCCTCACCAAATCCTTGATGGAAAAAACTGCACACTGATAGATGCTCTATTGGGAGACCCTCATTGTGATGGCTTCCAAAATAAGGAATGGGACCTTTTTGTTGAACGCAGCACAGCTTACAGCAACTGTTACCCTTATGATGTGCCGGATTATGCCTCCCTTAGGTCACTAGTTGCCTCATCCGGC…
>ABG26769_USA_1996
ATGAAGACTATCATTGCTTTGAGCTACATTTTATGTCTGGTTTTCGCTCAAAAACTTCCCGGAAATGACAACAGCA---CGGCAACGCTGTGCCTGGGACACCATGCAGTGCCAAACGGAACGCTAGTGAAAACAATCACGAATGACCAAATTGAAGTGACTAATGCTACTGAGCTGGTTCAGAATTCCTCAACAGGTAGGATATGTGACAGTCCTCACCGAATCCTTGATGGGAAAAACTGCACACTGATAGATGCTCTATTGGGAGACCCTCATTGTGATGGCTTCCAAAATAAGGAATGGGACCTTTTTGTTGAACGCAGCAAAGCTTACAGCAACTGTTACCCTTATGATGTGCCGGATTATGCCTCCCTTAGGTCACTAGTTGCCTCATCCGGC…
>ABD78126_USA_1996
ATGAAGACTATCATTGCTTTGAGCTACATTTTATGTCTGGTTTTCGCTCAAAAACTTCCCGGAAATGACAACAGCA---CGGCAACGCTGTGCCTGGGACACCATGCAGTGCCAAACGGAACGCTAGTGAAAACAATCACGAATGACCAAATTGAAGTGACTAATGCTACTGAGCTGGTTCAGAGTTCCTCAACAGGTAGAATATGCGACAGTCCTCACCGAATCCTTGATGGAAAAAACTGCACACTGATAGATGCTCTATTGGGAGACCCTCATTGTGATGGCTTCCAAAATAAGGAATGGGACCTTTTTGTTGAACGCAGCAAAGCTTACAGCGACTGTTACCCTTATGATGTGCCGGATTATGCTTCCCTTAGGTCACTAGTTGCCTCATCCGGC…
>ABI92291_USA_1996
ATGAAGACTATCATTGCTTTGAGCTACATTTTATGTCTGGTTTTCGCTCAAAAACTTCCCGGAAATGACAACAGCA---CGGCAACGCTGTGCCTGGGACACCATGCAGTGCCAAACGGAACGCTAGTGAAAACAATCACGAATGACCAAATTGAAGTGACTAATGCTACTGAGCTGGTTCAGAATTCCTCAACAGGTAGGATATGTGACAGTCCTCACCGAATCCTTGATGGGAAAAACTGCACACTGATAGATGCTCTATTGGGAGACCCTCATTGTGATGGCTTCCAAAATAAGGAATGGGACCTTTTTGTTGAACGCAGCAAAGCTTACAGCAACTGTTACCCTTATGATGTGCCGGATTATGCCTCCCTTAGGTCACTAGTTGCCTCATCCGGC…
>ABE12645_USA_1996
ATGAAGACTATCATTGCTTTGAGCTACATTCTATGTCTGGTTTTCGCTCAAAAACTTCCCGGAAATGACAACAGCA---CGGCAACGCTGTGCCTGGGACACCATGCAGTGCCAAACGGAACGCTAGTGAAAACAATCACGAATGACCAAATTGAAGTGACTAATGCTACTGAGCTGGTTCAGAATTCCTCAACAGGTAGGATATGTGACAGTCCTCACCGAATCCTTGATGGGAAAAACTGCACACTGATAGATGCTCTATTGGGAGACCCTCATTGTGATGGCTTCCAAAATAAGGAATGGGACCTTTTTGTTGAACGCAGCAAAGCTTACAGCAACTGTTACCCTTATGATGTGCCGGATTATGCCTCCCTTAGGTCACTAGTTGCCTCATCCGGC…
>ABD77895_USA_1996
ATGAAGACTATTATTGCTTTGAGCTACATTTTATGTCTGGTTTTCGCTCAAAAACTTCCCGGAAATGACAACAGCA---CGGCAACGCTGTGCCTGGGACACCATGCAGTGCCAAACGGAACGCTAGTGAAAACAATCACGAATGACCAAATTGAAGTGACTAATGCTACTGAGCTGGTTCAGAGTTCCTCAACAGGTAGAATATGCGACAGTCCTCACCGAATCCTTGATGGAAAAAACTGCACACTGATAGATGCTCTATTGGGAGACCCTCATTGTGATGGCTTCCAAAATAAGGAATGGGACCTTTTTGTTGAACGCAGCAAAGCTTACAGCAACTGTTACCCTTATGATGTGCCGGATTATGCCTCCCTTAGGTCACTAGTTGCCTCATCCGGC…
>ABD77873_USA_1996
ATGAAGACTATTATTGCTTTGAGCTACATTTTATGTCTGGTTTTCGCTCAAAAACTTCCCGGAAATGACAACAGCA---CGGCAACGCTGTGCCTGGGACACCATGCAGTGCCAAACGGAACGCTAGTGAAAACAATCACGAATGACCAAATTGAAGTGACTAATGCTACTGAGCTGGTTCAGGGTTCCTCAACAGGTAGAATATGCGACAGTCCTCACCGAATCCTTGATGGAAAAAACTGCACACTGATAGATGCTCTATTGGGAGACCCTCATTGTGATGGCTTCCAAAATAAGGAATGGGACCTTTTTGTTGAACGCAGCAAAGCTTACAGCAACTGTTACCCTTATGATGTGCCGGATTATGCCTCCCTTAGGTCACTAGTTGCCTCATCAGGC…
>ABG37142_USA_1996
ATGAAGACTATTATTGCTTTGAGCTACATTTTATGTCTGGTTTTCGCTCAAAAACTTCCCGGAAATGACAACAGCA---CGGCAACGCTGTGCCTGGGACACCATGCAGTGCCAAACGGAACGCTAGTGAAAACAATCACGAATGACCAAATTGAAGTGACTAATGCTACTGAGCTGGTTCAGGGTTCCTCAACAGGTAGAATATGCGACAGTCCTCACCGAATCCTTGATGGAAAAAACTGCACACTGATAGATGCTCTATTGGGAGACCCTCATTGTGATGGCTTCCAAAATAAGGAATGGGACCTTTTTGTTGAACGCAGCAAAGCTTACAGCAACTGTTACCCTTATGATGTGCCGGATTATGCCTCCCTTAGGTCACTAGTTGCCTCATCAGGC…
>AFJ77528_Malaysia_1996
ATGAAGACTATCATTGCTTTGAGCTACATTTTATGTCTGGTTTTCGCCCAAAAACTTCCCGGAAATGACAACAGCA---CGGCAACGCTGTGCCTGGGACACCATGCAGTGCCAAACGGAACGCTAGTGAAAACAATCACGAATGACCAAATTGAAGTGACTAATGCTACTGAGCTGGTTCAGAGTTCCTCAACAGGTAGAATATGCGACAGTCCTCACCAAATCCTTGATGGAAAAAACTGCACACTGATAGATGCTCTATTGGGAGACCCTCATTGTGATGGCTTCCAAAATAAGGAATGGGACCTTTTTGTTGAACGCAGCACAGCTTACAGCAACTGTTACCCTTATGATGTGCCGGATTATGCCTCCCTTAGGTCACTAGTTGCCTCATCCGGC…
>ABD78115_USA_1996
ATGAAGACTATCATTGCTTTGAGCTACATTTTATGTCTGGTTTTCGCTCAAAAACTTCCCGGAAATGACAACAGCA---CGGCAACGCTGTGCCTGGGACACCATGCAGTGCCAAACGGAACGCTAGTGAAAACAATCACGAATGACCAAATTGAAGTGACTAATGCTACTGAGCTGGTTCAGAGTTCCTCAACAGGTAGAATATGCGACAGTCCTCACCGAATCCTTGATGGAAAAAACTGCACACTGATAGATGCTCTATTGGGAGACCCTCATTGTGATGGCTTCCAAAATAAGGAATGGGACCTTTTTGTTGAACGCAGCAAAGCTTACAGCGACTGTTACCCTTATGATGTGCCGGATTATGCTTCCCTTAGGTCACTAGTTGCCTCATCCGGC…
>AAK52910_France_1997
ATGAAGACTATCATTGCTTTGAGCTACATTTTATGTCTGGTTTTCGCTCAAAAACTTCCCGGAAATGACAACAGCA---CGGCAACGCTGTGCCTGGGACACCATGCAGTGCCAAACGGAACGCTAGTGAAAACAATCACGAATGACCAAATTGAAGTGACTAATGCTACTGAGCTGGTTCAGAGTTCCTCAACAGGTAGAATATGCGACAGTCCTCACCAAATCCTTGATGGAAAAAACTGCACACTGATAGATGCTCTATTGGGAGACCCTCATTGTGATGGCTTCCAAAATAAGGAATGGGACCTTTTTGTTGAACGCAGCACAGCTTACAGCAACTGTTACCCTTATGATGTGCCGGATTATGCCTCCCTTAGGTCACTAGTTGCCTCATCCGGC…
>AAK52912_France_1997
ATGAAGACTATCATTGCTTTGAGCTACATTTTATGTCTGGTTTTCGCTCAAAAACTTCCCGGAAATGACAACAGCA---CGGCAACGCTGTGCCTGGGACACCATGCAGTGCCAAACGGAACGCTAGTGAAAACAATCACGAATGACCAAATTGAAGTGACTAATGCTACTGAGCTGGTTCAGAGTTCCTCAACAGGTAGAATATGCGACAGTCCTCACCGAATCCTTGATGGAAAAAACTGCACACTGATAGATGCTCTATTGGGAGACCCTCATTGTGATGGCTTCCAAAATAAAGAATGGGACCTTTTTGTTGAACGCACCAAAGCTTACAGCAACTGTTACCCTTATGATGTGCCGGATTATGCCTCCCTTAGGTCACTAGTTGCCTCATCCGGC…
>AIU46040_Australia_1997
ATGAAGACTATCATTGCTTTGAGCTACATTTTATGTCTGGTTTTCGCTCAAAAACTTCCCGGAAATGGCAACAGCA---CGGCAACGCTGTGCCTGGGACACCATGCAGTGCCAAACGGAACGCTAGTGAAAACAATCACGAATGACCAAATTGAAGTGACTAATGCTACTGAGCTGGTTCAGAGTTCCTCAACAGGTAGAATATGCGGCAGTCCTCACCGAATCCTTGATGGAAAAAACTGCACACTGATAGATGCTCTATTGGGAGACCCTCATTGTGATGGCTTCCAAAATAAGGAATGGGACCTTTTTGTTGAACGCAGCACAGCTTACAGCAACTGTTACCCTTATGATGTGCCGGATTATGCCTCCCTTAGGTCACTAGTTGCCTCATCCGGC…
>AIU46050_Australia_1997
ATGAAGACTATCATTGCTTTGAGCTACATTTTATGTCTGGTTTTCGCTCAAAAACTTCCCGGAAATGACAACAGCA---CGGCAACGCTGTGCCTGGGACACCATGCAGTGCCAAACGGAACGCTAGTGAAAACAATCACGAATGACCAAATTGAAGTGACTAATGCTACTGAGCTGGTTCAGAGTTCCTCAACAGGTAGAATATGCGACAGTCCTCACCGAATCCTTGATGGAGAAAACTGCACACTGATAGATGCTCTATTGGGAGACCCTCATTGTGATGGCTTCCAAAATAAGGAATGGGACCTTTTTGTTGAACGCAGCAAAGCCTACAGCAACTGTTACCCTTATGATGTGCCGGATTATGCCTCCCTTAGGTCACTAGTTGCCTCATCCGGC…
>AFG72735_Norway_1997
ATGAAGACTATCATTGCTTTGAGCTACATTTTATGTCTGGTTTTCGCTCAAAAACTTCCCGGAAATGACAACAGCA---CGGCAACGCTGTGCCTGGGACACCATGCAGTGCCAAACGGAACGCTAGTGAAAACAATCACGAATGACCAAATTGAAGTGACTAATGCTACTGAGCTGGTTCAGAGTTCCTCAACAGGTAGAATATGCGACAGTCCTCACCGAATCCTTGATGGAAAAAACTGCACACTGATAGATGCTCTATTGGGAGACCCTCATTGTGATGGCTTCAAAAATAAGGAATGGGACCTTTTTGTTGAACGCAGCACAGCTTACAGCAACTGTTACCCTTATGATGTGCCGGATTATGCCTCCCTTAGGTCACTAGTTGCCTCATCCGGC…
>ABD79134_USA_1997
ATGAAGACTATCATTGCTTTGAGCTACATTTTATGTCTGGTTTTCGCTCAAAAACTTCCCGGAAATGACAACAGCA---CGGCAACGCTGTGCCTGGGACACCATGCAGTGCCAAACGGAACGCTAGTGAAAACAATCACGAATGACCAAATTGAAGTGACTAATGCTACTGAGCTGGTTCAGAGTTCCTCAACAGGTAGAATATGCGACAGTCCTCACCAAATCCTTGATGGAAAAAACTGCACACTGATAGATGCTCTATTGGGAGACCCTCATTGTGATGGCTTCCAAAATAAGAAATGGGACCTTTTTGTTGAACGCAGCACAGCTTACAGCAACTGTTACCCTTATGATGTGCCGGATTATGCCTCCCTTAGGTCACTAGTTGCCTCATCCGGC…
>ABD77829_USA_1997
ATGAAGACTATCATTGCTTTGAGCTACATTTTATATCTGGTTTTCGCTCAAAAACTTCCCGGAAATGACAACAGCA---CGGCAACGCTGTGCCTGGGACACCATGCAGTGCCAAACGGAACACTAGTGAAAACAATCACGAATGACCAAATTGAAGTGACTAATGCTACTGAGCTGGTTCAGAGTTCCTCAACAGGTAGACTATGCGACAGTCCTCACCGAATCCTTGACGGGAAAAACTGCACACTGATAGATGCTCTATTGGGAGACCCTCATTGTGATGGCTTCCAAAATAAGGAATGGGACCTTTTTGTTGAACGCAGCAAAGCTTACAGCGACTGTTACCCTTATGATGTGCCGGATTATGCTTCCCTTAGGTCACTAGTTGCCTCATCCGGC…
>ACK99476_Italy_1997
ATGAAGACTATCATTGCTTTGAGCTACATTTTATGTATGGTTTTCGCTCAAAAACTTCCCGGAAATGACAACAGCA---CGGCAACGCTGTGCCTGGGACACCATGCAGTGCCAAACGGAACGCTAGTGAAAACAATCACGAATGACCAAATTGAAGTGACTAATGCTACTGAGCTGGTTCAGAGTTCCTCAACAGGTAGAATATGCGACAGTCCTCACCGAATCCTTGATGGAAAAAACTGCACACTGATAGATGCTCTATTGGGAGACCCTCATTGTGATGACTTCCAAAATAAGGAATGGGACCTTTTTGTTGAACGCAGCAAAGCTTACAGCAACTGTTACCCTTATGATGTGCCGGATTATGCCTCCCTTAGGTCACTAGTTGCCTCATCCGGC…
>ABD77862_USA_1997
ATGAAGACTATCATTGCTTTGAGCTACATTTTATGTCTGGTTTTCGCTCAAAAACTTCCCGGAAATGACAACAGCA---CGGCAACGCTGTGCCTGGGACACCATGCAGTGCCAAACGGAACGCTAGTGAAAACAATCACGAATGACCAAATTGAAGTGACTAATGCTACTGAGCTGGTTCAGAGTTCCTCAACAGGTAGAATATGCGACAGTCCTCACCGAATCCTTGATGGAAAAAACTGCACACTGATAGATGCTCTATTGGGAGACCCTCATTGTGATGGCTTCCAAAATAAGGAATGGGACCTTTTTGTTGAACGCAGCAAAGCTTACAGCGACTGTTACCCTTATGATGTGCCGGATTATGCTTCCCTTAGGTCACTAGTTGCCTCATCCGGC…
>AFJ77561_Malaysia_1997
ATGAAGACTATCATTGCTTTGAGCTACATTTTATGTCTGGTTTTCGCTCAAAAACTTCCCGGAAATGACAACAGCA---CGGCAACGCTGTGCCTGGGACACCATGCAGTGCCAAACGGAACGCTAGTGAAAACAATCACGAATGACCAAATTGAAGTGACTAATGCTACTGAGCTGGTTCAGAGTTCCTCAACAGGTAGAATATGCGACAGTCCTCACCGAATCCTTGATGGAAAAAACTGCACACTGATAGATGCTCTATTGGGAGACCCTCATTGTGATGGCTTCCAAAATAAGGAATGGGACCTTTTTGTTGAACGCAGCAAAGCTTACAGCAACTGTTACCCTTATGATGTGCCGGATTATGCCTCCCTTAGGTCACTAGTTGCCTCATCCGGC…
>AFG72702_Hong_Kong_1997
ATGAAGACTATCATTGCTTTGAGCTACATTTTATGTCTGGTTTTCGCTCAAAAACTTCCCGGAAATGACAACAGCA---CGGCAACGCTGTGCCTGGGACACCATGCAGTGCCAAACGGAACGCTAGTGAAAACAATCACGAATGACCAAATTGAAGTGACTAATGCTACTGAGCTGGTTCAGAGTTCCTCAACGGGTAGAATATGCGACAGTCCTCACCGAATCCTTGATGGAAAAAACTGCACACTGATAGATGCTCTATTGGGAGACCCTCATTGTGATGGCTTCCAAAATAAGGAATGGGACCTTTTTGTTGAACGCAGCACAGCTTACAGCAACTGTTACCCTTATGATGTGCCGGATTATGCCTCCCTTAGGTCACTAGTTGCCTCATCCGGC…
>AFG72713_South_Africa_1997
ATGAAGATTATCATTGCTTTGAGCTACATTTTATGTCTGGTTTTCGCTCAAAAACTTCCCGGAAATGACAACAGCA---CGGCAACGCTGTGCCTGGGACACCATGCAGTGCCAAACGGAACGCTAGTGAAAACAATCACGAATGACCAAATTGAAGTGACTAATGCTACTGAGCTGGTTCAGAGTTCCTCAACAGGTAGAATATGCGACAGTCCTCACCAAATCCTTGATGGGAAAAACTGCACACTGATAGATGCTCTATTGGGAGACCCTCATTGTGATGGCTTCAAAAATAAGGAATGGGACCTTTTTGTTGAACGCAGCACAGCTTACAGCAACTGTTACCCTTATGATGTGCCGGATTATGCCTCCCTTAGGTCACTAGTTGCCTCATCGGGC…
>AFH00527_New_Zealand_1997
ATGAAGACTATCATTGCTTTGAGCTACATTTTATGTCTGGTTTTCGCTCAAAAAATTCCCGGAAATGACAACAGCA---CGGCAACGCTGTGCCTGGGACACCATGCAGTGCCAAACGGAACGCTAGTGAAAACAATCACGAATGACCAAATTGAAGTGACTAATGCTACTGAGCTGGTTCAGAGTTCCTCAACAGGTAGAATATGCGACAGTCCTCACCGAATCCTTGATGGAGAAAACTGCACACTGATAGATGCTCTATTGGGAGACCCTCATTGTGATGGCTTCCAAAATAAGGAATGGGACCTTTTTGTTGAACGCAGCAAAGCCTACAGCAACTGTTACCCTTATGATGTGCCGGATTATGCCTCCCTTAGGTCACTAGTTGCCTCATCTGGC…
>ABB80148_USA_1997
ATGAAGACTATCATTGCTTTAAGCTACATTTTATGTCTGGTTTTCGCTCAAAAAATTCCCGGAAATGACAACAGCA---CGGCAACGCTGTGCCTGGGACACCATGCAGTGCCAAACGGAACGCTAGTGAAAACAATCACGAATGACCAAATTGAAGTGACTAATGCTACTGAGCTGGTTCAGAGTTCCTCAACAGGTAGAATATGCGACAGTCCTCACCGAATCCTTGATGGAGAAAACTGCACACTGATAGATGCTCTATTGGGAGACCCTCATTGTGATGGCTTCCAAAATAAGGAATGGGACCTTTTTGTTGAACGCAGCAAAGCCTACAGCAACTGTTACCCTTATGATGTGCCGGATTATGCCTCCCTTAGGTCACTAGTTGCCTCATCCGGC…
>ABB59996_USA_1997
ATGAAGACTATCATTGCTTTGAGCTACATTTTATGTCTGGTTTTCGCTCAAAAACTTCCCGGAAATGACAACAGCA---CGGCAACGCTGTGCCTGGGACACCATGCAGTGCCAAACGGAACGCTAGTGAAAACAATCACGAATGACCAAATTGAAGTGACTAATGCTACTGAGCTGGTTCAGAGTTCCTCAACAGGTAGAATATGCGACAGTCCTCACCGAATCCTTGATGGAGAAAACTGCACACTGATTGATGCTCTATTGGGAGACCCTCATTGTGATGGCTTCCAAAATAAGGAATGGGACCTTTTTGTTGAACGCAGCAAAGCCTACAGCAACTGTTACCCTTATGATGTGCCGGATTATGCCTCCCTTAGGTCACTAGTTGCCTCATCCGGC…
>AFJ74514_Malaysia_1997
ATGAAGACTATCATTGCTTTGAGCTACATTTTATGTCTGGTTTTCGCTCAAAAACTTCCCGGAAATGACAACAGCA---CGGCAACGCTGTGCCTGGGACACCATGCAGTGCCAAACGGAACGCTAGTGAAAACAATCACGAATGACCAAATTGAAGTGACTAATGCTACTGAGCTGGTTCAGAGTTCCTCAACAGGTAGAATATGCGACAGTCCTCACCGAATCCTTGATGGAAAAAACTGCACACTGATAGATGCTCTATTGGGAGACCCTCATTGTGATGGCTTCCAAAATAAGGAATGGGACCTTTTTGTTGAACGCAGCAAAGCTTACAGCAACTGTTACCCTTATGATGTGCCGGATTATGCCTCCCTTAGGTCACTAGTTGCCTCATCCGGC…
>ABB80159_USA_1997
ATGAAGACTATCATTGCTTTGAGCTACATTTCATGTCTGGTTTTCGCTCAAAAACTTCCCGGAAATGACAACAGCA---CGGCAACGCTGTGCCTGGGACACCATGCAGTGCCAAACGGAACGCTAGTGAAAACAATCACAAATGACCAAATTGAAGTGACTAATGCTACTGAGCTGGTTCAGAGTTCCTCAACAGGTAGAATATGCGACAGTCCTCACCGAATCCTTGATGGAGAAAACTGCACACTGATAGATGCTCTATTGGGAGACCCTCATTGTGATGGCTTCCAAAATAAGGAATGGGACCTTTTTGTTGAACGCAGCAAAGCCTACAGCAACTGTTACCCTTATGATGTGCCGGATTATGCCTCCCTTAGGTCACTAGTTGCCTCATCCGGC…
>ABB80092_USA_1997
ATGAAGACTATCATTGCTTTGAGCTACATTTCATGTCTGGTTTTCGCTCAAAAACTTCCCGGAAATGACAACAGCA---CGGCAACGCTGTGCCTGGGACACCATGCAGTGCCAAACGGAACGCTAGTGAAAACAATCACGAATGACCAAATTGAAGTGACTAATGCTACTGAGCTGGTTCAGAGTTCCTCAACAGGTAGAATATGCGACAGTCCTCACCGAATCCTTGATGGAGAAAACTGCACACTGATAGATGCTCTATTGGGAGACCCTCATTGTGATGGCTTCCAAAATAAGGAATGGGACCTTTTTGTTGAACGCAGCAAAGCCTACAGCAACTGTTACCCTTATGATGTGCCGGATTATGCCTCCCTTAGGTCACTAGTTGCCTCATCCGGC…
>ABB80715_USA_1997
ATGAAGACTATCATTGCTTTGAGCTACATTTCATGTCTGGTTTTCGCTCAAAAACTTCCCGGAAATGACAACAGCA---CGGCAACGCTGTGCCTGGGACACCATGCAGTGCCAAACGGAACGCTAGTGAAAACAATCACGAATGACCAAATTGAAGTGACTAATGCTACTGAGCTGGTTCAGAGTTCCTCAACAGGTAGAATATGCGACAGTCCTCACCGAATCCTTGATGGAGAAAACTGCACACTGATAGATGCTCTATTGGGAGACCCTCATTGTGATGGCTTCCAAAATAAGGAATGGGACCTTTTTGTTGAACGCAGCAAAGCCTACAGCAACTGTTACCCTTATGATGTGCCGGATTATGCCTCCCTTAGGTCACTAGTTGCCTCATCCGGC…
>ABB80492_USA_1997
ATGAAGACTATCATTGCTTTGAGCTACATTTTATGTCTGGTTTTCGCTCAAAAACTTCCCGGAAATGACAACAGCA---CGGCAACGCTGTGCCTGGGACACCATGCAGTGCCAAACGGAACGCTAGTGAAAACAATCACGAATGACCAAATTGAAGTGACTAATGCTACTGAGCTGGTTCAGAATTCCTCAACAGGTAGAATATGCGACAGTCCTCACCGAATCCTTGATGGAGAAAACTGCACACTGATAGATGCTCTATTGGGAGACCCTCATTGTGATGGCTTCCAAAATAAGGAATGGGACCTTTTTGTTGAACGCAGCAAAGCCTACAGCAACTGTTACCCTTATGATGTGCCGGATTATGCCTCCCTTAGGTCACTAGTTGCCTCATCCGGC…
>BAA86063_Japan_1998
ATGAAGACTATCATTGCTTTGAGCTACATTTTATGTCTGGTTTTCGCTCAAAAACTTCCCGGAAATGACAACAGCA---CGGCAACACTGTGCCTGGGACACCATGCAGTGCCAAACGGAACGCTAGTGAAAACAATCACGAATGACCAAATTGAAGTGACTAATGCTACTGAGCTGGTTCAGAGTTCCTCAACAGGTAGAATATGCGACAGTCCTCACCGAATCCTTGATGGAGAGAACTGCACACTGATAGATGCTCTATTGGGAGACCCTCATTGTGATGGCTTCCAAAATAAGGAATGGGACCTTTTTGTTGAACGCAGCAAAGCCTACAGCAACTGTTACCCTTATGATGTGCCGGATTATGCCTCCCTTAGATCACTAGTTGCCTCATCCGGC…
>AAK53066_Switzerland_1998
ATGAAGACTATCATTGCTTTGAGCTACATTTTATGTCTGGTTTTCGCTCAAAAACTTCCCGGAAATGACAACAGCA---CGGCAACGCTGTGCCTGGGACACCATGCAGTGCCAAACGGAACGCTAGTGAAAACAATCACGAATGACCAAATTGAAGTGACTAATGCTACTGAGCTGGTTCAGAGTTCCTCAACAGGTAGAATATGCGACAGTCCTCACCGAATCCTTGATGGAGAAAACTGCACACTGATAGATGCTCTATTGGGAGACCCTCATTGTGATGGCTTCCAAAATAAGGAATGGGACCTTTTTGTTGAACGCAGCAAAGCCTACAGCAACTGTTACCCTTATGATGTGCAGGATTATGCCTCCCTTAGGTCACTAGTTGCCTCATCCGGC…
>ABW37358_Thailand_1998
ATGAAGACTATCATTGCTTTGAGCTACATTTTATGTCTGGTTTTCGCTCAAAAACTTCCCGGAAATGACAACAGCA---CGGCAACGCTGTGCCTGGGACACCATGCAGTGCCAAACGGAACGCTAGTGAAAACAATCACGAATGACCAAATTGAAGTGACTAATGCTACTGAGCTGGTTCAGAGTTCCTCAACAGGCAGAATATGCGACAGTCCTCACCGAATCCTTGATGGAGAAAACTGCACACTGATAGATGCTCTATTGGGAGACCCTCATTGTGATGGCTTCCAAAATAAGGAATGGGACCTTTTTGTTGAACGCAGCAAAGCCTACAGCAACTGTTACCCTTATGATGTGCCGGATTATGCCTCCCTTAGGTCACTAGTTGCCTCATCCGGC…
>ACF36184_Hong_Kong_1998
ATGAAGACTATCATTGCTTTGAGCTACATTTTATGTCTGGTTTTCGCTCAAAAACTTCCCGGAAATGACAACAGCA---CGGCAACGCTGTGCCTGGGACACCATGCAGTGCCAAACGGAACGCTAGTGAAAACAATCACGAATGACCAAATTGAAGTGACTAATGCTACTGAGCTGGTTCAGAGTTCCTCAACAGGTAGAATATGCGACAGTCCTCACCGAATCCTTGATGGAGAAAACTGCACACTGATAGATGCTCTATTGGGAGACCCTCATTGTGATGGCTTCCAAAATAAGGAATGGGACCTTTTTGTTGAACGCAGCAAAGCCTACAGCAACTGTTACCCTTATGATGTGCAGGATTATGCCTCCCTTAGGTCACTAGTTGCCTCATCCGGC…
>ABD15592_USA_1998
ATGAAGACTATCATTGCTTTGAGCTACATTTCATGTCTGGTTTTCGCTCAAAAACTTCCCGGAAATGACAACAGCA---CGGCAACGCTGTGCCTGGGACACCATGCAGTGCCAAACGGAACACTAGTGAAAACAATCACAAATGACCAAATTGAAGTGACTAATGCTACTGAGCTGGTTCAGAGTTCCTCAACAGGTAGAATATGCGACAGTCCTCACCGAATCCTTGATGGAGAAAACTGCACACTGATAGATGCTCTATTGGGAGACCCTCATTGTGATGGCTTCCAAAATAAGGAATGGGACCTTTTTGTTGAACGCAGCAAAGCCTACAGCAACTGTTACCCTTATGATGTGCCGGATTATGCCTCCCTTAGGTCACTAGTTGCCTCATCCGGC…
>ACF36192_Hong_Kong_1998
ATGAAGACTATCATTGCTTTGAGCTACATTTTATGTCTGGTTTTCGCTCAAAAACTTCCCGGAAATGACAACAGCA---CGGCAACGCTGTGCCTGGGACACCATGCAGTGCCAAACGGAACGCTAGTGAAAACAATCACGAATGACCAAATTGAAGTGACTAATGCTACTGAGCTGGTTCAGAGTTCCTCAACAGGTAGAATATGCGACAGTCCTCACCGAATCCTTGATGGAGAAAACTGCACACTGATAGATGCTCTATTGGGAGACCCTCATTGTGATGGCTTCCATAATAAGGAATGGGACCTTTTTGTTGAACGCAGCAAAGCCTACAGCAACTGTTACCCTTATGATGTGCAGGATTATGCCTCCCTTAGGTCACTAGTTGCCTCATCCGGC…
>ABB80081_USA_1998
ATGAAGACTATCATTGCTTTGAGCTACATTTCATGTCTGGTTTTCGCTCAAAAACTTCCCGGAAATGACAACAGCA---CGGCAACGCTGTGCCTGGGACACCATGCAGTGCCAAACGGAACGCTAGTGAAAACAATCACGAATGACCAAATTGAAGTGACTAATGCTACTGAGCTGGTTCAGAGTTCCTCAACAGGTAGAATATGCGACAGTCCTCACAGAATCCTTGATGGAGAAAACTGCACACTGATAGATGCTCTATTGGGAGACCCTCATTGTGATGGCTTCCAAAATAAGGAATGGGACCTTTTTGTTGAACGCAGCAAAGCCTACAGCAACTGTTACCCTTATGATGTGCCGGATTATGCCTCCCTTAGGTCACTAGTTGCCTCATCCGGC…
>ABB80503_USA_1998
ATGAAGACTATCATTGCTTTGAGCTACATTTCATGTCTGGTTTTCGCTCAAAAACTTCCCGGAAATGACAACAACA---CGGCAACGCTGTGCCTGGGACACCATGCAGTGCCAAACGGAACGCTAGTGAAAACAATCACGAATGACCAAATTGAAGTGACTAATGCTACTGAGCTGGTTCAGAGTTCCTCAACAGGTAGAATATGCGACAGTCCTCACCGAATCCTTGATGGAGAAAACTGCACACTGATAGATGCTCTATTGGGAGACCCTCATTGTGATGGCTTCCAAAATAAGGAATGGGACCTTTTTGTTGAACGCAGCAAAGCCTACAGCAACTGTTACCCTTATGATGTGCCGGATTATGCCTCCCTTAGGTCACTAGTTGCCTCATCCGGC…
>ACT21467_USA_1998
ATGAAGACTATCATTGCTTTGAGCTACATTTTATGTCTGGTTTTCGCTCAAAAACTTCCCGGAAGTGACAACAGCA---CGGCAACGCTGTGCCTGGGACACCATGCAGTGCCAAACGGAACGCTAGTGAAAACAATCACGAATGACCAAATTGAAGTGACTAATGCTACTGAGCTGGTTCAGAGTTCCTCAACAGGTAAAATATGCGACAGTCCTCACCGAATCCTTGATGGAAAAAACTGCACACTGATAGATGCTCTATTGGGAGACCCTCATTGTGATGGCTTCAAAAATAAGGAATGGGACCTTTTTGTTGAACGCAGCACAGCTTACAGCAACTGTTACCCTTATGATGTGCCGGATTATGCCTCCCTTAGGTCACTAGTTGCCTCATCCGGC…
>ACT21471_USA_1998
ATGAAGACTATCATTGCTTTGAGCTACATTTCATGTCTGGTTTTCGCTCAAAAACTTCCCGGAAATGACAACAGCA---CGGCAACGCTGTGCCTGGGACACCATGCAGTGCCAAACGGAACGCTAGTGAAAACAATCACGAATGACCAAATTGAAGTGACTAATGCTACTGAGCTGGTTCAGAGTTCCTCAACAGGTAGAATATGCGACAGTCCTCACCGAATCCTTGATGGAGAAAACTGCACACTGATAGATGCTCTATTGGGAGACCCTCATTGTGATGGCTTCCAAAATAAGGAATGGGACCTTTTTGTTGAACGCAGCAAAGCCTACAGCAACTGTTACCCTTATGATGTGCCGGATTATGCCTCCCTTAGGTCACTAGTTGCCTCATCCGGC…
>ABB80196_USA_1998
ATGAAGACTATCATTGCTTTGAGCTACATTTCATGTCTGGTTTTCGCTCAAAAACTTCCCGGAAATGACAACAGCA---CGGCAACGCTGTGCCTGGGACACCATGCAGTGCCAAACGGAACGCTAGTGAAAACAATCACGAATGACCAAATTGAAGTGACTAATGCTACTGAGCTGGTTCAGAGTTCCTCAACAGGTAGAATGTGCGACAGTCCTCACCGAATCCTTGATGGAGAAAACTGCACACTGATAGATGCTCTATTGGGAGACCCTCATTGTGATGGCTTCCAAAATAAGGAATGGGACCTTTTTGTTGAACGCAGCAAAGCCTACAGCAACTGTTACCCTTATGATGTACCGGATTATGCCTCCCTTAGGTCACTAGTTGCCTCATCCGGC…
>ABB80529_USA_1998
ATGAAGACTATCATTGCTTTGAGCTACATTTCATGTCTGGTTTTCGCTCAAAAACTTCCCGGAAATGACAACAGCA---CGGCAACGCTGTGCCTGGGACACCATGCAGTGCCAAACGGAACGCTAGTGAAAACAATCACGAATGACCAAATTGAAGTGACTAATGCTACTGAGCTGGTTCAGAGTTCCTCAACAGGTAGAATATGCGACAGTCCTCACCGAATCCTTGATGGAGAAAACTGCACACTGATAGATGCTCTATTGGGAGACCCTCATTGTGATGGCTTCCAAAATAAGGAATGGGACCTTTTTGTTGAACGCAGCAAAGCCTACAGCAACTGTTACCCTTATGATGTGCCGGATTATGCCTCCCTTAGGTCACTAGTTGCCTCATCCGGC…
>ABB80672_USA_1998
ATGAAGACTATCATTGCTTTGAGCTACATTTTATGTCTGGTTTTCGCTCAAAAACTTCCCGGAAATGACAACAGCA---CGGCAACGCTGTGCCTGGGACACCATGCAGTGCCAAACGGAACGCTAGTGAAAACAATCACGAATGACCAAATTGAAGTGACTAATGCTACTGAGCTGGTTCAGGGTTCCTCAACAGGTAGAATATGCGACAGTCCTCACCAAATCCTTGATGGAAAAAACTGCACACTGATAGATGCTCTATTGGGAGACCCTCATTGTGATGGCTTCCAAAATAAGGAATGGGACCTTTTTGTTGAACGCAGCACAGCTTACAGCAACTGTTACCCTTATGATGTGCCGGATTATGCCTCCCTTAGGTCACTAGTTGCCTCATCCGGC…
>AFG72768_Netherlands_1998
ATGAAGACTATCATTGCTTTAAGCTACATTTTATGTCTGGTTTTCGCTCAAAAACTTCCCGGAAATGACAACAGCA---CGGCAACGCTGTGCCTGGGACACCATGCAGTGCCAAACGGAACGCTAGTGAAAACAATCACGAATGACCAAATTGAAGTGACTAATGCTACTGAGCTGGTTCAGAGTTCCTCAACAGGTAGAATATGCGACAGTCCTCACCGAATCCTTGATGGAGAAAACTGCACACTGATAGATGCTCTATTGGGAGACCCTCATTGTGATGGCTTCCAAAATAAGGAATGGGACCTTTTTGTTGAACGCAGCAAAGCCTAYAGCAACTGTTACCCTTATGATGTGCAGGATTATGCCTCCCTTAGGTCACTAGTTGCCTCATCCGGC…
>AFJ77682_Malaysia_1998
ATGAAGACTATCATTGCTTTGAGCTACATTTTATGTCTGGTTTTCGCTCAAAAACTTCCCGGAAATGACAACAGCA---CGGCAACGCTGTGCCTGGGACACCATGCAGTGCCAAACGGAACGCTAGTGAAAACAATCACGAATGACCAAATTGAAGTGACTAATGCTACTGAGCTGGTTCAGAGTTCCTCAACAGGTAGAATATGCGACAGTCCTCACCGAATCCTTGATGGAGAAAACTGCACACTGATAGATGCTCTATTGGGAGACCCTCATTGTGATGGCTTCCAAAATAAGGAATGGGACCTTTTTGTTGAACGCAGCAAAGCCTACAGCAACTGTTACCCTTATGATGTGCCGGATTATGCCTCCCTTAGGTCACTAGTTGCCTCATCCGGC…
>ACF36251_Hong_Kong_1998
ATGAAGACTATCATTGCTTTGAGCTACATTTTATGTCTGGTTTTCGCTCAAAAACTTCCCGGAAATGACAACAGCA---CGGCAACGCTGTGCCTGGGACACCATGCAGTGCCAAACGGAACGCTAGTGAAAACAATCACGAGTGACCAAATTGAAGTGACTAATGCTACTGAGCTGGTTCAGAGTTCCTCAACAGGTAGAATATGCGACAGTCCTCACCGAATCCTTGATGGAGAAAACTGCACACTGATAGATGCTCTATTGGGAGACCCTCATTGTGATAGCTTCCAAAATAAGGAATGGGACCTTTTTGTTGAACGCAGCAAAGCCTACAGCAACTGTTACCCTTATGATGTGCCGGATTATGCCTCCCTTAGGTCACTAGTTGCCTCATCCGGC…
>AFH00549_Netherlands_1998
ATGAAGACTATCATTGCTTTGAGCTACATTTTATGTCTGGTTTTCGCTCAAAAACTTCCCGGAAATGACAACAGCA---CGGCAACGCTGTGCCTGGGACACCATGCAGTGCCAAACGGAACGCTAGTGAAAACAATCACGAATGACCAAATTGAAGTGACTAATGCTACTGAGCTGGTTCAGAGTTCCTCAACAGGTAGAATATGCGACAGTCCTCACCGAATCCTTGATGGAGAAAACTGCACACTGATAGATGCTCTATTGGGAGACCCTCATTGTGATGGCTTCCAAAATAAGGAATGGGACCTTTTTGTTGAACGCAGCAAAGCCTACAGCAACTGTTACCCTTATGATGTACCGGATTATGCCTCCCTTAGGTCACTAGTTGCCTCATCCGGC…
>AAY64232_USA_1998
ATGAAGACTATCATTGCTTTGAGCTACATTCTATGTCTGGTTTTCGCTCAAAAACTTCCCGGAAATGACAACAGCA---CGGCAACGCTGTGCCTGGGGCACCATGCAGTGCCAAACGGAACGCTAGTGAAAACAATCACGAATGACCAAATTGAAGTGACTAATGCTACTGAGCTGGTTCAGAGTTCCTCAACAGGTAGAATATGCGACAGTCCTCACCAAATCCTTGATGGAGAAAACTGCACACTAATAGATGCTCTATTGGGAGACCCTCATTGTGATGGCTTCCAAAATAAGGAATGGGACCTTTTTGTTGAACGCAGCAAAGCCTACAGCAACTGTTACCCTTATGATGTGCCGGATTATGCCTCCCTTAGGTCACTAGTTGCCTCATCCGGC…
>AAZ83312_USA_1998
ATGAAGACTATCATTGCTTTGAGCTACATTTTATGTCTGGTTTTCGCTCAAAAACTTCCTGGAAATGACAACAGCA---CGGCAACGCTGTGCCTGGGACACCATGCAGTGCCAAACGGAACGCTAGTGAAAACAATCACGAATGACCAAATTGAAGTGACTAATGCTACTGAGCTGGTTCAGAGTTCCTCAACAGGTAGAATATGCGACAGTCCTCACCAAATCCTTGATGGAGAAAACTGCACACTGATAGATGCTCTATTGGGAGACCCCCATTGTGATGGCTTCCAAAATAAGGAATGGGACCTTTTTGTTGAACGCAGCAAAGCCTACAGCAACTGTTACCCTTATGATGTGCCGGATTATGCCTCCCTTAGGTCACTAGTTGCCTCATCCGGC…
>AAZ74386_USA_1998
ATGAAGACTATCATTGCTTTGAGCTACATTTTATGTCTGGTTTTCGCTCAAAAACTTCCCGGAAATGACAACAGCA---CGGCAACGCTGTGCCTGGGGCACCATGCAGTGCCAAACGGAACGCTAGTGAAAACAATCACGAATGACCAAATTGAAGTGACTAATGCTACTGAGCTGGTTCAGAGTTCCTCAACAGGTAGAATATGCGACAGTCCTCACCAAATCCTTGATGGAGAAAACTGCACACTAATAGATGCTCTATTGGGAGACCCTCATTGTGATGGCTTCCAAAATAAGGAATGGGACCTTTTTGTTGAACGCAGCAAAGCCTACAGCAACTGTTACCCTTATGATGTGCCGGATTATGCCTCCCTTAGGTCACTAGTTGCCTCATCCGGC…
>AAK62039_Hong_Kong_1999
ATGAAGACTATCATTGCTTTGAGCTACATTTTATGCCTGGTTTTCGCTAAAAAACTTCCCGGAAATGACAACAGCA---CGGCAATGCTGTGCCTGGGACACCATGCAGTGCCAAACGGAACGCTAGTGAAAACAATCACGAATGACCAAATTGAAGTGACTAATGCTACTGAGCTGGTTCAGAGTTCCTCAACAGGTAGAATATGCGACAGTCCTCACCAAATCCTTGATGGAGAAAACTGCACACTGATAGATGCTCTATTGGGAGACCCACATTGTGATGGCTTCCAAAATAAGGAATGGGACCTTTTTGTTGAACGCAGCAAAGCCTACAGCAACTGTTACCCTTATGATGTGCCGGATTATGCCTCCCTTAGGTCACTAGTTGCCTCATCCGGC…
>ABO33047_Australia_1999
ATGAAGACTATCATTGCTTTGAGCTACATTTTATGTCTGGTTTTCGCTCAAAAACTTCCCGTAAATGACAACAGCA---CGGCAACGCTGTGCCTGGGACACCATGCAGTGCCAAACGGAACGCTAGTGAAAACAATCACGAATGACCACATTGAAGTGACTAATGCTACTGAGCTGGTTCAGAGTTCCTCAACAGGTAGAATATGCGACAGTCCTCACCAAATCCTTGATGGAGAAAACTGCACACTAATAGATGCTCTATTGGGAGACCCTCATTGTGATGGCTTCCAAAATAAGGAATGGGACCTTTTTGTTGAACGCAGCACAGCCTACAGCAACTGTTACCCTTATGATGTGCCGGATTATGCCTCCCTTAGGTCACTAGTTGCCTCATCCGGC…
>ACF36181_Hong_Kong_1999
ATGAAGACTATCATTGCTTTGAGCTACATTTTATGTCTGGTTTTCGCTCAAAAACTTCCCGGAAATGACAACAGCA---CGGCAACGCTGTGCCTGGGACACCATGCAGTGCCAAACGGAACGCTAGTGAAAACAATCACGAATGACCAAATTGAAGTGACTAATGCTACTGAGCTGGTTCAGAGTTCCTCAACAGGTAGAATATGCGACAGTCCTCACCAAATCCTTGATGGAGAAAACTGCACACTGATAGATGCTCTATTGGGAGACCCACATTGTGATGGCTTCCAAAATAAGGAATGGGACCTTTTTGTTGAACGCAGCAAAGCCTACAGCAACTGTTACCCTTATGATGTGCCGGATTATGCCTCCCTTAGGTCACTAGTTGCCTCATCCGGC…
>AAY98366_USA_1999
ATGAAGACTATCATTGCTTTGAGCTACATTTTATGCCTGGTTTTCGCTCAAAAACTTCCCGGAAATGACAACAGCA---CGGCAACGCTGTGCCTGGGACACCATGCAGTGCCAAACGGAACGCTAGTGAAAACAATCACGAGTGACCAAATTGAAGTGACTAATGCTACTGAGCTGGTTCAGAGTTCCTCAACAGGTAGAATATGCGACAGTCCTCACCGAATCCTTGATGGAGAAAACTGCACACTGATAGATGCTCTATTGGGAGACCCTCATTGTGATGGCTTCCAAAATAAGGAATGGGACCTTTTTGTTGAACGCAGCAAAGCCTACAGCAACTGTTACCCTTATGATGTGCCGGATTATGCCTCCCTTAGGTCACTAGTTGCCTCATCCGGC…
>AAZ74397_USA_1999
ATGAATACTATCATTGCTTTGAGCTACATTTTATGTCTGGTTTTTGCTCAAAAACTTCCCGGAAATGACAACAGCA---CGGCAACGCTGTGCCTGGGACACCATGCAGTGCCAAACGGAACGCTAGTGAAAACAATCACGAGTGACCAAATTGAAGTGACTAATGCTACTGAGCTGGTTCAGAGTTCCTCAACAGGTAGAATATGCGACAGTCCTCACCGAATCCTTGATGGAGAAAACTGCACACTGATAGATGCTCTATTGGGAGACCCTCTTTGTGATGGCTTCCAAAATAAGGAATGGGACCTTTTTGTTGAACGCAGCAAAGCCTACAGCAACTGTTACCCTTATGATGTGCCGGATTATGCCTCCCTTAGGTCACTAGTTGCCTCATCCGGC…
>ABB53696_USA_1999
ATGAAGACTATCATTGCTTTGAGCTACATTTTATGTCTGGTTTTCGCTCAAAAACTTCCCGGAAATGACAACAGCA---CGGCAACGCTGTGCCTGGGGCACCATGCAGTGCCAAACGGAACGCTAGTGAAAACAATCACGAATGACCAAATTGAAGTGACTAATGCTACTGAGCTGGTTCAGAGTTCCTCAACAGGTAGAATATGCGACAGTCCTCACCAAATCCTTGATGGAGAAAACTGCACACTAATAGATGCTCTATTGGGAGACCCTCATTGTGATGGCTTCCAAAATAAGGAATGGGACCTTTTTGTTGAACGCAGCAAAGCCTACAGCAACTGTTACCCTTATGATGTGCCGGATTATGCCTCCCTTAGGTCACTAGTTGCCTCATCCGGC…
>AFJ77506_Malaysia_1999
ATGAAGACTATCATTGCTTTGAGCTACATTTTATGTCTGGTTTTCGCTCAAAAACTTCCCGGAAATGACAACAGCA---CGGCAACGCTGTGCCTGGGACACCATGCAGTGCCAAACGGAACGCTAGTGAAAACAATCACGAATGACCAAATTGAAGTGACTAATGCTACTGAGCTGGTTCAGAGTTCCTCAACAGGTAGAATATGCGACAGTCCCCACCAAATCCTTGATGGAGAAAACTGCACACTAATAGATGCTCTATTGGGAGACCCTCATTGTGATGGCTTCCAAAATAAGGAATGGGACCTTTTTGTTGAACGCAGCAAAGCCTACAGCAACTGTTACCCTTATGATGTGCCGGATTATGCCTCCCTTAGGTCACTAGTTGCCTCATCCGGC…
>AAY98376_USA_1999
ATGAAGACTATCATTGCTTTGAGCTACATTTTATGTCTGGTTTTCGCTCAAAAACTTCCCGGAAATGACAACAGCA---CGGCAACGCTGTGCCTGGGACACCATGCAGTGCCAAACGGAACGCTAGTGAAAACAATCACGAATGACCAAATTGAAGTGACTAATGCTACTGAGCTGGTTCAGAGTTCCTCAACAGGTAGAATATGTGACAGTCCTCACCAAATCCTTGATGGAGAAAACTGCACACTAATAGATGCTCTATTGGGAGATCCTCATTGTGATGGCTTCCAAAATAAGGAATGGGACCTTTTTGTTGAACGCAGCAAAGCCTACAGCAACTGTTACCCTTATGATGTGCCGGATTATGCCTCCCTTAGGTCACTAGTTGCCTCATCCGGC…
>AAZ74408_USA_1999
ATGAAGACTATCATTGCTTTGAGCTACATTTTATGTCTGGTTTTCGCTCAAAAACTTCCCGGAAATGACAACAGCA---CGGCAACGCTGTGCCTGGGGCACCATGCAGTGCCAAACGGAACGCTAGTGAAAACAATCACGAATGACCAAATTGAAGTGACTAATGCTACTGAGCTGGTTCAGAGTTCCTCAACAGGTAGAATATGCGACAGTCCTCACCAAATCCTTGATGGAGAAAACTGCACACTAATAGATGCTCTATTGGGAGACCCTCATTGTGATGGCTTCCAAAATAAGGAATGGGACCTTTTTGTTGAACGCAGCAAAGCCTACAGCAACTGTTACCCTTATGATGTGCCGGATTATGCCTCCCTTAGGTCACTAGTTGCCTCATCCGGC…
>AAY98227_USA_1999
ATGAAGACTATCATTGCTTTGAGCTACATTTTATGTCTGGTTTTCGCTCAAAAACTTCCCGGAAATGACAACAGCA---CGGCAACGCTGTGCCTGGGGCACCATGCAGTGCCAAACGGAACGCTAGTGAAAACAATCACGAATGACCAAATTGAAGTGACTAATGCTACTGAGCTGGTTCAGAGTTCCTCAACAGGTAGAATATGCGACAGTCCTCACCAAATCCTTGATGGAGAAAACTGCACACTAATAGATGCTCTATTGGGAGACCCTCATTGTGATGGCTTCCAAAATAAGGAATGGGACCTTTTTGTTGAACGCAGCAAAGCCTACAGCAACTGTTACCCTTATGATGTGCCGGATTATGCCTCCCTTAGGTCACTAGTTGCCTCATCCGGC…
>ACF36330_Hong_Kong_1999
ATGAAGACTATCATTGCTTTGAGCTACATTTTATGTCTGGTTTTCGCTCAAAAACTTCCCGGAAATGACAACAGCA---CGGCAACGCTGTGCCTGGGACACCATGCAGTGCCAAACGGAACGCTAGTGAAAACAATCACGAATGACCAAATTGAAGTGACTAATGCTACTGAGCTGGTTCAGAGTTCCTCAACAGGTAGAATATGCGACAGTCCTCACCAAATCCTTGATGGAGAAAACTGCACACTGATAGATGCTCTATTGGGAGACCCACATTGTGATGGCTTCCAAAATAAGGAATGGGACCTTTTTGTTGAACGCAGCAAAGCCTACAGCAACTGTTACCCTTATGATGTGCCGGATTATGCCTCCCTTAGGTCACTAGTTGCCTCATCCGGC…
>AAY28275_USA_1999
ATGAAGACTATCATTGCTTTGAGCTACATTTTATGTCTGGTTTTCGCTCAAAAACTTCCCGGAAATGACAACAGCA---CGGCAACGCTGTGCCTGGGGCACCATGCAGTGCCAAACGGAACGCTAGTGAAAACAATCACGAATGACCAAATTGAAGTGACTAATGCTACTGAGCTGGTTCAGAGTTCCTCAACAGGTAGAATATGCGACAGTCCTCACCAAATCCTTGATGGAGAAAACTGCACACTAATAGATGCTCTATTGGGAGACCCTCATTGTGATGGCTTCCAAAATAAGGAATGGGACCTTTTCGTTGAACGCAGCAAAGCCTACAGCAACTGTTACCCTTATGATGTGCCGGATTATGCCTCCCTTAGGTCACTAGTTGCCTCATCCGGC…
>AAY44755_USA_1999
ATGAAGACTATCATTGCTTTGAGCTACATTTTATGTCTGGTTTTCGCTCAAAAACTTCCCGGAAATGACAACAGCA---CGGCAACGCTGTGCCTGGGGCACCATGCAGTGCCAAACGGAACGCTAGTGAAAACAATCACGAATGACCAAATTGAAGTGACTAATGCTACTGAGCTGGTTCAGAGTTCCTCAACAGGTAGAATATGCGACAGTCCTCACCAAATCCTTGATGGAGAAAACTGCACACTAATAGATGCTCTATTGGGAGACCCTCATTGTGATGGCTTCCAAAATAAGGAATGGGACCTTTTCGTTGAACGCAGCAAAGCCTACAGCAACTGTTACCCTTATGATGTGCCGGATTATGCCTCCCTTAGGTCACTAGTTGCCTCATCCGGC…
>AAY44785_USA_1999
ATGAAGACTATCATTGCTTTGAGCTACATTTTATGTCTGGTTTTCGCTCAAAAACTTCCCGTAAATGACAACAGCA---CGGCAACGCTGTGCCTGGGACACCATGCAGTGCCAAACGGAACGCTAGTGAAAACAATCACGAATGACCACATTGAAGTGACTAATGCTACTGAGCTGGTTCAGAGTTCCTCAACAGGTAGAATATGCGACAGTCCTCACCAAATCCTTGATGGAGAAAACTGCACACTAATAGATGCTCTATTGGGAGACCCTCATTGTGATGGCTTCCAAAATAAGGAATGGGACCTTTTTGTTGAACGCAGCACAGCCTACAGCAACTGTTACCCTTATGATGTGCCGGATTATGCCTCCCTTAGGTCACTAGTTGCCTCATCCGGC…
>AAX76693_USA_1999
ATGAAGACTATCATTGCTTTGAGCTACATTTTATGTCTGGTTTTCGCTCAAAAACTTCCCGTAAATGACAACAGCA---CGGCAACGCTGTGCCTGGGACACCATGCAGTGCCAAACGGAACGCTAGTGAAAACAATCACGAATGACCACATTGAAGTGACTAATGCTACTGAGCTGGTTCAGAGTTCCTCAACAGGTAGAATATGCGACAGTCCTCACCAAATCCTTGATGGAGAAAACTGCACACTAATAGATGCTCTATTGGGAGACCCTCATTGTGATGGCTTCCAGAATAAGGAATGGGACCTTTTTGTTGAACGCAGCACAGCCTACAGCAACTGTTACCCTTATGATGTGCCGGATTATGCCTCCCTTAGGTCACTAGTTGCCTCATCCGGC…
>AAX76673_USA_1999
ATGAAGACTATCATTGCTTTGAGCTACATTTTATGTCTGGTTTTCGCTCAAAAACTTCCCGTAAATGACAACAGCA---CGGCAACGCTGTGCCTGGGACACCATGCAGTGCCAAACGGAACGCTAGTGAAAACAATCACGAATGACCACATTGAAGTGACTAATGCTACTGAGCTGGTTCAGAGTTCCTCAACAGGTAGAATATGCGACAGTCCTCACCAAATCCTTGATGGAGAAAACTGCACACTAATAGATGCTCTATTGGGAGACCCTCATTGTGATGGCTTCCAGAATAAGGAATGGGACCTTTTTGTTGAACGCAGCACAGCCTACAGCAACTGTTACCCTTATGATGTGCCGGATTATGCCTCCCTTAGGTCACTAGTTGCCTCATCCGGC…
>ABA42928_USA_1999
ATGAAGACTATCATTGCTTTGAGCTACATTCTATGTCTGGTTTTCGCTCAAAAACTTCCCGTAAATGACAACAGCA---CGGCAACGCTGTGCCTGGGACACCATGCAGTGCCAAACGGAACGCTAGTGAAAACAATCACGAATGACCACATTGAAGTGACTAATGCTACTGAGCTGGTTCAGAGTTCCTCAACAGGTAGAATATGCGACAGTCCTCACCAAATCCTTGATGGAGAAAACTGCACACTAATAGATGCTCTATTGGGAGACCCTCATTGTGATGGCTTCCAGAATAAGGAATGGGACCTTTTTGTTGAACGCAGCACAGCCTACAGCAACTGTTACCCTTATGATGTGCCGGATTATGCCTCCCTTAGGTCACTAGTTGCCTCATCCGGC…
>ABB02869_USA_1999
ATGAAGACTATCATTGCTTTGAGCTACATTTTATGTCTGGTTTTCGCTCAAAAACTTCCCGTAAATGACAACAGCA---CGGCAACGCTGTGCCTGGGACACCATGCAGTGCCAAACGGAACGCTAGTGAAAACAATCACGAATGACCACATTGAAGTGACTAATGCTACTGAGCTGGTTCAGAGTTCCTCAACAGGTAGAATATGCGACAGTCCTCACCAAATCCTTGATGGAGAAAACTGCACACTAATAGATGCTCTATTGGGAGACCCTCATTGTGATGGCTTCCAAAATAAGGAATGGGACCTTTTTGTTGAACGCAGCACAGCCTACAGCAACTGTTACCCTTATGATGTGCCGGATTATGCCTCCCTTAGGTCACTAGTTGCCTCATCCGGC…
>ABU92579_Denmark_2000
ATGAAGACTATCATTGCTTTGAGCTACATTTTATGTCTGGTTTTCGCTCAAAAACTTCCCGTAAATGACAACAGCA---CGGCAACGCTGTGCCTGGGACACCATGCAGTGCCAAACGGAACGCTAGTGAAAACAATCACGAATGACCACATTGAAGTGACTAATGCTACTGAGCTGGTTCAGAGTTCCTCAACAGGTAGAATATGCGACAGTCCTCACCAAATCCTTGATGGAGAAAACTGCACACTAATAGATGCTCTATTGGGAGACCCTCATTGTGATGGCTTCCAAAATAAGGAATGGGACCTTTTTGTTGAACGCAGCACAGCCTACAGCAACTGTTACCCTTATGATGTGCCGGATTATGCCTCCCTTAGGTCACTAGTTGCCTCATCCGGC…
>ABU92670_Denmark_2000
ATGAAGACTATCATTGCTTTGAGCTACATTTTATGTCTGGTTTTCGCTCAAAAACTTCCCGTAAATGACAACAGCA---CGGCAACGCTGTGCCTGGGACACCATGCAGTGCCAAACGGAACGCTAGTGAAAACAATCACGAATGACCACATTGAAGTGACTAATGCTACTGAGCTGGTTCAGAGTTCCTCAACAGGTAGAATATGCGACAGTCCTCACCAAATCCTTGATGGAGAAAACTGCACACTAATAGATGCTCTATTGGGAGACCCTCATTGTGATGGCTTCCAGAATAAGGAATGGGACCTTTTTGTTGAACGCAGCACAGCCTACAGCAACTGTTACCCTTATGATGTACCGGATTATGCCTCCCTTAGGTCACTAGTTGCCTCATCCGGC…
>ABJ16774_Australia_2000
ATGAAGACTATCATTGCTTTGAGCTACATTTTATGTCTGGTTTTCGCTCAAAAACTTCCCGTAAATGACAACAGCA---CGGCAACGCTGTGCCTGGGACACCATGCAGTGCCAAACGGAACGCTAGTGAAAACAATCACGAATGACCACATTGAAGTGACTAATGCTACTGAGCTGGTTCAGAGTTCCCCAACAGGTAGAATATGCGACAGTCCTCACCAAATCCTTGATGGAGAAAACTGCACACTAATAGATGCTCTATTGGGAGACCCTCATTGTGATGGCTTCCAAAATAAGGAATGGGACCTTTTTGTTGAACGCAGCACAGCCTACAGCAACTGTTACCCTTATGATGTGCCGGATTATGCCTCCCTTAGGTCACTAGTTGCCTCATCCGGC…
>ABL67176_Australia_2000
ATGAAGACTATCATTGCTTTGAGCTACATTTTATGTCTGGTTTTCACTCAAAAACTTCCCGGAAATGACAACAGCA---CGGCAACGCTGTGCCTGGGGCACCATGCAGTGCCAAACGGAACGCTAGTGAAAACAATCACGAATGACCAAATTGAAGTGACTAATGCTACTGAGCTGGTTCAGAGTTCCTCAACAGGTGGAATATGCGACAGTCCTCACCAAATCCTTGATGGAGAAAACTGCACACTAATAGATGCTCTATTGGGAGACCCTCATTGTGATGGCTTCCAAAATAAGGAATGGGACCTTTTTGTTGAACGCAGCAGAGCCTACAGCAACTGTTACCCTTATGATGTGCCGGATTATGCCTCCCTTAGGTCACTAGTTGCCTCATCCGGC…
>ABO38417_Australia_2000
ATGAAGACTATCATTGCTTTGAGCTACATTTTATGTCTGGTTTTCGCTCAAAAACTTCCCGTAAATGACAACAGCA---CGGCAACGCTGTGCCTGGGACACCATGCAGTGCCAAACGGAACGCTAGTGAAAACAATCACGAATGACCACATTGAAGTGACTAATGCTACTGAGCTGGTTCAGAGTTCCCCAACAGGTAGAATATGCGACAGTCCTCACCAAATCCTTGATGGAGAAAACTGCACACTAATAGATGCTCTGTTGGGAGACCCTCATTGTGATGGCTTCCAAAATAAGGAATGGGACCTTTTTGTTGAACGCAGCACAGCCTACAGCAACTGTTACCCTTATGATGTGCCGGATTATGCCTCCCTTAGGTCACTAGTTGCCTCATCCGGC…
>ABQ01333_Australia_2000
ATGAAGACTATCATTGCTTTGAGCTACATTTTATGTCTGGTTTTCGCTCAAAAACTTCCCGGAAATGACAACAGCA---CGGCAACGCTGTGCCTGGGGCACCATGCAGTGCCAAACGGAACGCTAGTGAAAACAATCACGAATGACCAAATTGAAGTGACTAATGCTACTGAGCTGGTTCAGAGTTCCTCAACAGGTGGAATATGCGACAGTCCTCACCAAATCCTTGATGGAGAAAACTGCACACTAATAGATGCTCTATTGGGAGACCCTCATTGTGATGGCTTCCAAAATAAGGAATGGGACCTTTTTGTTGAACGCAGCAAAGCCTACAGCAACTGTTACCCTTATGATGTGCCGGATTATGCCTCCCTTAGGTCACTAGTTGCCTCATCCGGC…
>AAX57824_USA_2000
ATGAAGACTATCATTGCTTTGAGCTACATTTTATGTATGGTTTTCGCTCAAAAACTTCCCGTAAATGACAACAGCA---CGGCAACGCTGTGCCTGGGACACCATGCAGTGCCAAACGGAACGCTAGTGAAAACAATCACGAATGACCACATTGAAGTGACTAATGCTACTGAGCTGGTTCAGAGTTCCTCAACAGGTAGAATATGCGACAGTCCTCACCAAATCCTTGATGGAGAAAACTGCACACTAATAGATGCTCTATTGGGAGACCCTCATTGTGATGGCTTCCAAAATAAGGAATGGGACCTTTTTGTTGAACGCAGCACAGCCTACAGCAACTGTTACCCTTATGATGTGCCGGATTATGCCTCCCTTAGGTCACTAGTTGCCTCATCCGGC…
>ABB05216_USA_2000
ATGAAGACTATCATTGCTTTGAGCTACATTTTGTGTCTGGTTTTCGCTCAAAAACTTCCCGTAAATGACAACAGCA---CGGCAACGCTGTGCCTGGGACACCATGCAGTGCCAAACGGAACGCTAGTGAAAACAATCACGAATGACCACATTGAAGTGACTAATGCTACTGAGCTGGTTCAGAGTTCCTCAACAGGTAGAATATGCGACAGTCCTCACCAAATCCTTGATGGAGAAAACTGCACACTAATAGATGCTCTATTGGGAGACCCTCATTGTGATGGCTTCCAAAATAAGGAATGGGACCTTTTTGTTGAACGCAGCACAGCCTACAGCAACTGTTACCCTTATGATGTGCCGGATTATGCCTCCCTTAGGTCACTAGTTGCCTCATCCGGC…
>AFH00560_Netherlands_2000
ATGAAGACTATCATTGCTTTGAGCTACATTTTATGTCTGGTTTTCGCTCAAAAACTTCCCGTAAATGACAACAGCA---CGGCAACGCTGTGCCTGGGACACCATGCAGTGCCAAACGGAACGCTAGTGAAAACAATCACGAATGACCACATTGAAGTGACTAATGCTACTGAGCTGGTTCAGAGTTCCTCAACAGGTAGAATATGCGACATTCCTCACCAAATCCTTGATGGAGAAAACTGCACACTAATAGATGCTCTATTGGGAGACCCTCATTGTGATGGCTTCCAAAATAAGGAATGGGACCTTTTTGTTGAACGCAGCACAGCCTACAGCAACTGTTACCCTTATGATGTGCCGGATTATGCCTCCCTTAGGTCACTAGTTGCCTCATCCGGC…
>ABA42553_USA_2000
ATGAAGACTATCATTGCTTTGAGCTACATTTTATGTCTGGTTTTCGCTCAAAAACTTCCCGTAAATGACAACAGCA---CGGCAACGCTGTGCCTGGGACACCATGCAGTGCCAAACGGAACGCTAGTGAAAACAATCACGAATGACCACATTGAAGTGACTAATGCTACTGAGCTGGTTCAGAGTTCCTCAACAGGTAGAATATGCGACAGTCCTCACCAAATCCTTGATGGAGAAAACTGCACACTAATAGATGCTCTATTGGGAGACCCTCATTGTGATGGCTTCCAAAATAAGGAATGGGACCTTTTTGTTGAACGCAGCACAGCCCACAGCAACTGTTACCCTTATGATGTGCCGGATTATGCCTCCCTTAGGTCACTAGTTGCCTCATCCGGC…
>ABG80194_New_Zealand_2000
ATGAAGACTATCATTGCTTTGAGCTACATTTTATGTCTGGTTTTCGCTCAAAAACTTCCCGTAAATGACAACAGCA---CGGCAACGCTGTGCCTGGGACACCATGCAGTGCCAAACGGAACGCTAGTGAAAACAATCACGAATGACCACATTGAAGTGACTAATGCTACTGAGCTGGTTCAGAGTTCCTCAACAGGTAGAATATGCGACAGTCCTCACCAAATCCTTGATGGAGAAAACTGCACGCTAATAGATGCTCTATTGGGAGACCCTCATTGTGATGGCTTCCAAAATAAGGAATGGAACCTTTTTGTTGAACGCAGCACAGCCTACAGCAACTGTTACCCTTATGATGTGCCGGATTATGCCTCCCTTAGGTCACTAGTTGCCTCATCCGGC…
>AAY28551_USA_2000
ATGAAGACTATCATTGCTTTGAGCTACATTTTATGTCTGGTTTTCGCTCAAAAACTTCCCGTAAATGACAACAGCA---CGGCAACGCTGTGCCTGGGACACCATGCAGTGCCAAACGGAACGCTAGTGAAAACAATCACGAATGACCACATTGAAGTGACTAATGCTACTGAGCTGGTTCAGAGTTCCTCAACAGGTAGAATATGCGACAGTCCTCACCAAATCCTTGATGGAGAAAACTGCACACTAATAGATGCTCTATTGGGAGACCCTCATTGTGATGGCTTCCAAAATAAGGAATGGGACCTTTTTGTTGAACGCAGCACAGCCTACAGCAACTGTTACCCTTATGATGTGCCGGATTATGCCTCCCTTAGGTCACTAGTTGCCTCATCCGGC…
>ABD60834_New_Zealand_2000
ATGAAGACTATCATTGCTTTGAGCTACATTTTATGTCTGGTTTTCGCTCAAAAACTTCCCGTAAATGACAACAGCA---CGGCAACGCTGTGCCTGGGACACCATGCAGTGCCAAACGGAACGCTAGTGAAAACAATCACGAATGACCACATTGAAGTGACTAATGCTACTGAGTTGGTTCAGAGTTCCTCAACAGGTAGAATATGCGACAGTCCTCACCAAATCCTTGATGGAGAAAACTGCACACTAATAGATGCTCTATTGGGAGACCCTCATTGTGATGGCTTCCAAAATAAGGAATGGGACCTTTTTGTTGAACGCAGCACAGCCTACAGCAACTGTTACCCTTATGATGTGCCGGATTATGCCTCCCTTAGGTCACTAGTTGCCTCATCCGGC…
>ABD61370_New_Zealand_2000
ATGAAGACTATCATTGCTTTGAGCTACATTTTATGTCTGGTTTTCGCTCAAAAACTTCCCGTAAATGACAACAGCA---CGGCAACGCTGTGCCTGGGACACCATGCAGTGCCAAACGGAACGCTAGTGAAAACAATCACGAATGACCACATTGAAGTGACTAATGCTACTGAGTTGGTTCAGAGTTCCTCAACAGGTAGAATATGCGACAGTCCTCACCAAATCCTTGATGGAGAAAACTGCACACTAATAGATGCTCTATTGGGAGACCCTCATTGTGATGGCTTCCAAAATAAGGAATGGGACCTTTTTGTTGAACGCAGCACAGCCTACAGCAACTGTTACCCTTATGATGTGCCGGATTATGCCTCCCTTAGGTCACTAGTTGCCTCATCCGGC…
>ABD61381_New_Zealand_2000
ATGAAGACTATCATTGCTTTGAGCTACATTTTATGTCTGGTTTTCGCTCAAAAACTTCCCGGAAATGACAACAGCA---CGGCAACGCTGTGCCTGGGGCACCATGCAGTGCCAAACGGAACGCTAGTGAAAACAATCACGAATGACCAAATTGAAGTGACTAATGCTACTGAGCTGGTTCAGAGTTCCTCAACAGGTGGAATATGCGACAGTCCTCACCAAATCCTTGATGGAGAAAACTGCACACTAATAGATGCTCTATTGGGAGACCCTCATTGTGATGGCTTCCAAAATAAGGAATGGGACCTTTTTGTTGAACGCAGCAAAGCCTACAGCAACTGTTACCCTTATGATGTGCCGGATTATGCCTCCCTTAGGTCACTAGTTGCCTCATCCGGC…
>ABI95228_New_Zealand_2000
ATGAAGACTATCATTGCTTTGAGCTACATTTTATGTCTGGTTTTCGCTCAAAAACTTCCCGTAAATGACAACAGCA---CGGCAACGCTGTGCCTGGGACACCATGCAGTGCCAAACGGAACGCTAGTGAAAACAATCACGAATGACCACATTGAAGTGACTAATGCTACTGAGCTGGTTCAGAGTTCCCCAACAGGTAGAATATGCGACAGTCCTCACCAAATCCTTGATGGAGAAAACTGCACACTAATAGATGCTCTATTGGGAGACCCTCATTGTGATGGCTTCCAAAATAAGGAATGGGACCTTTTTGTTGAACGCAGCACAGCCTACAGCAACTGTTACCCTTATGATGTGCCGGATTATGCCTCCCTTAGGTCACTAGTTGCCTCATCCGGC…
>ABD15702_New_Zealand_2000
ATGAAGACTATCATTGCTTTGAGCTACATTTTATGTCTGGTTTTCGCTCAAAAACTTCCCGGAAATGACAACAGCA---CGGCAACGCTGTGCCTGGGGCACCATGCAGTGCCAAACGGAACGCTAGTGAAAACAATCACGAATGACCAAATTGAAGTGACCAATGCTACTGAGCTGGTTCAGAGTTCCTCAACAGGTGGAATATGCGACAGTCCTCACCAAATCCTTGATGGAGAAAACTGCACACTAATAGATGCTCTATTGGGAGACCCTCATTGTGATGGCTTCCAAAATAAGGAATGGGACCTTTTTGTTGAACGCAGCAAAGCCTACAGCAACTGTTACCCTTATGATGTGCCGGATTATGCCTCCCTTAGGTCACTAGTTGCCTCATCCGGC…
>ABJ09239_Australia_2000
ATGAAGACTATCATTGCTTTGAGCTACATTTTATGTCTGGTTTTCGCTCAAAAACTTCCCGGAAATGACAACAGCA---CGGCAACGCTGTGCCTGGGGCACCATGCAGTGCCAAACGGAACGCTAGTGAAAACAATCACGAATGACCAAATTGAAGTGACTAATGCTACTGAGCTGGTTCAGAGTTCCTCAACAGGTGGAATATGCGACAGTCCTCACCAAATCCTAGATGGAGAAAACTGCACACTAATAGATGCTCTATTGGGAGACCCTCATTGTGATGGCTTCCAAAATAAGGAATGGGACCTTTTTGTTGAACGCAGCAAAGCCTACAGCAACTGTTACCCTTATGATGTGCCGGATTATGCCTCCCTTAGGTCACTAGTTGCCTCATCCGGC…
>ABC84571_New_Zealand_2000
ATGAAGACTATCATTGCTTTGAGCTACATTTTATGTCTGGTTTTCGCTCAAAAACTTCCCGGAAATGACAACAGCA---CGGCAACGCTGTGCCTGGGGCACCATGCAGTGCCAAACGGAACGCTAGTGAAAACAATCACGAATGACCAAATTGAAGTGACCAATGCTACTGAGCTGGTTCAGAGTTCCTCAACAGGTGGAATATGCGACAGTCCTCACCAAATCATTGATGGAGAAAACTGCACACTAATAGATGCTCTATTGGGAGACCCTCATTGTGATGGCTTCCAAAATAAGGAATGGGACCTTTTTGTTGAACGCAGCAAAGCCTACAGCAACTGTTACCCTTATGATGTGCCGGATTATGCCTCCCTTAGATCACTAGTTGCCTCATCCGGC…
>ACF36401_Hong_Kong_2000
ATGAAGACTATCATTGCTTTGAGCTACATTTTATGTCTGGTTTTCGCTCAAAAACTTCCCGTAAATGACAACAGCA---CGGCAACGCTGTGCCTGGGACACCATGCAGTGCCAAACGGAACGCTAGTGAAAACAATCACGAATGACAACATTGAAGTGACTAATGCTACTGAGCTGGTTCAGAGTTCCTCAACAGGTAGAATATGCGACAGTCCTCACCAAATCCTTGATGGAGAAAACTGCACACTAATAGATGCTCTATTGGGAGACCCTCATTGTGATGGCTTCCAAAATAAGGAATGGGACCTTTTTGTTGAACGCAGCACAGCCTACAGCAACTGTTACCCTTATGATGTGCCGGATTATGCCTCCCTTAGGTCACTAGTTGCCTCATCCGGC…
>AIU46053_Australia_2001
ATGAAGACTATCATTGCTTTGAGCTACATTTTATGTCTGGTTTTCGCTCAAAAACTTCCCGGAAATGACAACAGCA---CGGCAACGCTGTGCCTGGGGCACCATGCAGTGCCAAACGGAACGCTAGTGAAAACAATCACGAATGACCAAATTGAAGTGACTAATGCTACTGAGCTGGTTCAGAGTTCCTCAACAGGTAGAATATGCGACAGTCCTCACCAAATCCTTGATGGAGAAAACTGCACACTAATAGATGCTCTATTGGGAGACCCTCATTGTGATGGCTTCCAAAATAAGGAATGGGACCTTTTTGTTGAACGCAGCAAAGCCTACAGCAACTGTTACCCTTATGATGTGCCGGATTATGTCTCCCTTAGGTCACTAGTTGCCTCATCAGGC…
>ABW80976_USA_2001
ATGAAGACTATCATTGCTTTGAGCTACATTTTATGCCTGGTTTTCGCTCAAAAACTTCCCGGAAATGACAACAGCA---CGGCAACGCTGTGCCTGGGGCACCATGCAGTGCCAAACGGAACGCTAGTGAAAACAATCACGAATGACCAAATTGAAGTAACTAATGCTACTGAGCTGGTTCAGAGTTCTTCAACAAGTAGAATATGCGACAGTCCTCACCAAATCCTTGATGGAGAAAATTGCACACTAATAGATGCTCTATTGGGAGACCCTCATTGTGATGGCTTCCAAAATAAGGAATGGGACCTTTTTGTTGAACGCAGCAAAGCCTACAGCAACTGTTACCCTTATGATGTGCCGGATTATGTCTCCCTTAGGTCACTAGTTGCCTCATCAGGC…
>ABA18123_USA_2001
ATGAAGACTATCATTGCTTTGAGCTACATTTTATGTCTGGTTTTCGCTCAAAAACTTCCCGGAAATGACAACAGCA---CGGCAACGCTGTGCCTGGGGCACCATGCAGTGCCAAACGGAACGCTAGTGAAAACAATCACGAATGACCAAATTGAAGTGACTAATGCTACTGAGCTGGTTCAGAGTTCCTCAACAGGTAGAATATGCGACAGTCCTCACCAAATCCTTGATGGAGAAAACTGCACACTAATAGATGCTCTATTGGGAGACCCTCATTGTGATGGCTTCCAAAATAAGGAATGGGACCTTTTTGTTGAACGCAGCAAAGCCTACAGCAACTGTTACCCTTATGATGTGCCGGATTATGTCTCCCTTAGGTCACTAGTTGCCTCATCAGGC…
>AFJ77715_Malaysia_2001
ATGAAGACTATCATTGCTTTGAGCTACATTTTATGTCTGGTTTTCGCTCAAAAACTTCCCGTAAATGACAACAGCA---CGGCAACGCTGTGCCTGGGACACCATGCAGTGCCAAACGGAACGCTAGTGAAAACAATCACGAATGACAACATTGAAGTGACTAATGCTACTGAGCTGGTTCAGAGTTCCTCAACAGGTAGAATATGCGACAGTCCTCACCAAATCCTTGATGGAGAAAACTGCACACTAATAGATGCTCTATTGGGAGACCCTCATTGTGATGGCTTCCAAAATAAGGAATGGGACCTTTTTGTTGAACGCAGCACAGCCTACAGCAACTGTTACCCTTATGATGTGCCGGATTATGCCTCCCTTAGGTCACTAGTTGCCTCATCCGGC…
>ACF36230_Hong_Kong_2001
ATGAAGACTATCATTGCTTTGAGCTACATTTTATGTCTGGTTTTCGCTCAAAAACTTCCCGGAAATGACAACAGCA---CGGCAACGCTGTGCCTGGGGCACCATGCAGTGCCAAACGGAACGCTAGTGAAAACAATCACGAATGACCAAATTGAAGTGACTAATGCTACTGAGCTGGTTCAGAGTTCCTCAACAGGTAGAATATGCGACAGTCCTCACCAAATCCTTGATGGAGAAAACTGCACACTAATAGATGCTCTATTGGGAGACCCTCATTGTGATGGCTTCCAAAATAAGGAATGGGACCTTTTTGTTGAACGCAGCAAAGCCTACAGCAACTGTTACCCTTATGATGTGCCGGATTATGTCTCCCTTAGGTCACTAGTTGCCTCATCAGGC…
>ACF36280_Hong_Kong_2001
ATGAAGACTATCATTGCTTTGAGCTACATTTTATGTCTGGTTTTCGCTCAAAAACTTCCCGGAAATGACAACAGCA---CGGCAACGCTGTGCCTGGGGCACCATGCAGTACCAAACGGGACGCTAGTGAAAACAATCACGAATGACCAAATTGAAGTGACTAATGCTACTGAGCTGGTTCAGAGTTCCTCAACAGGTGGAATATGCGACAGTCCTCACCAAATCCTTGATGGAGAAAACTGCACACTAATAGATGCTCTATTGGGAGACCCTCATTGTGATGGCTTCCAAAATAAAGAATGGGACCTTTTTGTTGAACGCAGCAAAGCCTACAGCAACTGTTACCCTTATGATGTGCCGGATTATGCCTCCCTTAGGTCACTAGTTGCCTCATCCGGC…
>ACF36297_Hong_Kong_2001
ATGAAGACTATCATTGCTTTGAGCTACATTTTATGTCTGGTTTTCGCTCAAAAACTTCCCGGAAATGACAACAGCA---CGGCAACGCTGTGCCTGGGGCACCATGCAGTACCAAACGGGACGCTAGTGAAAACAATCACGAATGACCAAATTGAAGTGACTAATGCTACTGAGCTGGTTCAGAGTTCCTCAACAGGTGGAATATGCGACAGTCCTCACCAAATCCTTGATGGAGAAAACTGCACACTAATAGATGCTCTATTGGGAGACCCTCATTGTGATGGCTTCCAAAATAAAGAATGGGACCTTTTTGTTGAACGCAGCAAAGCCTACAGCAACTGTTACCCTTATGATGTGCCGGATTATGCCTCCCTTAGGTCACTAGTTGCCTCATCCGGC…
>ABI92511_Australia_2001
ATGAAGACTATCATTGCTTTGAGCTACATTTTATGTCTGGTTTTCGCTCAAAAACTTCCCGGAAATGACAACAGCA---CAGCGACGCTGTGCCTGGGGCACCATGCAGTGCCAAACGGAACGCTAGTGAAAACAATCACGAATGACCAAATTGAAGTGACTAATGCTACTGAGCTGGTTCAGAATTCCTCAACAGGTATAATATGCGACAGTCCTCACCAAATCCTTGATGGAGAAAACTGCACACTAATAGATGCTCTATTGGGAGACCCTCATTGTGATGGCTTCCAAAATAAGGAATGGGACCTTTTTGTTGAACGCAGCAAAGCCTACAGCAACTGTTACCCTTATGATGTGCCGGATTATGCCTCCCTTAGATCACTAGTTGCCTCATCCGGC…
>ACF36310_Hong_Kong_2001
ATGAAGACTATCATTGCTTTGAGCTACATTTTATGTCTGGTTTTCGCTCAAAAACTTCCCGGAAATGACAACAGCA---CGGCAACGCTGTGCCTGGGGCACCATGCAGTACCAAACGGTACGCTAGTGAAAACAATCACGAATGACCAAATTGAAGTGACTAATGCTACTGAGCTGGTTCAGAGTTCCTCAACAGGTGGAATATGCGACAGTCCTCACCAAATCCTTGATGGAGAAAACTGCACACTAATAGATGCTCTATTGGGAGACCCTCATTGTGATGGCTTCCAAAATAAAGAATGGGACCTTTTTGTTGAACGCAGCAAAGCCTACAGCAACTGTTACCCTTATGATGTGCCGGATTATGCCTCCCTTAGGTCACTAGTTGCCTCATCCGGC…
>ACF36314_Hong_Kong_2001
ATGAAGACTATCATTGCATTGAGCTACATTTTATGTCTGGTTTTCGCTCAAAAACTTCCCGGAAATGACAACAGCA---CGGCAACGCTGTGCCTGGGGCACCATGCAGTACCAAACGGTACGCTAGTGAAAACAATCACGAATGACCAAATTGAAGTGACTAATGCTACTGAGCTGGTTCAGAGTTCCTCAACAGGTGGAATATGCGACAGTCCTCACCAAATCCTTGATGGAGAAAACTGCACACTAATAGATGCTCTATTGGGAGACCCTCATTGTGATGGCTTCCAAAATAAAGAATGGGACCTTTTTGTTGAACGCAGCAAAGCCTACAGCAACTGTTACCCTTATGATGTGCCGGATTATGCCTCCCTTAGGTCACTAGTTGCCTCATCCGGC…
>ABD77785_New_Zealand_2001
ATGAAGACTATCATTGCTTTGAGCTACATTTTATGTCTGGTTTTCGCTCAAAAACTTCCCGTAAATGACAACAGCA---CGGCAACGCTGTGCCTGGGACACCATGCAGTGCCAAACGGAACGCTAGTGAAAACAATCACGAATGACAACATTGAAGTGACTAATGCTACTGAGCTGGTTCAGAGTTCCTCAACAGGTAGAATATGCGACAGTCCTCACCAAATCCTTGATGGAGAAAACTGCACACTAATAGATGCTCTATTGGGAGACCCTCATTGTGATGGCTTCCAAAATAAGGAATGGGACCTTTTTGTTGAACGCAGCACAGCCTACAGCAACTGTTACCCTTATGATGTGCCGGATTATGCCTCCCTTAGGTCACTAGTTGCCTCATCCGGC…
>ABK80124_Australia_2001
ATGAAGACTATCATTGCTTTGAGCTACATTTTATGTCTGGTTTTCGCTCAAAAACTTCCCGGAAATGACAACAGCA---CGGCAACGCTGTGCCTGGGGCACCATGCAGTGCCAAACGGAACGCTAGTGAAAACAATCACGAATGACCAAATTGAAGTGACTAATGCTACTGAGCTGGTTCAGAGTTCCTCAACAGGTAGAATATGCGACAGTCCTCACCAAATCCTTGATGGAGAAAACTGCACACTAATAGATGCTCTATTGGGAGACCCTCATTGTGATGGCTTCCAAAATAAGGAATGGGACCTTTTTGTTGAACGCAGCAAAGCCTACAGCAACTGTTACCCTTATGATGTGCCGGATTATGTCTCCCTTAGGTCACTAGTTGCCTCATCAGGC…
>ABM22059_Australia_2001
ATGAAGACTATCATTGCTTTGAGCTACATTTTATGTCTGGTTTTCGCTCAAAAACTTCCCGGAAATGACAACAGCA---CGGCAACGCTGTGCCTGGGGCACCATGCAGTGCCAAACGGAACGCTAGTGAAAACAATCACGAATGACCAAATTGAAGTGACTAATGCTACTGAGCTGGTTCAGAGTTCCTCAACAGGTAGAATATGCGACAGTCCTCACCAAATCCTTGATGGAGAAAACTGCACACTAATAGATGCTCTATTGGGAGACCCTCATTGTGATGGCTTCCAAAATAAGGAATGGGACCTTTTTGTTGAACGCAGCAAAGCCTACAGCAACTGTTACCCTTATGATGTGCCGGATTATGTCTCCCTTAGGTCACTAGTTGCCTCATCAGGC…
>ABG88795_Australia_2001
ATGAAGACTATCATTGCTTTGAGCTACATTTTATGTCTGGTTTTCGCTCAAAAACTTCCCGGAAATGACAACAGCA---GGGCAACGCTGTGCCTGGGGCACCATGCAGTGCCAAACGGAACGCTAGTGAAAACAATCACGAATGACCAAATTGAAGTGACTAATGCTACTGAGCTGGTTCAGAGTTCCTCAACAGGTAGAATATGCGACAGTCCTCACCAAATCCTTGATGGAGAAAACTGCACACTAATAGATGCTCTATTGGGAGACCCTCATTGTGATGGCTTCCAAAATAAGGAATGGGACCTTTTTGTTGAACGCAGCAAAGCCTACAGCAACTGTTACCCTTATGATGTGCCGGATTATGTCTCCCTTAGGTCACTAGTTGCCTCATCAGGC…
>ABA42302_USA_2001
ATGAAGACTATCATTGCTTTGAGCTACATTTTATGCCTGGTTTTCGCTCAAAAACTTCCCGGAAATGACAACAGCA---CGGCAACGCTTTGCCTGGGGCACCATGCAGTGCCAAACGGAACGCTAGTGAAAACAATCACGAATGACCAAATTGAAGTGACTAATGCTACTGAGCTGGTTCAGAGTTCCTCAACAGGTAGAATATGCGACAGTCCTCACCAAATCCTTGATGGAGAAAACTGCACACTAATAGATGCTCTATTGGGAGACCCTCATTGTGATGGCTTCCAAAATAAGGAATGGGACCTTTTTGTTGAACGCAGCAAAGCCTACAGCAACTGTTACCCTTATGATGTGCCGGATTATGTCTCCCTTAGGTCACTAGTTGCCTCATCAGGC…
>AAX11625_USA_2001
ATGAAGACTATCATTGCTTTGAGCTACATTTTATGCCTGGTTTTCGCTCAAAAACTTCCCGGAAATGACAACAGCA---CGGCAACGCTGTGCCTGGGGCACCATGCAGTGCCAAACGGAACGCTAGTGAAAACAATCACGAATGACCAAATTGAAGTAACTAATGCTACTGAGCTGGTTCAGAGTTCCTCAACAAGTAGAATATGCGACAGTCCTCACCAAATCCTTGATGGAGAAAACTGCACACTAATAGATGCTCTATTGGGAGACCCTCATTGTGATGGCTTCCAAAATAAGGAATGGGACCTTTTTGTTGAACGCAGCAAAGCCTACAGCAACTGTTACCCTTATGATGTGCCGGATTATGTCTCCCTTAGGTCACTAGTTGCCTCATCAGGC…
>AAX38237_USA_2001
ATGAAGACTATCATTGCTTTGAGCTACATTTTATGCCTGGTTTTCGCTCAAAAACTTCCCGGAAATGACAACAGCA---CGGCGACGCTGTGCCTGGGGCACCATGCAGTGCCAAACGGAACGCTAGTGAAAACAATCACGAATGACCAAATTGAAGTAACTAATGCTACTGAGCTGGTTCAGAGTTCCTCAACAAGTAGAATATGCGACAGTCCTCACCAAATCCTTGATGGAGAAAACTGCACACTAATAGATGCTCTATTGGGAGACCCTCATTGTGATGGCTTCCAAAATAAGGAATGGGACCTTTTTGTTGAACGCAGCAAAGCCTACAGCAACTGTTACCCTTATGATGTGCCGGATTATGTCTCCCTTAGGTCACTAGTTGCCTCATCAGGC…
>AAX12761_USA_2001
ATGAAGACTATCATTGCTTTGAGCTACATTTTATGTCTGGTTTTCGCTCAAAAACTTCCCGGAAATGACAACAGCA---CGGCAACGCTGTGCCTGGGGCACCATGCAGTGCCAAACGGAACGCTAGTGAAAACAATCACGAATGACCAAATTGAAGTGACTAATGCTACTGAGCTGGTTCAGAGTTCCTCAACAGGTAGAATATGCGACAGTCCTCACCAAATCCTTGATGGAGAAAACTGCACACTAATAGATGCTCTATTGGGAGACCCTCATTGTGATGGCTTCCAAAATAAGGAATGGGACCTTTTTGTTGAACGCAGCAAAGCCTACAGCAACTGTTACCCTTATGATGTGCCGGATTATGTCTCCCTTAGGTCACTAGTTGCCTCATCAGGC…
>AAX57733_USA_2001
ATGAAGACTATCATTGCTTTGAGCTACATTTTATGCCTGGTTTTCGCTCAAAAACTTCCCGGAAATGACAACAGCA---CGGCAACGCTGTGCCTGGGGCACCATGCAGTGCCAAACGGAACGCTAGTGAAAACAATCACGAATGACCAAATTGAAGTAACTAATGCTACTGAGCTGGTTCAGAGTTCCTCAACAAGTAGAATATGCGACAGTCCTCACCAAATCCTTGATGGAGAAAACTGCACACTAATAGATGCTCTATTGGGAGACCCTCATTGTGATGGCTTCCAAAATAAGGAATGGGACCTTTTTGTTGAACGCAGCAAAGCCTACAGCAACTGTTACCCTTATGATGTGCCGGATTATGTCTCCCTTAGGTCACTAGTTGCCTCATCAGGC…
>ABS76426_Thailand_2002
ATGAAGACTATCATTGCTTTGAGCTACATTTTATGTCTGGTTTTCGCTCAAAAACTTCCCGGAAATGACAACAGCA---CGGCAACGCTGTGCCTTGGGCACCATGCAGTACCAAATGGAACGCTAGTGAAAACAATCACGAATGACCAAATTGAAGTGACTAATGCTACTGAGCTGGTTCAGAGTTCCTCAACAGGTGGAATATGCGACAGTCCTCATCAGATCCTTGATGGAGAAAACTGCACACTAATAGATGCTCTATTGGGAGACCCTCATTGTGATGGCTTCCAAAATAAGAAATGGGACCTTTTTGTTGAACGCAGCACAGCCTACAGCAACTGTTACCCTTATGATGTGCCGGATTATGCCTCCCTTAGGTCACTAGTTGCCTCATCCGGC…
>AAX56520_USA_2002
ATGAAGACTATCATTGCTTTGAGCTACATTTTATGCCTGGTTTTCGCTCAAAAACTTCCCGGAAATGACAACAGCA---CGGCAACGCTGTGCCTGGGGCACCATGCAGTGCCAAACGGAACGCTAGTGAAAACAATCACGAATGACCAAATTGAAGTAACTAATGCTACTGAGCTGGTTCAGAGTTCCTCAACAAGTAGAATATGCGACAGTCCTCACCAAATCCTTGATGGAGAAAACTGCACACTAATAGATGCTCTATTGGGAGACCCTCATTGTGATGGCTTCCAAAATAAGGAATGGGACCTTTTTGTTGAACGCAGCAAAGCCTACAGCAACTGTTACCCTTATGATGTGCCGGATTATGTCTCCCTTAGGTCACTAGTTGCCTCATCAGGC…
>AAX47525_USA_2002
ATGAAGACTATCATTGCTTTGAGCTACATTTTATGTCTGGTTTTCGCTCAAAAACTTCCCGGAAATGACAACAGCA---CGGCAACGCTGTGCATGGGGCACCATGCAGTGCCAAACGGAACGCTAGTGAAAACAATCACGAATGACCAAATTGAAGTGACTAATGCTACTGAGCTGGTTCAGAGTTCCTCAACAGGTAGAATATGCGACAGTCCTCACCAAATCCTTGATGGAGAAAACTGCACACTAATAGATGCTCTATTGGGAGACCCTCATTGTGATGGCTTCCAAAATAAGGAATGGGACCTTTTTGTTGAACGCAGCAAAGCCTACAGCAACTGTTACCCTTATGATGTGCCGGATTATGTCTCCCTTAGGTCACTAGTTGCCTCATCAGGC…
>AAX56500_USA_2002
ATGAAGACTATCATTGCTTTGAGCTACATTTTATGTCTGGTTTTCGCTCAAAAACTTCCCGGAAATGACAACAGCA---CGGCAACGCTGTGCCTGGGGCACCATGCAGTGCCAAACGGAACGCTAGTGAAAACAATCACGAATGACCAAATTGAAGTGACTAATGCTACTGAGCTGGTTCAGAGTTCCTCAACAGGTAGAATATGCGACAGTCCTCACCAAATCCTTGATGGAGAAAACTGCACACTAATAGATGCTCTATTGGGAGACCCTCATTGTGATGGCTTCCAAAATAAGGAATGGGACCTTTTTGTTGAACGCAGCAAAGCCTACAGCAACTGTTACCCTTATGATGTGCCGGATTATGTCTCCCTTAGGTCACTAGTTGCCTCATCAGGC…
>AAX76663_USA_2002
ATGAAGACTATCATTGCTTTGAGCTACATTTTATGTCTGGTTTTCGCTCAAAAACTTCCCGGAAATGACAACAGCA---CGGCAACGCTGTGCCTGGGGCACCATGCAGTGCCAAACGGAACGCTAGTGAAAACAATCACGAATGACCAAATTGAAGTGACTAATGCTACTGAGCTGGTTCAGAGTTCCTCAACAGGTAGAATATGCGACAGTCCTCACCAAATCCTTGATGGAGAAAACTGCACACTAATAGATGCTCTATTGGGAGACCCTCATTGTGATGGCTTCCAAAATAAGGAATGGGACCTTTTTGTTGAACGCAGCAAAGCCTACAGCAACTGTTACCCTTATGATGTGCCGGATTATGTCTCCCTTAGGTCACTAGTTGCCTCATCAGGC…
>ABA42443_USA_2002
ATGAAGACTATCATTGCTTTGAGCTACATTTTATGCCTGGTTTTCGCTCAAAAACTTCCCGGAAATGACAACAGCA---CGGCAACGCTGTGCCTGGGGCACCATGCAGTGCCAAACGGAACGCTAGTGAAAACAATCACGAATGACCAAATTGAAGTAACTAATGCTACTGAGCTGGTTCAGAGTTCCTCAACAAGTAGAATATGCGACAGTCCTCACCAAATCCTTGATGGAGAAAACTGCACACTAATAGATGCTCTATTGGGAGACCCTCATTGTGATGGCTTCCAAAATAAGGAATGGGACCTTTTTGTTGAACGCAGCAAAGCCTACAGCAACTGTTACCCTTATGATGTGCCGGATTATGTCTCCCTTAGGTCACTAGTTGCCTCATCAGGC…
>AAY28581_USA_2002
ATGAAGACTATCATTGCTTTGAGCTACATTTTATGCCTGGTTTTCGCTCAAAAACTTCCCGGAAATGACAACAGCA---CGGCAACGCTGTGCCTGGGGCACCATGCAGTGCCAAACGGAACGCTAGTGAAAACAATCACGAATGACCAAATTGAAGTAACTAATGCTACTGAGCTGGTTCAGAGTTCCTCAACAAGTAGAATATGCGACAGTCCTCACCAAATCCTTGATGGAGAAAACTGCACACTAATAGATGCTCTATTGGGAGACCCTCATTGTGATGGCTTCCAAAATAAGGAATGGGACCTTTTTGTTGAACGCAGCAAAGCCTACAGCAACTGTTACCCTTATGATGTGCCGGATTATGTCTCCCTTAGGTCACTAGTTGCCTCATCAGGC…
>AAX35841_USA_2002
ATGAAGACTATCATTGCTTTGAGCTACATTTTATGTCTGGTTTTCGCTCAAAAACTTCCCGGAAATGACAACAGCA---CGGCAACGCTGTGCCTGGGGCACCATGCAGTGCCAAACGGAACGCTAGTGAAAACAATCACGAATGACCAAATTGAAGTGACTAATGCTACTGAGCTGGTTCAGAGTTCCTCAACAGGTAGAATATGCGACAGTCCTCACCAAATCCTTGATGGAGAAAACTGCACACTAATAGATGCTCTATTGGGAGACCCTCATTGTGATGGCTTCCAAAATAAGGAATGGGACCTTTTTGTTGAACGCAGCAAAGCCTACAGCAACTGTTACCCTTATGATGTGCCGGATTATGTCTCCCTTAGGTCACTAGTTGCCTCATCAGGC…
>ACF36276_Hong_Kong_2002
ATGAAGACTATCATTGCTTTGAGCTACATTTTATGTCTGGTTTTCGCTCAAAAACTTCCCGGAAATGACAACAGCA---CGGCAACGCTGTGCCTGGGGCACCATGCAGTGCCAAACGGAACGCTAGTGAAAACAATCACGAATGACCAAATTGAAGTGACTAATGCTACTGAGCTGGTTCAGAATTCCTCAACAGGTAGAATATGCGACAGTCCTCACCAAATCCTTGATGGAGAAAACTGCACACTAATAGATGCTCTATTGGGAGACCCTCATTGTGATGGCTTCCAAAATAAGGAATGGGACCTTTTTGTTGAACGCAGCAAAGCCTACAGCAACTGTTACCCTTATGATGTGCCGGATTATGTCTCCCTTAGGTCACTAGTTGCCTCATCAGGC…
>ABC67850_New_Zealand_2002
ATGAAGACTATCATTGCTTTGAGCTACATTTTATGCCTGGTTTTCGCTCAAAAACTTCCCGGAAATGACAACAGCA---CGGCAACGCTGTGTCTGGGGCATCATGCAGTGCCAAACGGAACGCTAGTGAAAACAATCACGAATGACCAAATTGAAGTAACTAATGCTACTGAGCTGGTTCAGAGTTCCTCAACAGGTAGAATATGCGACAGTCCTCACCAAATCCTTGATGGAGAAAACTGCACACTAATAGATGCTCTATTGGGAGACCCTCATTGTGATGGCTTCCAAAATAAGGAATGGGACCTTTTTGTTGAACGCAGCAAAGCCTACAGCAACTGTTACCCTTATGATGTGCCGGATTATGTCTCCCTTAGGTCACTAGTTGCCTCATCAGGC…
>ACF36305_Hong_Kong_2002
ATGAAGACTATCATTGCTTTGAGCTACATTCTATGTCTGGTTTTCGCTCAAAAACTTCCCGGAAATGACAACAGCA---CGGCAACGCTGTGCCTTGGGCACCATGCAGTACCAAACGGAACGATAGTGAAAACAATCACGAATGACCAAATTGAAGTTACTAATGCTACTGAGCTGGTTCAGAGTTCCTCAACAGGTGGAATATGCGACAGTCCTCATCAGATCCTTGATGGAGAAAACTGCACACTAATAGATGCTCTATTGGGAGACCCTCAGTGTGATGGCTTCCAAAATAAGAAATGGGACCTTTTTGTTGAACGCAGCAAAGCCTACAGCAACTGTTACCCTTATGATGTGCCGGATTATGCCTCCCTTAGGTCACTAGTTGCCTCATCCGGC…
>ABG37428_New_Zealand_2002
ATGAAGACTATCATTGCTTTGAGCTACATTTTATGCCTGGTTTTCGCTCAAAAACTTCCCGGAAATGACAACAGCA---CGGCAACGCTGTGTCTGGGGCATCATGCAGTGCCAAACGGAACGCTAGTGAAAACAATCACGAATGACCAAATTGAAGTAACTAATGCTACTGAGCTGGTTCAGAGTTCCTCAACAGGTAGAATATGCGACAGTCCTCACCAAATCCTTGATGGAGAAAACTGCACACTAATAGATGCTCTATTGGGAGACCCTCATTGTGATGGCTTCCAAAATAAGGAATGGGACCTTTTTGTTGAACGCAGCAAAGCCTACAGCAACTGTTACCCTTATGATGTGCCGGATTATGTCTCCCTTAGGTCACTAGTTGCCTCATCAGGC…
>ABC67653_New_Zealand_2002
ATGAAGACTATCATTGCTTTGAGCTACATTTTATGCCTGGTTTTCGCTCAAAAACTTCCCGGAAATGACAACAGCA---CGGCAACGCTGTGTCTGGGGCATCATGCAGTGCCAAACGGAACGCTAGTGAAAACAATCACGAATGACCAAATTGAAGTAACTAATGCTACTGAGCTGGTTCAGAGTTCCTCAACAGGTAGAATATGCGACAGTCCTCACCAAATCCTTGATGGAGAAAACTGCACGCTAATAGATGCTCTATTGGGAGACCCTCATTGTGATGGCTTCCAAAATAAGGAATGGGACCTTTTTGTTGAACGCAGCAAAGCCTACAGCAACTGTTACCCTTATGATGTGCCGGATTATGTCTCCCTTAGGTCACTAGTTGCCTCATCAGGC…
>ACF36340_Hong_Kong_2002
ATGAAGACTATCATTGCTTTGAGCTACATTTTATGTCTGGTTTTCGCTCAAAAACTTCCCGGAAATGACAACAGCA---CGGCAACGCTGTGCCTTGGGCACCATGCAGTACCAAACGGAACGCTAGTGAAAACAATCACGAATGACCAAATTGAAGTGACTAATGCTACTGAGCTGGTTCAGAGTTCCTCAACAGGTGGAATATGCGACAGTCCTCATCAGATCCTTGATGGAGAAAACTGCACACTAATAGATGCTCTATTGGGAGACCCTCATTGTGATGGCTTCCAAAATAAGAAATGGGACCTTTTTGTTGAACGCAGCAAAGCCTACAGCAACTGTTACCCTTATGATGTGCCGGATTATGCCTCCCTTAGGTCACTAGTTGCCTCATCCGGC…
>ABC68093_New_Zealand_2002
ATGAAGACTATCATTGCTTTGAGCTACATTTTATGCCTGGTTTTCGCTCAAAAACTTCCCGGAAATGACAACAGCA---CGGCAACGCTGTGCCTGGGGCACCATGCAGTGCCAAACGGAACGCTAGTGAAAACAATCACGAATGACCAAATTGAAGTGACTAATGCTACTGAGCTGGTTCAGAGTTCCTCAACAAGTAGAATATGCGACAGTCCTCACCAAATCCTTGATGGAGAAAACTGCACACTAATAGATGCTCTATTGGGAGACCCTCATTGTGATGGCTTCCAAAATAAGGAATGGGACCTTTTTGTTGAACGCAGCAAAGCCTACAGCAACTGTTACCCTTATGATGTGCCGGATTATGTCTCCCTTAGGTCACTAGTTGCCTCATCAGGC…
>ABC50365_New_Zealand_2002
ATGAAGACTATCATTGCTTTGAGCTACATTTTATGCCTGGTTTTCGCTCAAAAACTTCCCGGAAATGACAACAGCA---CGGCAACGCTGTGTCTGGGGCATCATGCAGTGCCAAACGGAACGCTAGTGAAAACAATCACGAATGACCAAATTGAGGTAACTAATGCTACTGAGCTGGTTCAGAGTTCCTCAACAGGTAGAATATGCGACAGTCCTCACCAAATCCTTGATGGAGAAAACTGCACACTAATAGATGCTCTATTGGGAGACCCTCATTGTGATGGCTTCCAAAATAAGGAATGGGACCTTTTTGTTGAACGCAGCAAAGCCTACAGCAACTGTTACCCTTATGATGTGCCGGATTATGTCTCCCTTAGGTCACTAGTTGCCTCATCAGGC…
>ABI21013_New_Zealand_2002
ATGAAGACTATCATTGCTTTGAGCTACATTTTATGTCTGGTTTTCGCTCAAAAACTTCCCGGAAATGACAACAGCA---CGGCAACGCTGTGCCTGGGGCACCATGCAGTGCCAAACGGAACGCTAGTGAAAACAATCACGAATGACCAAATTGAAGTGACTAATGCTACTGAGCTGGTTCAGAGTTCCTCAACAGGTAGAATATGCGACAGTCCTCACCAAATCCTTGATGGAGAAAACTGCACACTAATAGATGCTCTATTGGGAGACCCTCATTGTGATGGCTTCCAAAATAAGGAATGGGACCTTTTTGTTGAACGCAGCAGAGCCTACAGCAACTGTTACCCTTATGATGTGCCGGATTATGTCTCCCTTAGGTCACTAGTTGCCTCATCAGGC…
>ABK80179_Australia_2002
ATGAAGACTATCATTGCTTTGAGCTACATTTTATGCCTGGTTTTCGCTCAAAAACTTCCCGGAAATGACAACAGCA---CGGCAACGCTGTGCCTGGGGCATCATGCGGTGCCAAACGGAACGCTAGTGAAAACAATCACGAATGACCAAATTGAAGTAACTAATGCTACTGAGCTGGTTCAGAGTTCCTCAACAGGTAGAATATGCGACAGTCCTCATCAAATCCTTGATGGAGAAAACTGCACACTAATAGATGCTCTATTGGGAGACCCTCATTGTGATGGCTTCCAAAATAAGGAATGGGACCTTTTTGTTGAACGCAGCAAAGCCTACAGCAACTGTTACCCTTATGATGTGCCGGATTATGTCTCCCTTAGGTCACTAGTTGCCTCATCAGGC…
>ABK39962_Australia_2002
ATGAAGACTATCATTGCTTTGAGCTACATTTTATGCCTGGTTTTCGCTCAAAAACTTCCCGGAAATGACAACAGCA---CGGCAACGCTGTGCCTGGGGCACCATGCAGTGCCAAACGGAACGCTAGTGAAAACAATCACGAATGACCAAATTGAAGTAACTAATGCTACTGAGCTGGTTCAGAGTTCCTCAACAGGTAGAATATGCGACAGTCCTCACCAAATCCTTGATGGAGAAAACTGCACACTAATAGATGCTCTATTGGGAGACCCTCATTGTGATGGCTTCCAAAATAAGGAATGGGACCTTTTTGTTGAACGCAGCAAAGCCTACAGCAACTGTTACCCTTATGATGTGCCGGATTATGTCTCCCTTAGGTCACTAGTTGCCTCATCAGGC…
>ACF36417_Hong_Kong_2002
ATGAAGACTATCATTGCTTTGAGCTACATTCTATGTCTGGTTTTCGCTCAAAAGCTTCCCGGAAATGACAACAGCA---CGGCAACGCTGTGCCTTGGGCACCATGCAGTACCAAACGGAACGATAGTGAAAACAATCACGAATGACCAAATTGAAGTTACTAATGCTACTGAGCTGGTTCAGAGTTCCTCAACAGGTGGAATATGCGACAGTCCTCATCAGATCCTTGATGGAGAAAACTGCACACTAATAGATGCTCTATTGGGAGACCCTCAGTGTGATGGCTTCCAAAATAAGAAATGGGACCTTTTTGTTGAACGCAGCAAAGCCTACAGCAACTGTTACCCTTATGATGTGCCGGATTATGCCTCCCTTAGGTCACTAGTTGCCTCATCCGGC…
>AAT12654_Denmark_2003
ATGAAGACTATCATTGCTTTAAGCTACATTCTATGTCTGGTTTTCGCTCAAAAGCTTCCCGGAAATGACAACAGCA---CGGCAACGCTGTGCCTTGGGCACCATGCAGTACCAAACGGAACGATAGTGAAAACAATCACGAATGACCAAATTGAAGTTACTAATGCTACTGAGCTGGTTCAGAGTTCCTCAACAGGTGGAATATGCGACAGTCCTCATCAGATCCTTGATGGAGAAAACTGCACACTAATAGATGCTCTATTGGGAGACCCTCAGTGTGATGGCTTCCAAAATAAGAAATGGGACCTTTTTGTTGAACGCAGCAAAGCCTACAGCAACTGTTACCCTTATGATGTGCCGGATTATGCCTCCCTTAGGTCACTAGTTGCCTCATCCGGC…
>AAT12663_Denmark_2003
ATGAAGACTATCATTGCTTTAAGCTACATTCTATGTCTGGTTTTCGCTCAAAAGCTTCCCGGAAATGACAACAGCA---CGGCAACGCTGTGCCTTGGGCACCATGCAGTACCAAACGGAACGATAGTGAAAACAATCACGAATGACCAAATTGAAGTTACTAATGCTACTGAGCTGGTTCAGAGTTCCTCAACAGGTGGAATATGCGACAGTCCTCATCAGATCCTTGATGGAGAAAACTGCACACTAATAGATGCTCTATTGGGAGACCCTCAGTGTGATGGCTTCCAAAATAAGAAATGGGACCTTTTTGTTGAACGCAGCAAAGCCTACAGCAACTGTTACCCTTATGATGTGCCGGATTATGCCTCCCTTAGGTCACTAGTTGCCTCATCCGGC…
>AAZ32952_Russia_2003
ATGAAGACTATCATTGCTTTGAGCTACATTTTATGTCTGGTTTTCGCTCAAAAAATTCCCGGAAATGACAACAGCA---CGGCAACGCTGTGCCTTGGGCACCATGCAGTACCAAATGGAACGCTAGTGAAAACAATCACGAATGACCAAATTGAAGTGACTAATGCTACTGAGCTGGTTCAGAGTTCCTCAACAGGTGGAATATGCGACAGTCCTCATCAGATCCTTGATGGAGAAAACTGCACACTAATAGATGCTCTATTGGGAGACCCTCATTGTGATGGCTTCCAAAATAAGAAATGGGACCTTTTTGTTGAACGCAGCAAAGCCTACAGCAACTGTTACCCTTATGATGTGCCGGATTATGCCTCCCTTAGGTCACTAGTTGCCTCATCCGGC…
>ABU92643_Denmark_2003
ATGAAGACTATCATTGCTTTGAGCTACATTCTATGTCTGGTTTTCGCTCAAAAACTTCCCGGAAATGACAACAGCA---CGGCAACGCTGTGCCTTGGGCACCATGCAGTACCAAACGGAACGATAGTGAAAACAATCACGAATGACCAAATTGAAGTTACTAATGCTACTGAGCTGGTTCAGATTTCCTCAACAGGTGAAATATGCGACAGTCCCCATCAGATCCTTGATGGAGAAAACTGCACACTAATAGATGCTCTATTGGGAGACCCTCAGTGTGATGGCTTCCAAAATAAGAAATGGGACCTTTTTGTTGAACGCAGCAAAGCCTACAGCAACTGTTACCCTTATGATGTGCCGGATTATGCCTCCCTTAGGTCACTAGTTGCCTCATCCGGC…
>ABU92719_Denmark_2003
ATGAAGACTATCATTGCTTTGAGCTACATTCTATGTCTGGTTTTCGCTCAAAAACTTCCCGGAAATGACAACAGCA---CGGCAACGCTGTGCCTTGGGCACCATGCAGTACCAAACGGAACGATAGTGAAAACAATCACGAATGACCAAATTGAAGTTACTAATGCTACTGAGCTGGTTCAGATTTCCTCAACAGGTGGAATATGCGACAGTCCTCATCAGATCCTTGATGGAGAAAACTGCACACTAATAGATGCTCTATTGGGAGACCCTCAGTGTGATGGCTTCCAAAATAAGAAATGGGACCTTTTTGTTGAACGCAGCAAAGCCTACAGCAACTGTTACCCTTATGATGTGCCGGATTATGCCTCCCTTAGGTCACTAGTTGCCTCATCCGGC…
>AIU46069_USA_2003
ATGAAGACTATCATTGCTTTAAGCTACATTCTATGTCTGGTTTTCTCTCAAAAGCTTCCCGGAAATGACAACAGCA---CGGCAACGCTGTGCCTTGGGCACCATGCAGTACCAAACGGAACGATAGTGAAAACAATCACGAATGACCAAATTGAAGTTACTAATGCTACTGAGCTGGTTCAGAGTTCCTCAACAGGTGGAATATGCGACAGTCCTCATCAGATCCTTGATGGAGAAAACTGCACACTAATAGATGCTCTATTGGGAGACCCTCAGTGTGATGGCTTCCAAAATAAGAAATGGGACCTTTTTGTTGAACGCAGCAAAGCCTACAGCAACTGTTACCCTTATGATGTGCCGGATTATGCCTCCCTTAGGTCACTAGTTGCCTCATCCGGC…
>AFM72312_China_2003
ATGAAGACTATCATTGCTTTGAGCTACATTCTATGTCTGGTTTTCGCTCAAAAACTTCCCGGAAATGACAACAGCA---CGGCAACGCTGTGCCTTGGGCACCATGCAGTACCAAACGGAACGATAGTGAAAACAATCACGAATGACCAAATTGAAGTTACTAATGCTACTGAGCTGGTTCAGAGTTCCTCAACAGGTGGAATATGCGACAGTCCTCATCAGATCCTTGATGGAGAAAACTGCACACTAATAGATGCTCTATTGGGAGACCCTCAGTGTGATGGCTTCCAAAATAAGAAATGGGACCTTTTTGTTGAACGCAGCAAAGCCTACAGCAACTGTTACCCTTATGATGTGCCGGATTATGCCTCCCTTAGGTCACTAGTTGCCTCATCCGGC…
>ACF36224_Hong_Kong_2003
ATGAAGACTATCATTGCTTTGAGCTACATTCTATGTCTGGTTTTCGCTCAAAAGCTTCCCGGAAATGACAACAGCA---CGGCAACGCTGTGCCTTGGGCACCATGCAGTACCAAACGGAACGATAGTGAAAACAATCACGAATGACCAAATTGAAGTTACTAATGCTACTGAGCTGGTTCAGAGTTCCTCAACAGGTGGAATATGCGACAGTCCTCATCAGATCCTTGATGGAGAAAACTGCACACTAATAGATGCTCTATTGGGAGACCCTCAGTGTGATGGCTTCCAAAATAAGAAATGGGACCTTTTTGTTGAACGCAGCAAAGCCTACAGCAACTGTTACCCTTATGATGTGCCGGATTATGCCTCCCTTAGGTCACTAGTTGCCTCATCCGGC…
>AAY44765_USA_2003
ATGAAGACTATCATTGCTTTGAGCTACATTCTATGTCTGGTTTTCGCTCAAAAGCTTCCCGGAAATGACAACAGCA---CGGCAACGCTGTGCCTTGGGCACCATGCAGTACCAAACGGAACGATAGTGAAAACAATCACGAATGACCAAATTGAAGTTACTAATGCTACTGAGCTGGTTCAGAGTTCCTCAACAGGTGGAATATGCGACAGTCCTCATCAGATCCTTGATGGAGAAAACTGCACACTAATAGATGCTCTATTGGGAGACCCTCAGTGTGATGGCTTCCAAAATAAGAAATGGGACCTTTTTGTTGAACGCAGCAAAGCCTACAGCAACTGTTACCCTTATGATGTGCCGGATTATGCCTCCCTTAGGTCACTAGTTGCCTCATCCGGC…
>AEG65263_Australia_2003
ATGAAGACTATCATTGCTTTGAGCTACATTCTATGTCTGGTTTTCGCTCAAAAACTTCCCGGAAATGACAACAGCA---CGGCAACGCTGTGCCTTGGGCACCATGCAGTACCAAACGGAACGATAGTGAAAACAATCACAAATGACCAAATTGAAGTTACTAATGCTACTGAGCTGGTTCAGAGTTCCTCAACAGGTGGAATATGCGACAGTCCTCATCAGATCCTTGATGGAGAAAACTGCACACTAATAGATGCTCTATTGGGAGACCCTCAGTGTGATGGCTTCCAAAATAAGAAATGGGACCTTTTTGTTGAACGCAGCAAAGCCTACAGCAACTGTTACCCTTATGATGTGCCGGATCATGCCTCCCTTAGGTCACTAGTTGCCTCATCCGGC…
>ACF36395_Hong_Kong_2003
ATGAAGACTATCATTGCTTTGAGCTACATTCTATGTCTGGTTTTCGCTCAAAAACTTCCCGGAAATGACAACAGCA---CGGCAACGCTGTGCCTTGGGCACCATGCAGTACCAAACGGAACGATAGTGAAAACAATCACGAATGACCAAATTGAAGTTACTAATGCTACTGAGCTGGTTCAGAGTTCCTCAACAGGTAGAATATGCGACAGTCCTCATCAGATCCTTGATGGAGAAAACTGCACACTAATAGATGCTCTATTGGGAGACCCTCAGTGTGATGGCTTCCAAAATAAGAAATGGGACCTTTTTGTTGAACGCAGCAAAGCCTACAGCAACTGTTACCCTTATGATGTGCCGGATTATGCCTCCCTTAGGTCACTAGTTGCCTCATCCGGC…
>ABL67363_Australia_2003
ATGAAGACTATCATTGCTTTGAGCTACATTCTATGTCTGGTTTTCGCTCAAAAACTTCCCGGAAATGACAACAGCA---CGGCAACGCTGTGCCTTGGGCACCATGCAGTACCAAACGGAACGATAGTGAAAACAATCACGAATGACCAAATTGAAGTTACTAATGCTACTGAGCTGGTTCAGAGTTCCTCAACAGGTGGAATATGCGACAGTCCTCATCAGATCCTTGATGGAGAAAACTGCACACTAATAGATGCTCTATTGGGAGACCCTCAGTGTGATGGCTTCCAAAATAAGAAATGGGACCTTTTTGTTGAACGCAGCAAAGCCTACAGCAACTGTTACCCTTATGATGTGCCGGATTATGCCTCCCTTAGGTCACTAGTTGCCTCATCCGGC…
>AFJ77748_Malaysia_2003
ATGAAGACTATCATTGCTTTGAGCTACATTCTATGTCTGGTTTTCGCTCAAAAACTTCCCGGAAATGACAACAGCA---CGGCAACGCTGTGCCTTGGGCACCATGCAGTACCAAACGGAACGATAGTGAAAACAATCACGAATGACCAAATTGAAGTTACTAATGCTACTGAGCTGGTACAGAGTTCCTCAACAGGTGGAATATGCGACAGTCCTCATCAGATCCTTGATGGAGAAAACTGCACACTAATAGATGCTCTATTGGGAGACCCTCAGTGTGATGGCTTCCAAAATAAGAAATGGGACCTTTTTGTTGAACGCAGCAAAGCCTACAGCAACTGTTACCCTTATGATGTGCCGGATTATGCCTCCCTTAGGTCACTAGTTGCCTCATCCGGC…
>AAX57644_USA_2003
ATGAAGACTATCATTGCTTTGAGCTACATTCTATGTCTGGTTTTCGCTCAAAAACTTCCCGGAAATGACAACAGCA---CGGCAACGCTGTGCCTTGGGCACCATGCAGTACCAAACGGAACGATAGTGAAAACAATCACGAATGACCAAATTGAAGTTACTAATGCTACTGAACTGGTTCAGAGTTCCTCAACAGGTGGAATATGCGACAGTCCTCATCAGATCCTTGATGGAGAAAACTGCACACTAATAGATGCTCTATTGGGAGACCCTCAGTGTGATGGCTTCCAAAATAAGAAATGGGACCTTTTTGTTGAACGCAGCAAAGCCTACAGCAACTGTTACCCTTATGATGTGCCGGATTATGCCTCCCTTAGGTCACTAGTTGCCTCATCCGGC…
>AFD63615_United_Kingdom_2003
ATGAAGACTATCATTGCTTTGAGCTACATTCTATGTCTGGTTTTCGCTCAAAAACTTCCCGGAAATGACAACAGCA---CGGCAACGCTGTGCCTTGGGCACCATGCAGTACCAAACGGAACGATAGTGAAAACAATCACGAATGACCAAATTGAAGTTACTAATGCTACTGAGCTGGTTCAGAGTTCCTCAACAGGTGGAATATGCGACAGTCCTCATCAGATCCTTGATGGAGAAAACTGCACACTAATAGATGCTCTATTGGGAGACCCTCAGTGTGATGGCTTCCAAAATAAGAAATGGGACCTTTTTGTTGAACGCAGCAAAGCCTACAGCAACTGTTACCCTTATGATGTGCCGGATTATGCCTCCCTTAGGTCACTAGTTGCCTCATCCGGC…
>AFD63978_United_Kingdom_2003
ATGAAGACTATCATTGCTTTGAGCTACATTCTATGTCTGGTTTTCGCTCAAAAACTTCCCGGAAATGACAACAGCA---CGGCAACGCTGTGCCTTGGGCACCATGCAGTACCAAACGGAACGATAGTGAAAACAATCACGAATGACCAAATTGAAGTTACTAATGCTACTGAGCTGGTTCAGATTTCCTCAACAGGTGGAATATGCGACAGTCCTCATCAGATCCTTGATGGAGAAAACTGCACACTAATAGATGCTCTATTGGGAGACCCTCAGTGTGATGGCTTCCAAAATAAGAAATGGGACCTTTTTGTTGAACGCAGCAAAGCCTACAGCAACTGTTACCCTTATGATGTGCCGAATTATGCCTCCCTTAGGTCACTAGTTGCCTCATCCGGC…
>AEG64966_USA_2003
ATGAAGACTATCATTGCTTTGAGCTACATTCTATGTCTGGTTTTCGCTCAAAAACTTCCCGGAAATGACAACAGCA---CGGCAACGCTGTGCCTTGGGCACCATGCAGTACCAAACGGAACGATAGTGAAAACAATCACGAATGACCAAATTGAAGTTACTAATGCTACTGAGTTGGTACAGAGTTCCTCAACAGGTGGAATATGCGACAGTCCTCATCAGATCCTTGATGGAGAAAACTGCACACTAATAGATGCTCTATTGGGAGACCCTCAGTGTGATGGCTTCCAAAATAAGAAATGGGACCTTTTTGTTGAACGCAGCAAAGCCTACAGCAACTGTTACCCTTATGATGTGCCGGATTATGCCTCCCTTAGGTCACTAGTTGCCTCATCCGGC…
>AFD64044_United_Kingdom_2003
ATGAAGACTATCATTGCTTTGAGCTACATTCTATGTCTGGTTTTCGCTCAAAAACTTCCCGGAAATGAAAACAGCA---CGGCAACGCTGTGCCTTGGGCACCATGCAGTACCAAACGGAACGATAGTGAAAACAATCACGAATGACCAAATTGAAGTTACTAATGCTACTGAGCTGGTTCAGAGTTCCTCAACAGGTGGAATATGCGACAGTCCTCATCAGATCCTTGATGGAGAAAACTGCACACTAATAGATGCTCTATTGGGGGACCCTCAGTGTGATGGCTTCCAAAATAAGAAATGGGACCTTTTTGTTGAACGCAGCAAAGCCTACAGCAACTGTTACCCTTATGATGTCCCGGATTATGCCTCCCTTAGGTCACTAGTTGCCTCATCCGGC…
>AFY24184_Mexico_2003
ATGAAGACTATCATTGCTTTGAGCTACATTCTATGTCTGGTTTTCGCTCAAAAACTTCCCGGAAATGACAACAGCA---CGGCAACGCTGTGCCTTGGGCACCATGCAGTACCAAACGGAACGATAGTGAAAACAATCACGAATGACCAAATTGAAGTTACTAATGCTACTGAGCTGGTTCAGAGTTCCTCAACAGGTGGAATATGCGACAGTCCTCATCAGATCCTTGATGGAGAAAACTGCACACTAATAGATGCTCTATTGGGAGACCCTCAGTGTGATGGCTTCCAAAATAAGAAATGGGACCTTTTTGTTGAACGCAGCAAAGCCTACAGCAACTGTTACCCTTATGATGTGCCGGATTATGCCTCCCTTAGGTCACTAGTTGCCTCATCCGGC…
>AGA18972_Sri_Lanka_2003
ATGAAGACTATCATTGCTTTGAGCTACATTCTATGTCTGGTTTTCGCTCAAAAACTTCCCGGAAATGACAACAGCA---CGGCAACGCTGTGCCTTGGGCACCATGCAGTACCAAACGGAACGATAGTGAAAACAATCACGAATGACCAAATTGAAGTTACTAATGCTACTGAGCTGGTTCAGAGTTCCTCAACAGGTGGAATATGCGACAGTCCTCATCAGATCCTTGATGGAGAAAACTGCACACTAATAGATGCTCTATTGGGAGACCCTCAGTGTGATGGCTTCCAAAATAAGAAATGGGACCTTTTTGTTGAACGCAGCAAAGCCTACAGCAACTGTTACCCTTATGATGTGCCGGATTATGCCTCCCTTAGGTCACTAGTTGCCTCATCCGGC…
>ABB51963_Taiwan_2004
ATGAAGACTATCATTGCTTTGAGCTACATTCTATGTCTGGTTTTCGCTCAAAAACTTCCCGGAAATGACAACAGCA---CGGCAACGCTGTGCCTTGGGCACCATGCAGTACCAAACGGAACGATAGTGAAAACAATCACGAATGACCGAATTGAAGTTACTAATGCTACTGAGCTGGTTCAGAGTTCCTCAACAGGTGGAATATGCGACAGTCCTCATCAGATCCTTGATGGAGAAAACTGCACACTAATAGATGCTCTATTGGGAGACCCTCAGTGTGATGGCTTCCAAAATAAGAAATGGGACCTTTTTGTTGAACGCAGCAAAGCCTACAGCAACTGTTACCCTTATGATGTGCCGGATTATGCCTCCCTTAGGTCACTAGTTGCCTCATCCGGC…
>ABU92604_Denmark_2004
ATGAAGACTATCATTGCTTTGAGCTACATTCTATGTCTGGTTTTCGCTCAGAAACTTCCCGGAAATGACAACAGCA---CGGCAACGCTGTGCCTTGGGCACCATGCAGTACCAAACGGAACGATAGTGAAAACAATCACGAATGACCAAATTGAAGTTACTAATGCTACTGAGCTGGTTCAGATTTCCTCAACAGGTGGAATATGCGACAGTCCTCATCAGATCCTTGATGGAGAAAACTGCACACTAATAGATGCTCTATTGGGAGACCCTCAGTGTGATGGCTTCCAAAATAAGAAATGGGACCTTTTTGTTGAACGCAGCAAAGCCTACAGCAACTGTTACCCTTATGATGTGCCGGATTATGCCTCCCTTAGGTCACTAGTTGCCTCATCCGGC…
>ABU92630_Denmark_2004
ATGAAGACTATCATTGCTTTGAGCTACATTCTATGTCTGGTTTTCGCTCAAAAACTTCCCGGAAATGACAACAGCA---CGGCAACACTGTGCCTTGGGCACCATGCAGTACCAAACGGAACGATAGTGAAAACAATCACGAATGACCAAATTGAAGTTACTAATGCTACTGAGCTGGTTCAGAGTTCCTCAACAGGTGGAATATGCGACAGTCCTCATCAGATCCTTGATGGAGAAAACTGCACACTAATAGATGCTCTATTGGGAGACCCTCAGTGTGATGGCTTCCAAAATAAGAAATGGGACCTTTTTGTTGAACGCAGCAAAGCCTACAGCAACTGTTACCCTTATGATGTGCCGGATTATGCCTCCCTTAGGTCACTAGTTGCCTCATCCGGC…
>ABU92708_Denmark_2004
ATGAAGACTATCATTGCTTTGAGCTACATTCTATGTCTGGTTTTCGCTCAAAAACTTCCCGGAAATGACAACAGCA---CGGCAACGCTGTGCCTTGGGCACCATGCAGTACCAAACGGAACGATAGTGAAAACAATCACGAATGACCAAATTGAAGTTACTAATGCTACTGAGCTGGTTCAGATTTCCTCAACAGGTGAAATATGCGACAGTCCCCATCAGATCCTTGATGGAGAAAACTGCACACTAATAGATGCTCTATTGGGAGACCCTCAGTGTGATGGCTTCCAAAATAAGAAATGGGACCTTTTTGTCGAACGCAGCAAAGCCTACAGCAACTGTTACCCTTATGATGTGCCGGATTATGCCTCCCTTAGGTCACTAGTTGCCTCATCCGGC…
>AIU46077_Australia_2004
ATGAAGACTATCATTGCTTTGAGCTACATTCTATGTCTGGTTTTCGCTCAAAAACTTCCCGGAAATGACAACAGCA---CGGCAACGCTGTGCCTTGGGCACCATGCAGTACCAAACGGAACGATAGTGAAAACAATCACGAATGACCAAATTGAAGTTACTAATGCTACTGAGCTGGTTCAGAGTTCCTCAACAGGTGGAATATGCGACAGTCCTCATCAGATCCTTGATGGAGAAAACTGCACACTAATAGATGCTCTATTGGGAGACCCTCAGTGTGATGGCTTCCAAAATAAGAAATGGGACCTTTTTGTTGAACGCAGCAAAGCCTACAGCAACTGTTACCCTTATGATGTGCCGGATTATGCCTCCCTTAGGTCACTAGTTGCCTCATCCGGC…
>AEX35329_Viet_Nam_2004
ATGAAGACTATCATTGCTTTGAGCTACTTTCTATGTCTGGTTTTCGCTCAAAAACTTCCCGGAAATGACAACAGCA---CGGCAACGCTGTGCCTTGGGCACCATGCAGTACCAAACGGAACGATAGTGAAAACAATCACGAATGACCAAATTGAAGTTACTAATGCTACTGAGCTGGTTCAGAATTCCTCAACAGGTGGAATATGCGACAGTCCTCATCAGATCCTTGATGGAGAAAACTGCACACTAATAGATGCTCTATTGGGAGACCCTCAGTGTGATGGCTTCCAAAATAAGAAATGGGACCTTTTTGTTGAACGCAGCAAAGCCTACAGCAACTGTTACCCTTATGATGTGCCGGATTATGCCTCCCTTAGGTCACTAGTTGCCTCATCCGGC…
>ABW80977_New_Zealand_2004
ATGAAGACTATCATTGCTTTGAGCTACATTCTATGTCTGGTTTTCGCTCAAAAACTTCCCGGAAATGACAACAGCA---CGGCAACGCTGTGCCTTGGGCACCATGCAGTACCAAACGGAACGATAGTGAAAACAATCACGAATGACCAAATTGAAGTTACTAATGCTACTGAGCTGGTTCAGAGTTCCTCAACAGGTGGAATATGCGACAGTCCTCATCAGATCCTTGATGGAGAAAACTGCACACTAATAGATGCTCTATTGGGAGACCCTCAGTGTGATGGCTTCCAAAATAAGAAATGGGACCTTTTTGTTGAACGCAGCAAAGCCTACAGCAACTGTTACCCTTATGATGTGCCGGATTATGCCTCCCTTAGGTCACTAGTTGCCTCATCCGGC…
>ACF36219_Hong_Kong_2004
ATGAAGACTATCATTGCTTTGAGCTACATTCTATGTCTGGTTTTCGCTCAAAAACTTCCCGGAAATGACAACAGCA---CGGCAACGCTGTGCCTTGGGCACCATGCAGTACCAAACGGAACGATAGTGAAAACAATCACGAATGACCAAATTGAAGTTACTAATGCTACTGAGCTGGTTCAGAGTTCCTCAACAGGTGGAATATGCGACAGTCCTCATCAGATCCTTGATGGAGAAAACTGCACACTAATAGATGCTCTATTGGGAGACCCTCAGTGTGATGGCTTCCAAAATAAGAAATGGGACCTTTTTGTTGAACGCAGCAAAGCCTACAGCAACTGTTACCCTTATGATGTGCCGGATTATGCCTCCCTTAGGTCACTAGTTGCCTCATCCGGC…
>ACO94903_Hong_Kong_2004
ATGAAGACTATCATTGCTTTGAGCTACATTCTATGTCTGGTTTTCGCTCAAAAACTTCCCGGAAATGACAACAGCA---CGGCAACGCTGTGCCTTGGGCACCATGCAGTACCAAACGGAACGATAGTGAAAACAATCACGAATGACCAAATTGAAGTTACTAATGCTACTGAGCTGGTTCAGAGTTCCTCAACAGGTGGAATATGCGACAGTCCTCATCAGATCCTTGATGGAGAAAACTGCACACTAATAGATGCTCTATTGGGAGACCCTCAGTGTGATGGCTTCCAAAATAAGAAATGGGACCTTTTTGTTGAACGCAGCGAAGCCTACAGCAACTGTTACCCTTATGATGTGCCGGATTATGCCTCCCTTAGGTCACTAGTTGCCTCATCCGGC…
>ACO95437_Hong_Kong_2004
ATGAAGACTATCATTGCTTTGAGCTACATTCTATGTCTGGTTTTCGCTCAAAAACTTCCCGGAAATGACAACAGCA---CGGCAACGCTGTGCCTTGGGCACCATGCAGTACCAAACGGGACAATAGTGAAAACAATCACGAATGACCAAATTGAAGTTACTAATGCTACTGAGCTGGTTCAGAGTTCCTCAACAGGTGGAATATGCGACAGTCCTCATCAGATCCTTGATGGAGAAAACTGCACACTAATAGATGCTCTATTGGGAGACCCTCAGTGTGATGGCTTCCAAAATAAGAAATGGGACCTTTTTGTTGAACGCAGCAAAGCCTACAGCAACTGTTACCCTTATGATGTGCCGGATTATGCCTCCCTTAGGTCACTAGTTGCCTCATCCGGC…
>ACO95193_Hong_Kong_2004
ATGAAGACTATCATTGCTTTGAGCTACATTCTATGTCTGGTTTTCGCTCAAAAACTTCCCGGAAATGACAAAAGCA---CGGCAACGCTGTGCCTTGGGCACCATGCAGTACCAAACGGAACGATAGTGAAAACAATCACAAATGACCAAATTGAAGTTACTAATGCTACTGAGCTGGTTCAGAGTTCCTCAACAGGTGGAATATGCGACAGTCCTCATCAGATCCTCGATGGAGAAAACTGCACACTAATAGATGCTCTATTGGGAGACCCTCAGTGTGATGGCTTCCAAAATAAGAAATGGGACCTTTTTGTTGAACGCAGCAAAGCCTACAGCAACTGTTACCCTTATGATGTGCCGGATTATGCCTCCCTTAGGTCACTAGTTGCCTCATCCGGC…
>ABA26744_New_Zealand_2004
ATGAAGACTATCATTGCTTTGAGCTACATTCTATGTCTGGTTTTCGCTCAAAAACTTCCCGGAAATGACAACAGCA---CGGCAACGCTGTGCCTTGGGCACCATGCAGTACCAAACGGAACGACAGTGAAAACAATCACGAATGACCAAATTGAAGTTACTAATGCTACTGAGCTGGTTCAGAGTTCCTCAACAGGTGGAATATGCGACAGTCCTCATCAGATCCTTGATGGAGAAAACTGCACACTAATAGATGCTCTATTGGGAGACCCTCAGTGTGATGGCTTCCAAAATAAGAAATGGGACCTTTTTGTTGAACGCAGCAAAGCCTACAGCAACTGTTACCCTTATGATGTGCCGGATTATGCCTCCCTTAGGTCACTAGTTGCCTCATCCGGC…
>ABI92830_Australia_2004
ATGAAGACTATCATTGCTTTGAGCTACATCCTATGTCTGGTTTTCGCTCAAAAACTTCCCGGAAATGACAACAGCA---CGGCAACGCTGTGCCTTGGGCACCATGCAGTACCAAACGGAACGATAGTGAAAACAATCACGAATGACCAAATTGAAGTTACTAATGCTACTGAGCTGGTTCAGAGTTCCTCAACAGGTGGAATATGCGACAGTCCTCATCAGATCCTTGATGGAGAAAACTGCACACTAATAGATGCTCTATTGGGAGACCCTCAGTGTGATGGCTTCCAAAATAAGAAATGGGACCTTTTTGTTGAACGCAGCAAAGCCCACAGCAACTGTTACCCTTATGATGTGCCGGATTATGCCTCCCTTAGGTCACTAATTGCCTCATCCGGC…
>ACO36573_Hong_Kong_2004
ATGAAGACTATCATTGCTTTGAGCTACATTCTATGTCTGGTTTTCGCTCAAAAACTTCCCGGAAATGACAACAGCA---CGGCAACGCTGTGCCTTGGGCACCATGCAGTACCAAACGGAACGATAGTGAAAACAATCACAAATGACCAAATTGAAGTTACTAATGCTACTGAGCTGGTTCAGAGTTCCTCAACAGGTGGAATATGCGACAGTCCTCATCAGATCCTCGATGGAGAAAACTGCACACTAATAGATGCTCTATTGGGAGACCCTCAGTGTGATGGCTTCCAAAATAAGAAATGGGACCTTTTTGTTGAACGCAGCAAAGCCTACAGCAACTGTTACCCTTATGATGTGCCGGATTATGCCTCCCTTAGGTCACTAGTTGCCTCATCCGGC…
>ABC42827_New_Zealand_2004
ATGAAGACTATCATTGCTTTGAGCTACATTCTATGTCTGGTTTTCGCTCAAAAACTTCCCGGAAATGACAACAGCA---CGGCAACGCTGTGCCTTGGGCACCATGCAGTACCAAACGGAACGATAGTGAAAACAATCACGAATGACCAAATTGAAGTTACTAATGCTACTGAGCTGGTTCAGAGTTCCTCAACAGGTGGAATATGCGACAGTCCTCATCAGATCCTTGATGGAGAAAACTGCACACTAATAGATGCTCTATTGGGAGACCCTCAGTGTGATGGCTTCCAAAATAAGAAATGGGACCTTTTTGTTGAACGCAGCAAAGCCTACAGCAACTGTTACCCTTATGATGTGCCGGATTATGCCTCCCTTAGGTCACTAGTTGCCTCATCCGGC…
>ABC84433_New_Zealand_2004
ATGAAGACTATCATTGCTTTGAGCTACATTCTATGTCTGGTTTTCGCTCAAAAACTTCCCGGAAATGACAACAGAA---CGGCAACGCTGTGCCTTGGGCACCATGCAGTACCAAACGGAACGATAGTGAAAACAATCACGAATGACCAAATTGAAGTTACTAATGCTACTGAGCTGGTTCAGAGTTCCTCAACAGGTGGAATATGCGACAGTCCTCATCAGATCCTTGATGGAGAAAACTGCACACTAATAGATGCTCTATTGGGAGACCCTCAGTGTGATGGCTTCCAAAATAAGAAATGGGACCTTTTTGTTGAACGCAGCAAAGCCTACAGCAACTGTTACCCTTATGATGTGCCGGATTATGCCTCCCTTAGGTCACTAGTTGCCTCATCCGGC…
>ABA26799_New_Zealand_2004
ATGAAGACTATCATTGCTTTGAGCTACATTCTATGTCTGGTTTTCGCTCAAAAACTTCCCGGAAATGACAACAGCA---CGGCAACGCTGTGCCTTGGGCACCATGCAGTACCAAACGGAACGATAGTGAAAACAATCACGAATGACCAAATTGAAGTTACTAATGCTACTGAGCTGGTTCAGAGTTCCTCAACAGGTGGAATATGCGACAGTCCTCATCAGATCCTTGATGGAGAAAACTGCACACTAATAGATGCTCTATTGGGAGACCCTCAGTGTGATGGCTTCCAAAATAAGAAATGGGACCTTTTTGTTGAACGCAGCAAAGCCTACAGCAACTGTTACCCTTATGATGTGCCGGATTATGCCTCCCTTAGGTCACTAGTTGCCTCATCCGGC…
>ABA42269_USA_2004
ATGAAGACTATCATTGCTTTGAGCTACATTCTATGTCTGGTTTTCGCTCAAAAACTTCCCGGAAATGACAACAGCA---CGGCAACGCTGTGCCTTGGGCACCATGCAGTACCAAACGGAACGATAGTGAAAACAATCACGAATGACCAAATTGAAGTTACTAATGCTACTGAGCTGGTTCAGAGTTCCTCAACAGGTGGAATATGCGACAGTCCTCATCAGATCCTTGATGGAGAAAACTGCACACTAATAGATGCTCTATTGGGAGACCCTCAGTGTGATGGCTTCCAAAATAAGAAATGGGACCTTTTTATTGAACGCAGCAAAGCCTACAGCAACTGTTACCCTTATGATGTGCCGGATTATGCCTCCCTTAGGTCACTAGTTGCCTCATCCGGC…
>AAZ80030_USA_2004
ATGAAGACTATCATTGCTTTGAGCTACATTCTATGTCTGGTTTTCGCTCAAGAACTTCCCGGAAATGACAACAGCA---CGGCAACGCTGTGCCTTGGGCACCATGCAGTACCAAACGGAACGATAGTGAAAACAATCACGAATGACCAAATTGAAGTTACTAATGCTACTGAGCTGGTTCAGAGTTCCTCAACAGGTGGAATATGCGACAGTCCTCATCAGATCCTTGATGGAGAAAACTGCACACTAATAGATGCTCTATTGGGAGACCCTCAGTGTGATGGCTTCCAAAATAAGAAATGGGACCTTTTTGTTGAACGCAGCAAAGCCTACAGCAACTGTTACCCTTATGATGTGCCGGATTATGCCTCCCTTAGGTCACTAGTTGCCTCATCCGGC…
>AAZ74540_USA_2004
ATGAAGACTATCATTGCTTTGAGCTACATCCTATGTCTGGTTTTCGCTCAAAAACTTCCCGGAAATGACAACAGCA---CGGCAACGCTGTGCCTTGGGCACCATGCAGTACCAAACGGAACGATAGTGAAAACAATCACGAATGACCAAATTGAAGTTACTAATGCTACTGAGCTGGTTCAGAGTTCCTCAACAGGTGGAATATGCGACAGTCCTCATCAGATCCTTGATGGAGAAAACTGCACACTAATAGATGCTCTATTGGGAGACCCTCAGTGTGATGGCTTCCAAAATAAGAAATGGGACCTTTTTGTTGAACGCAGCAAAGCCTACAGCAACTGTTACCCTTATGATGTGCCGGATTATGCCTCCCTTAGGTCACTAGTTGCCTCATCCGGC…
>ABU92586_Denmark_2005
ATGAAGACTATCATTGCTTTGAGCTACATTCTATGTCTGGTTTTCGCTCAAAAACTTCCCGGAAATGACAACAGCA---CGGCAACGCTGTGCCTTGGGCACCATGCAGTACCAAACGGAACGATAGTGAAAACAATCACAAATGACCAAATTGAAGTTACTAATGCTACTGAGCTGGTTCAGAGTTCCTCAACAGGTGGAATATGCGACAGTCCTCATCAAATCCTTGATGGAGAAAACTGCACACTAATAGATGCTCTATTGGGAGACCCTCAGTGTGATGGCTTCCAAAATAAGAAATGGGACCTTTTTGTTGAACGCAGCAAAGCCTACAGCAACTGTTACCCTTATGATGTGCCGGATTATGCCTCCCTTAGGTCACTAATTGCCTCATCCGGC…
>ABU92675_Denmark_2005
ATGAAGACTATCATTGCTTTGAGCTACATTCTATGTCTGGTTTTCGCTCAAAAACTTCCCGGAAATGACAACAGCA---CGGCAACGCTGTGCCTTGGGCACCATGCAGTACCAAACGGAACGATAGTGAAAACAATCACGAATGACCAAATTGAAGTTACTAATGCTACTGAGCTGGTTCAGAGTTCCTCAACAGGTGGAATATGCGACAGTCCTCATCAGATCCTTGATGGAGAAAACTGCACACTAATAGATGCTCTATTGGGAGACCCTCAGTGTGATGGCTTCCAAAATAAGAAATGGGACCTTTTTGTTGAACGCAGCAAAGCCTACAGCAACTGTTACCCTTATGATGTGCCGGATTATGCCTCCCTTAGGTCACTAATTGCCTCATCCGGC…
>CDJ79889_Luxembourg_2005
ATGAAGACTATCATTGCTTTGAGCTACATTCTATGTCTGGTTTTCGCCCAAAAACTTCCCGGAAATGACAACAGCA---CGGCAACGCTGTGCCTTGGGCACCATGCAGTACCAAACGGAACGATAGTGAAAACAATCACGAATGACCAAATTGAAGTTACTAATGCTACTGAGCTGGTTCAGAGTTCCTCAACAGGTGGAATATGCGACAGTCCTCATCAGATCCTTGATGGAGAAAACTGCACACTAATAGATGCTCTATTGGGAGACCCTCAGTGTGATGGCTTCCAAAATAAGAAATGGGACCTTTTTGTTGAACGCAGCAAAGCCTACAGCAACTGTTACCCTTATGATGTACCGGATTATGCCTCCCTTAGGTCACTAGTTGCCTCATCCGGC…
>ABU92733_Denmark_2005
ATGAAGACTATCATTGCTTTGAGCTACATTCTATGTCTGGTTTTCGCTCAAAAACTTCCCGGAAATGACAACAGCA---CGGCAACGCTGTGCCTTGGGCACCATGCAGTACCAAACGGAACGATAGTGAAAACAATCACGAATGACCAAATTGAAGTTACTAATGCTACTGAGCTGGTTCAGAGTTCCTCAACAGGTGGAATATGCGACAGTCCTCATCAGATCCTTGATGGAGAAAACTGCACACTAATAGATGCTCTATTGGGAGACCCTCAGTGTGATGGCTTCCAAAATAAGAAATGGGACCTTTTTATTGAACGCAGCAAAGCCTACAGCAACTGTTACCCTTATGATGTGCCGGATTATGCCTCCCTTAGGTCACTAGTTGCCTCATCCGGC…
>AFY24140_Mexico_2005
ATGAAGACTATCATTGCTTTGAGCTACATTCTATGTCTGGTTTTCGCCCAAAAACTTCCCGGAAATGACAACAGCA---CGGCAACGCTGTGCCTTGGGCACCATGCAGTACCAAACGGAACGATAGTGAAAACAATCACGAATGACCAAATTGAAGTTACTAATGCTACTGAGCTGGTTCAGAGTTCCTCAACAGGTGAAATATGCGACAGTCCTCATCAGATCCTTGATGGAGAAAACTGCACACTAATAGATGCTCTATTGGGAGACCCTCAGTGTGATGGCTTCCAAAATAAGAAATGGGACCTTTTTGTTGAACGCAGCAAAGCCTACAGCAACTGTTACCCTTATGATGTGCCGGATTATGCCTCCCTTAGGTCACTAGTTGCCTCATCCGGC…
>AAZ79974_USA_2005
ATGAAGACTATCATTGCTTTGAGCTACATTCTATGTCTGGTTTTCGCTCAAAAACTTCCCGGAAATGACAACAGCA---CGGCAACGCTGTGCCTTGGGCACCATGCAGTACCAAACGGAACGATAGTGAAAACAATCACGAATGACCAAATTGAAGTTACTAATGCTACTGAGCTGGTTCAGAGTTCTTCAACAGGTGGAATATGCGACAGTCCTCATCAGATCCTTGATGGAGAAAACTGCACACTAATAGATGCTCTATTGGGAGACCCTCAGTGTGATGGCTTCCAAAATAAGAAATGGGACCTTTTTGTTGAACGCAGCAAAGCCTACAGCAACTGTTACCCTTATGATGTGCCGGATTATGCCTCCCTTAGGTCACTAGTTGCCTCATCCGGC…
>ACF36423_Hong_Kong_2005
ATGAAGACTATCATTGCTTTGAGCTACATTCTATGTCTGGTTTTCGCTCAAAAACTTCCCGGAAATGACAACAGCA---CGGCAACGCTGTGCCTTGGGCACCATGCAGTACCAAACGGAACGATAGTGAAAACAATCACGAATGACCAAATTGAAGTTACTAATGCTACTGAGCTGGTTCAGAGTTCCTCAACAGGTGGAATATGCGACAGTCCTCATCAGATCCTTGATGGAGAAAACTGCACACTAATAGATGCTCTATTGGGAGACCCTCAGTGTGATGGCTTCCAAAATAAGAAATGGGACCTTTTTGTTGAACGCAGCAAAGCCTACAGCAACTGTTACCCTTATGATGTGCCGGATTATGCCTCCCTTAGGTCACTAGTTGCCTCATCCGGC…
>AAZ74529_USA_2005
ATGAAGACTATCATTGCTTTGAGCTACATTCTATGTCTGGTTTTCGCTCAAAAACTTCCCGGAAATGACAACAGCA---CGGCAACGCTGTGCCTTGGGCACCATGCAGTACCAAACGGAACGATAGTGAAAACAATCACGAATGACCAAATTGAAGTTACTAATGCTACTGAGCTGGTTCAGAGTTCCTCAACAGGTGGAATATGCGACAGTCCTCATCAGATCCTTGATGGAGAAAACTGCACACTAATAGATGCTCTATTGGGAGACCCTCAGTGTGATGGCTTCCAAAATAAGAAATGGGACCTTTTTATTGAACGCAGCAAAGCCTACAGCAACTGTTACCCTTATGATGTGCCGGATTATGCCTCCCTTAGGTCACTAGTTGCCTCATCCGGC…
>ACF36447_Hong_Kong_2005
ATGAAGACTATCATTGCTTTGAGCTACATTCTATGTCTGGTTTCCGCTCAAAAACTTCCCGGAAATGACAACAGCA---CAGCAACGCTGTGCCTTGGGCACCATGCAGTACCAAACGGAACGATAGTGAAAACAATCACGAATGACCAAATTGAAGTTACTAATGCTACTGAGCTGGTTCAGAGTTCCTCAACAGGTGGAATATGCGACAGTCCTCATCAGATCCTTGATGGAGAAAACTGCACACTAATAGATGCTCTATTGGGAGACCCTCAGTGTGATGGCTTCCAAAATAAGAAATGGGACCTTTTTGTTGAACGCAGCAAAGCCTACAGCAACTGTTACCCTTATGATGTGCCGGATTATGCCTCCCTTAGGTCACTAGTTGCCTCATCCGGC…
>AEG65010_USA_2005
ATGAAGACTATCATTGCTTTGAGCTACATTCTATGTCTGGTTTTCGCTCAAAAACTTCCCGGAAATGACAACAGCA---CGGCAACGCTGTGCCTTGGGCACCATGCAGTACCAAACGGAACGATAGTGAAAACAATCACGAATGACCAAATTGAAGTTACTAATGCTACTGAGCTGGTTCAGAGTTCCTCAACAGGTGGAATATGCGACAGTCCTCATCAGATCCTTGATGGAGAAAACTGCACACTAATAGATGCTCTATTGGGAGACCCTCAGTGTGATGGCTTCCAAAATAAGAAATGGGACCTTTTTATTGAACGCAGCAAAGCCTACAGCAACTGTTACCCTTATGATGTGCCGGATTATGCCTCCCTTAGGTCACTAGTTGCCTCATCCGGC…
>ACO95481_Hong_Kong_2005
ATGAAGACTATCATTGCTTTGAGCTACATTCTATGTCTGGTTTTCGCTCAAAAACTTCCCGGAAATGACAACAGCA---CGGCAACGCTGTGCCTTGGGCACCATGCAGTACCAAACGGAACGATAGTGAAAACAATCACGAATGACCAAATTGAAGTTACTAATGCTACTGAGCTGGTTCAGAGTTCCTCAACAGGTGGAATATGCGACAGTCCTCATCAGATCCTTGATGGAGAAAACTGCACACTAATAGATGCTCTATTGGGAGACCCTCAGTGTGATGGCTTCCAAAATAAGAAATGGGACCTTTTTGTTGAACGCAGCAAAGCCTACAGCAACTGTTACCCTTATGATGTGCCGGATTATGCCTCCCTTAGGTCACTAGTTGCCTCATCCGGC…
>ACO36661_Hong_Kong_2005
ATGAAGACTATCATTGCTTTGAGCTACATTCTATGTCTGGTTTTCGCTCAAAAACTTCCCGGAAATGACAACAGCA---CGGCAACGCTGTGCCTTGGGCACCATGCAGTACCAAACGGAACGATAGTGAAAACAATCACGAATGACCAAATTGAAGTTACTAATGCTACTGAGCTGGTTCAGAGTTCCTCAACAGGTGGAATATGCGACAGTCCTCATCAGATCCTTGATGGAGAAAACTGCACACTAATAGATGCTCTATTGGGAGACCCTCAGTGTGATGGCTTCCAAAATAAGAAATGGGACCTTTTTGTTGAACGCAGCAAAGCCTACAGCAACTGTTACCCTTATGATGTGCCGGATTATGCCTCCCTTAGGTCACTAGTTGCCTCATCCGGC…
>AEG65505_Australia_2005
ATGAAGACTATCATTGCTTGGAGCTACATTCTATGTCTGGTTTTCGCTCAAAAACTTCCCGGAAATGACAACAGCA---CGGCAACGCTGTGCCTTGGGCACCATGCAGTACCAAACGGAACGATAGTGAAAACAATCACGAATGACCAAATTGAAGTTACTAATGCTACTGAGCTGGTTCAGAGTTCCTCAACAGGTGGAATATGCGACAGTCCTCATCAGATCCTTGATGGAGAAAACTGCACACTAATAGATGCTCTATTGGGAGACCCTCAGTGTGATGGCTTCCAAAATAAGAAATGGGACCTTTTTGTTGAACGCAGCAAAGCCTACAGCAACTGTTACCCTTATGATGTGCCGGATTATGCCTCCCTTAGGTCACTAATTGCCTCATCCGGC…
>ABI30620_New_Zealand_2005
ATGAAGACTATCATTGCTTTGAGCTACATTCTATGTCTGGTTTTCGCTCAAAAGCTTCCCGGAAATGACAACAGCA---CGGCAACGCTGTGCCTTGGGCACCATGCAGTACCAAACGGAACGATAGTGAAAACAATCACGAATGACCAAATTGAAGTTACTAATGCTACTGAGCTGGTTCAGAGTTCCTCAACAGGTGGAATATGCGACAGTCCTCATCAGATCCTTGATGGAGAAAACTGCACACTAATAGATGCTCTATTGGGAGACCCTCAGTGTGATGGCTTCCAAAATAAGAAATGGGACCTTTTTATTGAACGCAGCAAAGCCTACAGCAACTGTTACCCTTATGATGTGCCGGATTATGCCTCCCTTAGGTCACTAGTTGCCTCATCCGGC…
>ABK39984_Australia_2005
ATGAAGACTATCATTGCTTTGAGCTACATTCTATGTCTGGTTTTCGCTCAAAAACTTCCCGGAAATGACAACAGCA---GGGCAACGCTGTGCCTTGGGCACCATGCAGTACCAAACGGAACGATAGTGAAAACAATCACGAATGACCAAATTGAAGTTACTAATGCTACTGAGCTGGTTCAGAGTTCCTCAACAGGTGGAATATGCGACAGTCCTCATCAGATCCTTGATGGAGAAAACTGCACACTAATAGATGCTCTATTGGGAGACCCTCAGTGTGATGGCTTCCAAAATAAGAAATGGGACCTTTTTGTTGAACGCAGCAAAGCCTACAGCAACTGTTACCCTTATGATGTGCCGGATTATGCCTCCCTTAGGTCACTAGTTGCCTCATCCGGC…
>AIC64973_Mexico_2005
ATGAAGACTATCATTGCTTTGAGCTACATTCTATGTCTGGTTTTCGCTCAAAAACTTCCCGGAAATGACAACAGCA---CGGCAACGCTGTGCCTTGGGCACCATGCAGTACCAAACGGAACGATAGTGAAAACAATCACGAATGACCAAATTGAAGTTACTAATGCTACTGAGCTGGTTCAGAGTTCCTCAACAGGTGAAATATGCGACAGTCCTCATCAGATCCTTGATGGAGAAAACTGCACACTAATAGATGCTCTATTGGGAGACCCTCAGTGTGATGGCTTCCAAAATAGGAAATGGGACCTTTTTGTTGAACGCAGCAAAGCCTACAGCAACTGTTACCCTTATGATGTGCCGGATTATGCCTCCCTTAGGTCACTAGTTGCCTCATCCGGC…
>AEX35483_Viet_Nam_2005
ATGAAGACTATCATTGCTTTGAGCTACATTCTATGTCTGGTTTTCGCTCAAAAACTTCCCGGAAATGACAACAGCA---CGGCAACGCTGTGCCTTGGGCACCATGCAGTACCAAACGGAACGATAGTGAAAACAATCACGAATGACCAAATTGAAGTTACTAATGCTACTGAGCTGGTGCAGAGTTCCTCAACAGGTGGAATATGCGACAGTCCTCATCAGATCCTTGATGGAGAAAACTGCACACTAATAGATGCTCTATTGGGAGACCCTCAGTGTGATGGCTTCCAAAATAAGAAATGGGACCTTTTTGTTGAACGCAGCAAAGCCTACAGCAACTGTTACCCTTATGATGTGCCGGATTATGCCTCCCTTAGGTCACTAGTTGCCTCATCCGGC…
>AFY24151_Mexico_2005
ATGAAGACTATCATTGCTTTGAGCTACATTCTATGTCTGGTTTTCGCTCAAAAACTTCCTGGAAATGACAACAGCA---CGGCAACGCTGTGCCTTGGGCACCATGCAGTACCAAACGGAACGATAGTGAAAACAATCACGAATGACCAAATTGAAGTTACTAATGCTACTGAGCTGGTTCAGARTTCCTCAACAGGTGAAATATGCAACAGTCCTCATCAGATCCTTGATGGAGAAAACTGCACACTAATAGATGCTCTATTGGGAGACCCTCAGTGTGATGGCTTCCAAAATAAGAAATGGGACCTTTTTGTTGAACGCAGCAAAGCCTACAGCAACTGTTACCCTTATGATGTGCCGGATTATGCCTCCCTTAGGTCACTAGTTGCCTCATCCGGC…
>AIC64949_Mexico_2005
ATGAAGACTATCATTGCTTTGAGCTACATTCTATGTCTGGTTTTCGCTCAAAAACTTCCTGGAAATGACAACAGCA---CGGCAACGCTGTGCCTTGGGCACCATGCAGTACCAAACGGAACGATAGTGAAAACAATCACGAATGACCAAATTGAAGTTACTAATGCTACTGAGCTGGTTCAGAGTTCCTCAACAGGTGAAATATGCGACAGTCCTCATCAGATCCTTGATGGAGAAAACTGCACACTAATAGATGCTCTATTGGGAGACCCTCAGTGTGATGGCTTCCAAAATAAGAAATGGGACCTTTTTGTTGAACGCAGCAAAGCCTACAGCAACTGTTACCCTTATGATGTGCCGGATTATGCCTCCCTTAGGTCACTAGTTGCCTCATCCGGC…
>AFJ78023_Malaysia_2005
ATGAAGACTATCATTGCTTTGAGCTACATTCTATGTCTGGTTTTCGCTCAAAAACTTCCCGGAAATGACAACAGCA---CGGCAACGCTGTGCCTTGGGCACCATGCAGTACCAAACGGAACGATAGTGAAAACAATCACGAATGATCAAATTGAAGTTACTAATGCTACTGAGCTGGTTCAGAGTTCCTCAACAGGTGGAATATGCGACAGTCCTCATCAGATCCTTGATGGAGAAAACTGCACACTAATAGATGCTCTATTGGGAGACCCTCAGTGTGATGGCTTCCAAAATAAGAAATGGGACCTTTTTGTTGAACGCAGCAAAGCCTACAGCAACTGTTACCCTTATGATGTGCCGGATTATGCCTCCCTTAGGTCACTAGTTGCCTCATCCGGC…
>ABS71680_Thailand_2006
ATGAAGACTATCATTGCTCTGAGCTACATCCTATGTCTGGTTTTCGCTCAAAAACTTCCCGGAATTGACAACAGCA---CGGCAACGCTGTGCCTTGGGCACCATGCAGTACCAAACGGAACGATAGTGAAAACAATCACGAATGACCAAATTGAAGTTACTAATGCTACTGAGCTGGTTCAGAGTTCCTCAACAGGTGGAATATGCGACAGTCCTCATCAGATCCTTGATGGAGAAAACTGCACACTAATAGATGCTCTATTGGGAGACCCTCAGTGTGATGGCTTCCAAAATAAGAAATGGGACCTTTTTGTTGAACGCAGCAAAGCCTACAGCAACTGTTACCCTTATGATGTGCCGGATTATGCCTCCCTTAGGTCACTAGTTGCCTCATCCGGC…
>ABU92640_Denmark_2006
ATGAAGACTATCATTGCTTTGAGCTACATTCTATGTCTGGTTTTCGCTCAAAAACTTCCCGGAAATGACAACAGCA---CGGCAACGCTGTGCCTTGGGCACCATGCAGTACCAAACGGAACGATAGTGAAAACAATCACGAATGACCAAATTGAAGTTACTAATGCTACTGAGCTGGTTCAGAGTTCCTCAACAGGTGAAATATGCGACAGTCCTCATCAGATCCTTGATGGAGAAAACTGCACACTAATAGATGCTCTATTGGGAGACCCTCAGTGTGATGGCTTCCAAAATAAGAAATGGGACCTTTTTGTTGAACGCAGCAAAGCCTACAGCAACTGTTACCCTTATGATGTGCCGGATTATGCCTCCCTTAGGTCACTAGTTGCCTCATCCGGC…
>ABU92746_Denmark_2006
ATGAAGACTATCATTGCTTTGAGCTACATTCTATGTCTGGTTTTCGCTCAAAAACTTCCCGGAAATGACAACAGCA---CGGCAACGCTGTGCCTTGGGCACCATGCAGTACCAAACGGAACGATAGTGAAAACAATCACGAATGACCAAATTGAAGTTACTAATGCTACTGAGCTGGTTCAGAGTTCCTCAACAGGTGGAATATGCGACAGTCCTCATCAGATCCTTGATGGAGAAAACTGCACACTAATAGATGCTCTATTGGGAGACCCTCAGTGTGATGGCTTCCAAAATAAGAAATGGGACCTTTTTGTTGAACGCAGCAAAGCCTACAGCAACTGTTACCCTTATGATGTGCCGGATTATGCCTCCCTTAGGTCACTAGTTGCCTCATCCGGC…
>ABS71674_Thailand_2006
ATGAAGACTATCATTGCTTTGAGCTACATTCTATGTCTGGTTTTCGCTCAAAAACTTCCCGGAAATGACAACAGCA---CGGCAACGCTGTGCCTTGGGCACCATGCAGTACCAAACGGAACGATAGTGAAAACAATCACGAATGACCAAATTGAAGTTACTAATGCTACTGAGCTGGTTCAGAGTTCCTCAACAGGTGGAATATGCGACAGTCCTCATCAGATCCTTGATGGAGAAAACTGCACACTAATAGATGCTCTATTGGGAGACCCTCAGTGTGATGGCTTCCAAAATAAGAAATGGGACCTTTTTGTTGAACGCAGCAAAGCCTACAGCAACTGTTACCCTTATGATGTGCCGGATTATGCCTCCCTTAGGTCACTAGTTGCCTCATCCGGC…
>AHL89066_USA_2006
ATGAAGACTATCATTGCTTTGAGCTACATTCTATGTCTGGTTTTCGCTCAAAAACTTCCCGGAAATGACAACAGCA---CGGCAACGCTGTGCCTTGGGCACCATGCAGTACCAAACGGAACGATAGTGAAAACAATCACGAATGACCAAATTGAAGTTACTAATGCTACTGAGCTGGTTCAGAGTTCCTCAACAGGTGAAATATGCGACAGTCCTCATCAGATCCTTGATGGAGAAAACTGCACACTAATAGATGCTCTATTGGGAGACCCTCAGTGTGATGGCTTCCAAAATAAGAAATGGGACCTTTTTGTCGAACGCAGCAAAGCCTACAGCAACTGTTACCCTTATGATGTGCCGGATTATGCCTCCCTTAGGTCACTAGTTGCCTCATCCGGC…
>AHL89078_USA_2006
ATGAAGACTATCATTGCTTTGAGCTACATTCTATGTCTGGTTTTCGCTCAAAAACTTCCCGGAGATGACAACAGCA---CGGCAACGCTGTGCCTTGGGCACCATGCAGTACCAAACGGAACGGTAGTGAAAACAATCACGAATGACCAAATTGAAGTTACTAATGCTACTGAGCTGGTTCAGAGTTCCTCAACAGGTGGAATATGCGACAGTCCTCATCAGATCCTTGATGGAGAAAACTGCACACTAATAGATGCTCTATTGGGAGACCCTCAGTGTGATGGCTTCCAAAATAAGAAATGGGACCTTTTTGTTGAACGCAGCAAAGCCTACAGCAACTGTTACCCTTATGATGTGCCGGATTATGCCTCCCTTAGGTCACTAGTTGCCTCATCCGGC…
>AFY24195_Mexico_2006
ATGAAGACTATCATTGCTTTGAGCTACATTCTATGTCTGGTTTTCGCTCAAAAACTTCCCGGAAATGACAACAGCA---CGGCAACGCTGTGCCTTGGGCACCATGCAGTACCAAACGGAACGATAGTGAAAACAATCACGAATGACCAAATTGAAGTTACTAATGCTACTGAGCTGGTTCAGAGTTCCTCAACAGGTGGAATATGCGACAGTCCTCATCAGATCCTTGATGGAGAAAACTGCACACTAATAGATGCTCTATTGGGAGACCCTCAGTGTGATGGCTTCCAAAATAAGAAATGGGACCTTTTTGTTGAACGCAGCAAAGCCTACAGCAACTGTTACCCTTATGATGTGCCGGATTATGCCTCCCTTAGGTCACTAGTTGCCTCATCCGGC…
>AHL89138_USA_2006
ATGAAGACTATCATTGCTTTGAGCTACATTCTATGTCTGGTTTTCGCTCAAAAACTTCCCGGAAATGACAACAGCA---CGGCAACGCTGTGCCTTGGGCACCATGCAGTACCAAACGGAACGATAGTGAAAACAATCACGAATGACCAAATTGAAGTTACTAATGCTACTGAGCTGGTTCAGAGTTCCTCAACAGGTGAAATATGCGACAGCCCTCATCAGATCCTTGATGGAGAAAACTGCACACTAATAGATGCTCTATTGGGAGACCCTCAGTGTGATGGCTTCCAAAATAAGAAATGGGACCTTTTTGTTGAACGCAGCAAAGCCTACAGCAACTGTTACCCTTATGATGTGCCGGATTATGCCTCCCTTAGGTCACTAGTTGCCTCATCCGGC…
>ABW23239_USA_2006
ATGAAGACTATCATTGCTTTGAGCTACATTCTACGTCTGGTTTTCGCTCAAAAACTTCCCGGAAATGACAACAGCA---CGGCAACGCTGTGCCTTGGGCACCATGCAGTACCAAACGGAACGATAGTGAAAACAATCACGAATGACCAAATTGAAGTTACTAATGCTACTGAGCTGGTTCAGAGTTCCTCAACAGGTGAAATATGCGACAGTCCTCATCAGATCCTTGATGGGGAAAACTGCACACTAATAGATGCTCTATTGGGAGACCCTCAGTGTGATGGCTTCCAAAATAAGAAATGGGACCTTTTTGTTGAACGCAGCAAAGCCTACAGCAACTGTTACCCTTATGATGTGCCGGATTATGCCTCCCTTAGGTCACTAGTTGCCTCATCCGGC…
>AEG65076_USA_2006
ATGAAGACTATCATTGCTTTGAGCTACATTCTATGTCTGGTTTTCGCTCAAAAACTTCCCGGAAATGACAACAGCA---CGGCAACGCTGTGCCTTGGGCACCATGCAGTACCAAACGGAACGATAGTGAAAACAATCACGAATGACCAAATTGAAGTTACTAATGCTACTGAGCTGGTTCAGAGTTCCTCAACAGGTGGAATATGCGACAGTCCTCATCAGATCCTTGATGGAGAAAACTGCACACTAATAGATGCTCTATTGGGAGACCCTCAGTGTGATGGCTTCCAAAATAAGAAATGGGACCTTTTTGTTGAACGCAGCAAAGCCTACAGCAACTGTTACCCTTATGATGTGCCGGATTATGCCTCCCTTAGGTCACTAGTTGCCTCATCCGGC…
>AHL89318_USA_2006
ATGAAGACTATCATTGCTTTGAGCTACATTCTATGTCTGGTTTTCGCTCAAAAACTTCCCGGAAATGACAACAGCA---CGGCAACGCTGTGCCTTGGGCACCATGCAGTACCAAACGGAACGATAGTGAAAACAATCACGAATGACCAAATTGAAGTTACTAATGCTACTGAACTGGTTCAGAGTTCCTCAACAGGTGAAATATGCGACAGTCCTCATCAGATCCTTGATGGAGAAAACTGCACACTAATAGATGCTCTATTGGGAGACCCTCAGTGTGATGGCTTCCAAAATAAGAAATGGGACCTTTTTGTTGAACGCAGCAAAGCCTACAGCAACTGTTACCCTTATGATGTGCCGGATTATGCCTCCCTTAGGTCACTAGTTGCCTCATCCGGC…
>AHL89330_USA_2006
ATGAAGACTATCATTGCTTTGAGCTACATTCTATGTCTGGTTTTCGCTCAAAAACTTCCCGGAAATGACAACAGCA---CGGCAACGCTGTGCCTTGGGCACCATGCAGTACCAAACGGAACGATAGTGAAAACAATCACGAATGACCAAATTGAAGTTACTAATGCTACTGAGCTGGTTCAGAGTTCCTCAACAGGTGAAATATGCGACAGCCCTCATCAGATCCTTGATGGAAAAAACTGCACACTAATAGATGCTCTATTGGGAGACCCTCAGTGTGATGGCTTCCAAAATAAGAAATGGGACCTTTTTGTTGAACGCAGCAAAGCCTACAGCAACTGTTACCCTTATGATGTGCCGGATTATGCCTCCCTTAGGTCACTAGTTGCCTCATCCGGC…
>ABN59390_USA_2006
ATGAAGACTATCATTGCTTTGAGCTACATTATATGTCTGGTTTTCGCTCAAAAACTTCCCGGAAATGACAACAGCA---CGGCAACGCTGTGCCTTGGGCACCATGCAGTACCAAACGGAACGATAGTGAAAACAATCACGAATGACCAAATTGAAGTTACTAATGCTACTGAGTTGGTTCAGAGTTCCTCAACAGGTGAAATATGCGACAGTCCTCATCAGATCCTTGATGGAGAAAACTGCACACTAATAGATGCTCTATTGGGAGACCCTCAGTGTGATGGCTTCCAAAATAAGAAATGGGACCTTTTTGTTGAACGCAGCAAAGCCTACAGCAACTGTTACCCTTATGATGTGCCGGATTATGCCTCCCTTAGGTCACTAGTTGCCTCATCCGGC…
>ABN51043_USA_2006
ATGAAGACTATCATTGCTTTGAGCTACATTCTATGTCTGGTTTTCGCTCAAAAACTTCCCGGAAATGACAACAGCA---CGGCAACGCTGTGCCTTGGGCACCATGCAGTACCAAACGGAACGATAGTGAAAACAATCACGAATGACCAAATTGAAGTTACTAATGCTACTGAGCTGGTTCAGAGTTCCTCAACAGGTGAAATATGCGACAGTCCTCATCAGATCCTTGATGGAGAAAACTGCACACTAATAGATGCTCTATTGGGAGACCCTCAGTGTGATGGCTTCCAAAATAAGAAATGGGACCTTTTTGTTGAACGCAGCAAAGCCTACAGCAACTGTTACCCTTATGATGTGCCGGATTATGCCTCCCTTAGGTCACTAGTTGCCTCATCCGGC…
>AHL89366_USA_2006
ATGAAGACTATCATTGCTTTGAGCTACATTCTATGTCTGGTTTTCGCTCAAAAACTTCCCGGAAATGACAACAGCA---CGGCAACGCTGTGCCTTGGGCACCATGCAGTACCAAACGGAACGATAGTGAAAACAATCACGAATGACCAAATTGAAGTTACTAATGCTACTGAGCTGGTTCAGAGTTCCTCAACAGGTGAAATATGCGACAGTCCTCATCAGATCCTTGATGGAGAAAACTGCACACTAATAGATGCTCTATTGGGAGACCCTCAGTGTGATGGCTTCCAAAATAAGAAATGGGACCTTTTTGTTGAACGCAGCAAAGCCTACAGTAACTGTTACCCTTATGATGTGCCGGATTATGCCTCCCTTAGGTCACTAGTTGCCTCATCCGGC…
>AHL89438_USA_2006
ATGAAGACTATCATTGCTTTGAGCTACATTCTATGTCTGGTTTTCGCTCAAAAACTTCCCGGAAATGACAACAGCA---CGGCAACGCTGTGCCTTGGGCACCATGCAGTACCAAACGGAACGATAGTGAAAACAATCACGAATGACCAAATTGAAGTTACTAATGCTACTGAGCTGGTTCAGAGTTCCTCAACAGGTGAAATATGCGACAGTCCTCATCAGATCCTTGATGGAGAAAACTGCACACTAATAGATGCTTTATTGGGAGACCCTCAGTGTGATGGCTTCCAAAATAAGAAATGGGACCTTTTTGTTGAACGCAGCAAAGCCTACAGCAACTGTTACCCTTATGATGTGCCGGATTATGCCTCCCTTAGGTCACTAGTTGCCTCATCCGGC…
>AEG65109_USA_2006
ATGAAGACTATCATTGCTTTGAGCTACATTCTATGTCTGGTTTTCGCTCAAAAACTTCCCGGAAATGACAACAGCA---CGGCAACGCTGTGCCTTGGGCACCATGCAGTACCAAACGGAACGATAGTGAAAACAATCACGAATGACCAAATTGAAGTTACTAATGCTACTGAGCTGGTTCAGAGTTCCTCAACAGGTGAAATATGCGACAGCCCTCATCAGATCCTTGATGGAGAAAACTGCAAACTAATAGATGCTCTATTGGGAGACCCTCAGTGTGATGGCTTCCAAAATAAGAAATGGGACCTTTTTGTTGAACGCAGCAAAGCCTACAGCAACTGTTACCCTTATGATGTGCCGGATTATGCCTCCCTTAGGTCACTAGTTGCCTCATCCGGC…
>AHL89210_USA_2006
ATGAAGACTATCATTGCTTTGAGCTACATTCTATGTCTGGTTTTCGCTCAAAAACTTCCCGGAAATGACAACAGCA---CGGCAACGCTGTGCCTTGGGCACCATGCAGTACCAAACGGAACGATAGTGAAAACAATCACGAATGACCAAATTGAAGTTACTAATGCTACTGAGTTGGTTCAGAGTTCCTCAACAGGTGAAATATGCGACAGTCCTCATCAGATCCTTGATGGAGAAAACTGCACACTAATAGATGCTCTATTGGGAGACCCCCAGTGTGATGGCTTCCAAAATAAGAAATGGGACCTTTTTGTTGAACGCAGCAAAGCCTACAGCAACTGTTACCCTTATGATGTGCCGGATTATGCCTCCCTTAGGTCACTAGTTGCCTCATCCGGC…
>AIT16525_Canada_2006
ATGAAGACTATCATTGCTTTGAGCTACATTCTATGTCTGGTTTTCGCTCAAAAACTTCCCGGAAATGACAACAGCA---CGGCAAAGCTGTGCCTTGGGCACCATGCAGTACCAAACGGAACGATAGTGAAAACAATCACGAATGACCAAATTGAAGTTACTAATGCTACTGAGCTGGTTCAGAGTTCCTCAACAGGTGGAATATGCGACAGTCCTCATCAGATCCTTGATGGAGAAAACTGCACACTAATAGATGCTCTATTGGGAGACCCTCAGTGTGATGGCTTCCAAAATAAGAAATGGGACCTTTTTGTTGAACGCAGCAAAGCCTACAGCAACTGTTACCCTTATGATGTGCCGGATTATGCCTCCCTTAGGTCAATAGTTGCCTCATCCGGC…
>ABU50557_USA_2006
ATGAGGACTATCATTGCTTTGAGCTACATTCTATGTCTGGTTTTCGCTCAAAAACTTCCCGGAAATGACAACAGCA---CGGCAACGCTGTGCCTTGGGCACCATGCAGTACCAAACGGAACGATAGTGAAAACAATCACGAATGACCAAATTGAAGTTACTAATGCTACTGAGCTGGTTCAGAGTTCCTCAACAGGTGGAATATGCGACAGTCCTCATCAGATCCTTGATGGAGAAAACTGCACACTAATAGATGCCCTATTGGGAGACCCTCAGTGTGATGGCTTCCAAAATAAGAAATGGGACCTTTTTGTTGAACGCAGCAAAGCCTACAGCAACTGTTACCCTTATGATGTGCCGGATTATGCCTCCCTTAGGTCACTAGTTGCCTCATCTGGC…
>ABS71676_Thailand_2007
ATGAAGACTATCATTGCTTTGAGCTACATTCTATGTCTGGTTTTCGCTCAAAAACTTCCCGGAATTGACAACAGCA---CGGCAACGCTGTGCCTTGGGCACCATGCAGTACCAAACGGAACGATAGTGAAAACAATCACGAATGACCAAATTGAAGTTACTAATGCTACTGAGCTGGTTCAGAATTCCTCAACAGGTGGAATATGCGACAGTCCTCATCAGATCCTTGATGGAGAAAACTGCACACTAATAGATGCTCTATTGGGAGACCCTCAGTGTGATGGCTTCCAAAATAAGAAATGGGACCTTTTTGTTGAACGCAGCAAAGCCTACAGCAACTGTTACCCTTATGATGTGCCGGATTATGCCTCCCTTAGGTCACTAGTTGCCTCATCCGGC…
>ABU50560_USA_2007
ATGAGGACTATCATTGCTTTGAGCTACATTCTATGTCTGGTTTTCGCTCAAAAACTTCCTGGAAATGACAACAGCA---CGGCAACGCTGTGCCTTGGGCACCATGCAGTACCAAACGGAACGATAGTGAAAACAATCACGAATGACCAAATTGAAGTTACTAATGCTACTGAGCTGGTTCAGAGTTCCTCAACAGGTGAAATATGCGACAGTCCTCATCAGATCCTTGATGGAGAAAACTGCACACTAATAGATGCTCTATTGGGAGACCCTCAGTGTGATGGCTTCCAAAATAAGAAATGGGACCTTTTTGTTGAACGCAGCAAAGCCTACAGCAACTGTTACCCTTATGATGTGCCGGATTATGCCTCCCTTAGGTCACTAGTTGCCTCATCCGGC…
>ABW23254_USA_2007
ATGAAGACTATCATTGCTTTGAGCTACATTCTATGTCTGGTTTTCGCTCAAAAACTTCCCGGAAATGACAACAGCA---CGGCAAAGCTGTGCCTTGGGCACCATGCAGTACCAAACGGAACGATAGTGAAAACAATCACGAATGACCAAATTGAAGTTACTAATGCTACTGAGCTGGTTCAGAGTTCCTCAACAGGTGAAATATGCGACAGTCCTCATCAGATCCTTGATGGAGAAAACTGCACACTAATAGATGCTCTATTGGGAGACCCTCAGTGTGATGGCTTCCAAAATAAGAAATGGGACCTTTTTGTTGAACGCAGCAAAGCCTACAGCAACTGTTACCCTTATGATGTGCCGGATTATGCCTCCCTTAGGTCACTAGTTGCCTCATCCGGC…
>ACA33698_USA_2007
ATGAAGACTATCATTGCTTTGAGCTACATTCTATGTCAGGTTTTCGCTCAAAAACTTTCCGGAAATGACAACAGCA---CGGCAACGCTGTGCCTTGGGCACCATGCAGTACCAAACGGAACGATAGTGAAAACAATCACGAATGACCAAATTGAAGTTACTAATGCTACTGAGCTGGTTCAGAGTTCCTCAACAGGTGAAATATGCGACAGTCCTCATCAGATCCTTGATGGAGAAAACTGCACACTAATAGATGCTCTATTGGGAGACCCTCAGTGTGATGGCTTCCAAAATAAGAAATGGGACCTTTTTGTTGAACGCAGCAAAGCCTACAGCAACTGTTACCCTTATGATGTGCCGGATTATGCCTCCCTTAGGTCACTAGTTGCCTCATCCGGC…
>ABW40026_USA_2007
ATGAAGACTATCATTGCTTTGAGCTACATTCTATGTCTGGTTTTCGCTCAAAAACTTCCTGGAAATGACAACAGCA---CGGCAACGCTGTGCCTTGGGCACCATGCAGTACCAAACGGAACGATAGTGAAAACAATCACGAATGACCAAATTGAAGTTACTAATGCTACTGAGCTGGTTCAGAGTTCCTCAACAGGTGAAATATGCGACAGTCCTCATCAGATCCTTGATGGAGAAAACTGCACACTAATAGATGCTCTATTGGGAGACCCTCAGTGTGATGGCTTCCAAAATAAGAAATGGGACCTTTTTGTTGAACGCAGCAAAGCCTACAGCAACTGTTACCCTTATGATGTGCCGGATTATGCCTCCCTTAGGTCACTAGTTGCCTCATCCGGC…
>ABW23330_USA_2007
ATGAAGACTATCATTGCTTTGAGCTACATTCTATGTCTGGTTTTCGCTCAAAAACTTCCCGGAATTGACAACAGCA---CGGCAACGCTGTGCCTTGGGCACCATGCAGTACCAAACGGAACGATAGTGAAAACAATCACGAATGACCAAATTGAAGTTACTAATGCTACTGAGCTGGTTCAGAATTCCTCAACAGGTGGAATATGCGACAGTCCTCATCAGATCCTTGATGGAGAAAACTGCACACTAATAGATGCTCTATTGGGAGACCCTCAGTGTGATGGCTTCCAAAATAAGAAATGGGACCTTTTTGTTGAACGCAGCAAAGCCTACAGCAACTGTTACCCTTATGATGTGCCGGATTATGCCTCCCTTAGGTCACTAGTTGCCTCATCCGGC…
>ABW23357_USA_2007
ATGAAGACTATCATTGCTTTGAGSTACATTSTATGTSTGGTTTTCGCTCAAAAACTTCCTGGAAATGACAACAGCA---CGGCAACGCTGTGCCTTGGGCACCACGCAGTACCAAACGGAACGATAGTGAAAACAATCACGAATGACCAAATTGAAGTTACTAATGCTACTGAGCTGGTTCAGAGTTCCTCAACAGGTGAAATATGCGACAGTCCTCATCAGATCCTTGATGGAGAAAACTGCACACTAATAGATGCTCTATTGGGAGACCCTCAGTGTGATGGCTTCCAAAATAAGAAATGGGACCTTTTTGTTGAACGCAGCAAAGCCTACAGCAACTGTTACCCTTATGATGTGCCGGATTATGCCTCCCTTAGGTCACTAGTTGCCTCATCCGGC…
>ABV45981_USA_2007
ATGAAGACTATCATTGCTTTGAGCTACATTCTATGTCTGGTTTTCGCTCAAAAACTTCCCGGAAATGACAACAGCA---CGGCAACGCTGTGCCTTGGGCACCATGCAGTACCAAACGGAACGATAGTGAAAACAATCACGAATGACCAAATTGAAGTTACTAATGCTACTGAGCTGGTTCAGAGTTCCTCAACAGGTGAAATATGCGACAGTCCTCATCAGATCCTTGATGGAGAAAACTGCACACTAATAGATGCTCTATTGGGAGACCCTCAGTGTGATGGCTTCCAAAATAAGAAATGGGACCTTTTTGTTGAACGCAGCAAAGCCTACAGCAACTGTTACCCTTATGATGTGCCGGATTATGCCTCCCTGAGGTCACTAGTTGCCTCATCCGGC…
>AEX34145_Viet_Nam_2007
ATGAAGACTATCATTGCTTTGAGCTACATTCTATGTCTGGTTTTCGCTCAAAAACTTCCCGGAATTGACAACAGCA---CGGCAACGCTGTGCCTTGGGCACCATGCAGTACCAAACGGAACGATAGTGAAAACAATCACGAATGACCAAATTGAAGTTACTAATGCTACTGAGCTGGTTCAGAATTCCTCAACAGGTGGAATATGCGACAGTCCTCATCAGATCCTTGATGGAGAAAACTGCACACTAATAGATGCTCTATTGGGAGACCCTCAGTGTGATGGCTTCCAAAATAAGAAATGGGACCTTTTTGTTGAACGCAGCAAAGCCTACAGCAACTGTTACCCTTATGATGTGCCGGATTATGCCTCCCTTAGGTCACTAGTTGCCTCATCCGGC…
>ABW23367_USA_2007
ATGAAGACTATCATTGCTTTGAGCTACATTCTATGTCTGGTTTTCGCTCAAAAACTTCCCGGAAATGACAACAGCA---CGGCAACGCTGTGCCTTGGGCACCATTCAGTACCAAACGGAACGATAGTGAAAACAATCACGAATGACCAAATTGAAGTTACTAATGCTACTGAGCTGGTTCAGAGTTCCTCAACAGGTGGAATATGCGACAGTCCTCATCAGATCCTTGATGGAGAAAACTGCACACTAATAGATGCCCTATTGGGAGACCCTCAGTGTGATGGCTTCCAAAATAAGAAATGGGACCTTTTTGTTGAACGCAGCAAAGCCTACAGCAACTGTTACCCTTATGATGTGCCGGATTATGCCTCCCTTAGGTCACTAGTTGCCTCATCTGGC…
>AIC65021_Mexico_2007
ATGAAGACTATCATTGCTTTGAGCTACATTCTATGTCTGGTTTTCGCTCAAAAACTTCCTGGAAATGACAACAGCA---CGGCAACGCTGTGCCTTGGGCACCATGCAGTACCAAACGGAACGATAGTGAAAACAATCACGAATGACCAAATTGAAGTTACTAATGCTACTGAGCTGGTTCAGAGTTCCTCAACAGGTGAAATATGCGACAGTCCTCATCAGATCCTTGATGGAGAAAACTGCACACTAATAGATGCTCTATTGGGAGACCCTCAGTGTGATGGCTTCCAAAATAAGAAATGGGACCTTTTTGTTGAACGCAGCAAAGCCTACAGCAACTGTTACCCTTATGATGTGCCGGATTATGCCTCCCTTAGGTCACTAGTTGCCTCATCCGGC…
>AFJ75449_Malaysia_2007
ATGAAGACTATCATTGCTTTGAGCTACATTCTATGTCTGGTTTTCGCTCAAAAACTTCCTGGAAATGACAACAGCA---CGGCAACGCTGTGCCTTGGGCACCATGCAGTACCAAACGGAACGATAGTGAAAACAATCACGAATGACCAAATTGAAGTTACTAATGCTACTGAGCTGGTTCAGAGTTCCTCAACAGGTGAAATATGCGACAGTCCTCATCAGATCCTTGATGGAGAAAACTGCACACTAATAGATGCTCTATTGGGAGACCCTCAGTGTGATGGCTTCCAAAATAAGAAATGGGACCTTTTTGTTGAACGCAGCAAAGCCTACAGCAACTGTTACCCTTATGATGTGCCGGATTATGCCTCCCTTAGGTCACTAGTTGCCTCATCCGGC…
>AGU69922_Singapore_2007
ATGAAGACTATCATTGCTTTGAGCTACATTCTATGTCTGGTTTTCGCTCAAAAACTTCCCGGAAATGACAACAGCA---CGGCAACGCTGTGCCTTGGGCACCATGCAGTACCAAACGGAACGATAGTGAAAACAATCACGAATGACCAAATTGAAGTTACTAATGCTACTGAGCTGGTTCAGAGTTCCTCAACAGGTGAAATATGCGACAGTCCTCATCAGATCCTTGATGGAGAAAACTGCACACTAATAGATGCTCTATTGGGAGACCCTCAGTGTGATGGCTTCCAAAATAAGAAATGGGACCTTTTTGTTGAACGCAGCAAAGCCTACAGCAACTGTTACCCTTATGATGTGCCGGATTATGCCTCCCTTAGGTCACTAGTTGCCTCATCCGGC…
>ACD85539_Nicaragua_2007
ATGAAGACTATCATTGCTTTGAGCTACATTCTATGTCTGGTTTTCGCTCAAAAACTTCCTGGAAATGACAACAGCA---CGGCAACGTTGTGCCTTGGGCACCATGCAGTACCAAACGGAACGATAGTGAAAACAATCACGAATGACCAAATTGAAGTTACTAATGCTACTGAGCTGGTTCAGAGTTCCTCAACAGGTGAAATATGCGACAGTCCTCATCAGATCCTTGATGGAGAAAACTGCACACTAATAGATGCTCTATTGGGAGACCCTCAGTGTGATGGCTTCCAAAATAAGAAATGGGACCTTTTTGTTGAACGCAGCAAAGCCTACAGCAACTGTTACCCTTATGATGTGCCGGATTATGCCTCCCTTAGGTCACTAGTTGCCTCATCCGGC…
>AIL94847_Nicaragua_2007
ATGAAGACTATCATTGCTTTGAGCTACATTCTATGTCTGGTTTTCGCTCAAAAACTTCCCGGAAATGACAACAGCA---CGGCAACGCTGTGCCTTGGGCACCATGCAGTACCAAACGGAACGATAGTGAAAACAATCACGAATGACCAAATTGAAGTTACTAATGCTACTGAGCTGGTTCAGAGTTCCTCAACAGGTGAAATATGCGACAGTCCTCATCAGATCCTTGATGGAGAAAACTGCACACTAATAGATGCTCTATTGGGAGACCCTCAGTGTGATGGCTTCCAAAATAAGAAATGGGACCTTTTTGTTGAACGCAGCAAAGCCTACAGCAACTGTTACCCTTATGATGTGCCGGATTATGCCTCCCTTAGGTCACTAGTTGCCTCATCCGGC…
>ACA33700_USA_2007
ATGAAGACTATCATTGCTTTGAGCTACATTCTATGTCTGGTTTTCGCTCAAAAACTTCCTGGAAATGACAACAGCA---CGGCAACGCTGTGCCTTGGGCACCATGCAGTACCAAACGGAACGATAGTGAAAACAATCACGAATGACCAAATTGAAGTTACTAATGCTACTGAGCTGGTTCAGAGTTCCTCAACAGGTGAAATGTGCGACAGTCCTCATCAGATCCTTGATGGAGAAAACTGCACACTAATAGATGCTCTATTGGGAGACCCTCAGTGTGATGGCTTCCAAAATAAGAAATGGGACCTTTTTGTTGAACGCAGCAAAGCCTACAGCAACTGTTACCCTTATGATGTGCCGGATTATGCCTCCCTTAGGTCACTAGTTGCCTCATCCGGC…
>ACA33718_USA_2007
ATGAAGACTATCATTGCTTTGAGCTACATTCTATGTCTGGTTTTCGCTCAAAAACTTCCTGGAAATGACAACAGCA---CGGCAACGCTGTGCCTTGGGCACCATGCAGTACCAAACGGAACGATAGTGAAAACAATCACGAATGACCAAATTGAAGTTACTAATGCTACTGAGCTGGTTCAGAGTTCCTCAACAGGTGAAATATGCGACAGTCCTCATCAGATCCTTGATGGAGAAAACTGCACACTAATAGATGCTCTATTGGGAGACCCTCAGTGTGATGGCTTCCAAAATAAGAAATGGGACCTTTTTGTTGAACGCAGCAAAGCCTACAGCAACTGTTACCCTTATGATGTGCCAGATTATGCCTCCCTTAGGTCACTAGTTGCCTCATCCGGT…
>ACA33708_USA_2007
ATGAAGACTATCATTGCTTTGAGCTACATTCTATGTCTGGTTTTCGCTCAAAAACTTCCTGGAAATGACAACAGCA---CGGCAACGCTGTGCCTTGGGCACCATGCAGTACCAAACGGAACGATAGTGAAAACAATCACGAATGACCAAATTGAAGTTACTAATGCTACTGAGCTGGTTCAGAGTTCCTCAACAGGTGAAATATGCGACAGTCCTCATCAGATCCTTGATGGAGAAAACTGCACACTAATAGATGCTCTATTGGGAGACCCTCAGTGTGATGGCTTCCAAAATAAGAAATGGGACCTTTTTGTTGAACGCAGCAAAGCCTACAGCAAATGTTACCCTTATGATGTGCCGGATTATGCCTCCCTTAGGTCACTAGTTGCCTCATCCGGC…
>AEX36124_Viet_Nam_2007
ATGAAGACTATCATTGCTTTGAGCTACATTCTATGTCTGGTTTTCGCTCAAAAACTTCCTGGAAATGACAACAGCA---CGGCAACGCTGTGCCTTGGGCACCATGCAGTACCAAACGGAACAATAGTGAAAACAATCACGAATGACCAAATTGAAGTTACTAATGCTACTGAGCTGGTTCAGAGTTCCTCAACAGGTGAAATATGCGACAGTCCTCATCAGATCCTTGATGGAGAAAACTGCACACTAATAGATGCTCTATTGGGAGACCCTCAGTGTGATGGCTTCCAAAATAAGAAATGGGACCTTTTTGTTGAACGCAGCAAAGCCTACAGCAACTGTTACCCTTATGATGTGCCGGATTATGCCTCCCTTAGGTCACTAGTTGCCTCATCCGGC…
>AFJ75593_Malaysia_2007
ATGAAGACTATCATTGCTCTGAGCTACATTCTATGTCTGGTTTTCGCTCAAAAACTTCCTGGAAATGACAGCAGCA---CGGCAACGCTGTGCCTTGGGCACCATGCAGTACCAAACGGAACAATAGTGAAAACAATCACGAATGACCAAATTGAAGTTACTAATGCTACTGAGCTGGTTCAGAGTTCCTCAACAGGTGAAATATGCAACAGTCCTCATCAGATCCTTGATGGAGAAAACTGCACACTAATAGATGCTCTATTGGGAGACCCTCAGTGTGATGGCTTCCAAAATAAGAAATGGGACCTTTTTGTTGAACGCAGCAAAGCCTACAGCAACTGTTACCCTTATGATGTGCCGGATTATGCCTCCCTTAGGTCACTAGTTGCCTCATCCGGC…
>ACF10319_USA_2008
ATGAAGACTATCATTGCTTTGAGCTACATTCTATGTCTGGTTTTCGCTCAAAAACTTCCTGGAAATGACAACAGCA---CGGCAACGCTGTGCCTTGGGCACCATGCAGTACCAAACGGAACGATAGTGAAAACAATCACGAATGACCAAATTGAAGTTACTAATGCTACTGAGCTGGTTCAGAGTTCCTCAACAGGTGAAATATGCGACAGTCCTCATCAGATCCTTGATGGAGAAAACTGCACACTAATAGATGCTCTATTGGGAGACCCTCAGTGTGATGGCTTCCAAAATAAGAAATGGGACCTTTTTGTTGAACGCAGCAAAGCCTACAGCAACTGTTACCCTTATGATGTGCCGGATTATGCCTCCCTTAGGTCACTAGTTGCCTCATCCGGC…
>ACO94516_Thailand_2008
ATGAAGACTATCATTGCTTTGAGCTACATTCTATGTCTGGTTTTCGCTCAAAAACTTCCTGGAAATGACAACAGCA---CGGCAACGCTGTGCCTTGGGCACCATGCAGTACCAAACGGAACGATAGTGAAAACAATCACGAATGACCAAATTGAAGTTACTAATGCTACTGAGCTGGTTCAGAGTTCCTCAACAGGTGAAATATGCGACAGTCCTCATCAGATCCTTGATGGAGAAAACTGCACACTAATAGATGCTCTATTGGGAGACCCTCAGTGTGATGGCTTCCAAAATAAGAAATGGGACCTTTTTGTTGAACGCAGCAAAGCCTACAGCAACTGTTACCCTTATGATGTGCCGGATTATGCCTCCCTTAGGTCACTAGTTGCCTCATCCGGC…
>ACB11797_USA_2008
ATGAAGACTATCATTGCTTTGAGCTACATTCTATGTCTGGTTTTCGCTCAAAAACTTCCTGGAAATGACAACAGCA---CGGCAACGCTGTGCCTTGGGCACCATGCAGTACCAAACGGAACGATAGTGAAAACAATCACGAATGACCAAATTGAAGTTACTAATGCTACTGAGCTGGTTCAGAGTTCCTCAACAGGTGAAATATGCGACAGTCCTCATCAGATCCTTGATGGAGAAAACTGCACACTAATAGATGCTCTATTGGGAGACCCTCAGTGTGATGGCTTCCAAAATAAGAAATGGGACCTTTTTGTTGAACGCAGCAAAGCCTACAGCAACTGTTACCCTTATGATGTGCCGGATTATGCCTCCCTTAGGTCACTAGTTGCCTCATCCGGC…
>ACI26362_USA_2008
ATGAAGACTATCATTGCTTTGAGCTACATTCTATGTCTGGTTTTCGCTCAAAAACTTCCTGGAAATGACAACAGCA---CGGCAACGCTGTGCCTTGGGCACCATGCAGTACCAAACGGAACGATAGTGAAAACAATCACGAATGACCAAATTGAAGTTACTAATGCTACTGAGCTGGTTCAGAGTTCCTCAACAGGTGAAATATGCGACAGTCCTCATCAGATCCTTGATGGAGAAAACTGCACACTAATAGATGCTCTATTGGGAGACCCTCAGTGTGATGGCTTCCAAAATAAGAAATGGGACCTTTTTGTTGAACGCAGCAAAGCCTACAGCAACTGTTACCCTTATGATGTGCCGGATTATGCCTCCCTTAGGTCACTAGTTGCCTCATCCGGC…
>AHL90397_USA_2008
ATGAAGACTATCATTGCTTTGAGCTACATTCTATGTCTGGTTTTCGCTCAAAAACTTCCTGGAAATGACAACAGCA---CGGCAACGCTGTGCCTTGGGCACCATGCAGTACCAAACGGAACGATAGTGAAAACAATCACGAATGACCAGATTGAAGTTACTAATGCTACTGAGCTGGTTCAGAGTTCCTCAACAGGTGAAATATGCGACAGTCCTCATCAGATCCTTGATGGAGAAAACTGCACACTAATAGATGCTCTATTGGGAGACCCTCAGTGTGATGGCTTCCAAAATAAGAAATGGGACCTTTTTGTTGAACGCAGCAAAGCCTACAGCAACTGTTACCCTTATGATGTGCCGGATTATGCCTCCCTTAGGTCACTAGTTGCCTCATCCGGC…
>AHL90422_USA_2008
ATGAAGACTATCATTGCTTTGAGCTACATTCTATGTCTGGTTTTCGCTCAAAAACTTCCTGGAAATGACAACAGCA---CGGCAACGCTGTGCCTTGGGCACCATGCAGTACCAAACGGAACGATAGTGAAAACAATCACGAATGACCAAATTGAAGTTACTAATGCTACTGAGCTGGTTCAGAGTTCCTCAACAGGTGAAATATGCGACAGTCCTCATCAGATCCTTGATGGAGAAAACTGCACACTAATAGATGCTCTATTGGGAGACCCTCAGTGTGATGGCTTCCAAAACAAGAAATGGGACCTTTTTGTTGAACGCAGCAAAGCCTACAGCAACTGTTACCCTTATGATGTGCCGGATTATGCCTCCCTTAGGTCACTAGTTGCCTCATCCGGC…
>ACD85614_USA_2008
ATGAAGACTATCATTGCTTTGAGCTCCATTCTATGTCTTGTTTTCGCTCAAAAACTTCCTGGAAATGACAACAGCA---CGGCAACGCTGTGCCTTGGGCACCATGCAGTACCAAACGGAACGATAGTGAAAACAATCGCGAATGACCAAATTGAAGTTACTAATGCTACTGAGCTGGTTCAGAGTTCCTCAACAGGTGAAATATGCGACAGTCCTCATCAGATCCTTGATGGAGAAAACTGCACACTAATAGATGCTCTATTGGGAGACCCTCAGTGTGATGGCTTCCAAAATAAGAAATGGGACCTTTTTGTTGAACGCAGCAAAGCCTACAGCAACTGTTACCCTTATGATGTGCCGGATTATGCCTCCCTTAGGTCACTAGTTGCCTCATCCGGC…
>ACF10321_USA_2008
ATGAAGACTATCATTGCTTTGAGCTACATTCTATGTCTGGTTTTCGCTCAAAAACTTCCTGGAAATGACAACAGCA---CGGCAACGCTGTGCCTTGGGCACCATGCAGTACCAAACGGAACAATAGTGAAAACAATCACGAATGACCAAATTGAAGTTACTAATGCTACTGAGCTGGTTCAGAGTTCCTCAACAGGTGAAATATGCGACAGTCCTCATCAGATCCTTGATGGAGAAAACTGCACACTAATAGATGCTCTATTGGGAGACCCTCAGTGTGATGGCTTCCAAAATAAGAAATGGGACCTTTTTGTTGAACGCAGCAAAGCCTACAGCAACTGTTACCCTTATGATGTGCCGGATTATGCCTCCCTTAGGTCACTAGTTGCCTCATCCGGC…
>ACN33112_USA_2008
ATGAAGACTATCATTGCTTTGAGCTACATTCTATGTCTGGTTTTCGCTCAAAAATTTCCTGGAAATGACAACAGCA---CGGCAACGCTGTGCCTTGGGCACCATGCAGTACCAAACGGAACGATAGTGAAAACAATCACGAATGACCAAATTGAAGTTACTAATGCTACTGAGCTGGTTCAGAGTTCCTCAACAGGTGAAATATGCGACAGTCCTCATCAGATCCTTGATGGAGAAAACTGCACACTAATAGATGCTCTATTGGGAGACCCTCAGTGTGATGGCTTCCAAAATAAGAATTGGGACCTTTTTGTTGAACGCAGCAAAGCCTACAGCAACTGTTACCCTTATGATGTGCCGGATTATGCCTCCCTTAGGTCACTAGTTGCCTCATCCGGC…
>AHL90566_USA_2008
ATGAAGACTATCATTGCTTTGAGCTACATTCTATGTCTGGTTTTCGCTCAAAAACTTCCTGGAAATGACAACAGCA---CGGCAACGCTGTGCCTTGGGCACCATGCAGTACCAAACGGAACGATAGTGAAAACAATCACGAATGACCAAATTGAAGTTACTAATGCTACTGAGCTGGTTCAGAGTTCCTCAACAGGTGAAATATGCGACAGTCCTCATCAGATCCTTGATGGAGAAAACTGCACACTAATAGATGCTCTATTGGGAGACCCTCAGTGTGATGGCTTCCAAAATAAGAAATGGGACCTTTTTGTTGAACGCAGCAAAGCCTACAGCAACTGTTACCCTTATGATGTGCCGGATTATGCCTCCCTTAGGTCACTAGTTGCCTCATCCGGC…
>ACO94749_USA_2008
ATGAAGACTATCATTGCTTTGAGCTACATTCTATGTCTGGTTTTCGCTCAAAAACTTCCTGGAAATGACAACAGCA---CGGCAACGCTGTGCCTTGGGCACCATGCAGTACCAAACGGAACGATAGTGAAAACAATCACGAATGACCAAATTGAAGTTACTAATGCTACTGAGCTGGTTCAGAGTTCCTCAACAGGTGAAATATGCGACAGTCCTCATCAGATCCTTGATGGAGAAAACTGCACACTAATAGATGCTCTATTGGGAGACCCTCAGTGTGATGGCTTCCAAAATAAGAAATGGGACCTTTTTGTTGAACGCAGCAAAGCCTACAGCAACTGTTACCCTTATGATGTGCCGGATTATGCCTCCCTTAGGTCACTAGTTGCCTCATCCGGC…
>ACN76500_USA_2008
ATGAAGACTATCATTGCTTTGAGCTACATTCTATGTCTGGTTTTCGCTCAAAAACTTCCTGGAAATGACAACAGCA---CGGCAACGCTGTGCCTTGGGCACCATGCAGTACCAAACGGAACGATAGTGAAAACAATCACGAATGACCAAATTGAAGTTACTAATGCTACTGAGCTGGTTCAGAGTTCCTCAACAGGTGAAATATGCGACAGTCCTCATCAGATCCTTGATGGAGAAAACTGCACACTAATAGATGCTCTATTGGGAGACCCTCAGTGTGATGGCTTCCAAAATAAGAAATGGGACCTTTTTGTTGAACGCAGCAAAGCCTACAGCAACTGTTACCCTTATGATGTGCCGGATTATGCCTCCCTTAGGTCACTAGTTGCCTCATCCGGC…
>ACN33024_USA_2008
ATGAAGACTATCATTGCTTTGAGCTACATTCTATGTCTGGTTTTCGCTCAAAAACTTCCTGGAAATGACAACAGCA---CGGCAACGCTGTGCCTTGGGCACCATGCAGTACCAAACGGAACGATAGTGAAAACAATCACGAATGACCAAATTGAAGTTACTAATGCTACTGAGCTGGTTCAGAGTTCCTCAACAGGTGAAATATGCGACAGTCCTCATCAGATCCTTGATGGAGAAAACTGCACACTAATAGATGCTCTATTGGGAGACCCTCAGTGTGATGGCTTCCAAAATAAGAAATGGGACCTTTTTGTTGAACGCAGCAAAGCCTACAGCAACTGTTACCCTTATGATGTGCCGGATTATGCCTCCCTTAGGTCACTAGTTGCCTCATCCGGC…
>ACU80721_USA_2008
ATGAAGACTATCATTGCTTTGAGCTACATTCTATGTCTGGTTTTCGCTCAAAAACTTCCTGGAAATGACAACAGCA---CGGCAACGCTGTGCCTTGGGCACCATGCAGTACCAAACGGAACGATAGTGAAAACAATCACGAATGACCAAACTGAAGTTACTAATGCTACTGAGCTGGTTCAGAGTTCCTCAACAGGTGAAATATGCGACAGTCCTCATCAGATCCTTGATGGAGAAAACTGCACACTAATAGATGCTCTATTGGGAGACCCTCAGTGTGATGGCTTCCAAAATAAGAAATGGGACCTTTTTGTTGAACGCAGCAAAGCCTACAGCAACTGTTACCCTTATGATGTGCCGGATTATGCCTCCCTTAGGTCACTAGTTGCCTCATCCGGC…
>ACH82071_USA_2008
ATGAAGACTATCATTGCTTTGAGCTACATTCTATGTCTGGTTTTCGCTCAAAAACTTCCTGGAAATGACAACAGCA---CGGCAACGCTGTGCCTTGGGCACCATGCAGTACCAAACGGAACGATAGTGAAAACAATCACTAATGACCAAATTGAAGTTACTAATGCTACTGAGCTGGTTCAGAGTTCCTCAACAGGTGAAATATGCGACAGTCCTCATCAGATCCTTGATGGAGAAAACTGCACACTAATAGATGCTCTATTGGGAGACCCTCAGTGTGATGGCTTCCAAAATAAGAAATGGGACCTTTTTGTTGAACGCAGCAAAGCCTACAGCAACTGTTACCCTTATGATGTGCCGGATTATGCCTCCCTTAGGTCACTAGTTGCCTCATCCGGC…
>ACJ73752_USA_2008
ATGAAGACTATCATTGCTTTGAGCTACATTCTATGTCTGGTTTTCGCTCAAAAACTTCCTGGAAATGACAACAGCA---CGGCAACGCTGTGCCTTGGGCACCATGCAGTACCAAACGGAACGATAGTGAAAACAATCACGAATGACCAAATTGAAGTTACTAATGCTACTGAGCTGGTTCAGAGTTCCTCAACAGGTGAAATATGCGACAGTCCTCATCAGATCCTTGATGGAGAAAACTGCACACTAATAGATGCTCTATTGGGAGACCCTCAGTGTGATGGCTTCCAAAATAAGAAATGGGACCTTTTTGTTGAACGCAGCAGAGCCTACAGCAACTGTTACCCTTATGATGTGCCGGATTATGCCTCCCTTAGGTCACTAGTTGCCTCATCCGGC…
>AJJ98765_Thailand_2008
ATGAAGACTATCATTGCTTTGAGCTACATTCTATGTCTGGTGTTCGCTCAAAAACTTCCTGGAAATGACAACAGCA---CGGCAACGCTGTGCCTTGGGCACCATGCAGTACCAAACGGAACGATAGTGAAAACAATCACGAATGACCAAATTGAAGTTACTAATGCTACTGAGCTGGTTCAGAATTCCTCAACAGGTGAAATATGCGACAGTCCTCATCAGATCCTTGATGGAGAAAACTGCACACTAATAGATGCTCTATTGGGAGACCCTCAGTGTGATGGCTTCCAAAATAAGAAATGGGACCTTTTTGTTGAACGCAGCAAAGCCTACAGCAACTGTTACCCTTATGATGTGCCGGATTATGCCTCCCTTAGGTCACTAGTTGCCTCATCCGGC…
>AEX36531_Viet_Nam_2008
ATGAAGACTATCATTGCTTTGAGCTACATTCTATGTCTGGTTTTCGCTCAAAAACTTCCTGGAAATGACAACAGCA---CGGCAACGCTGTGCCTTGGGCACCATGCAGTACCAAACGGAACGATAGTGAAAACAATCACGAATGACCAAATTGAAGTTACTAATGCTACTGAGCTGGTTCAGAGTTCCTCAACAGGTGAAATATGCGACAGTCCTCATCAGATCCTTGATGGAGAAAACTGCACACTAATAGATGCTCTATTGGGAGACCCTCAGTGTGATGGCTTCCAAAATAAGAAATGGGACCTTTTTGTTGAACGCAGCAAAGCCTACAGCAACTGTTACCCTTATGATGTGCCGGATTATGCCTCCCTTAGGTCACTAGTTGCCTCATCCGGC…
>ACT67796_USA_2008
ATGAAGACTATCATTGCTTTGAGCTACATTCTATGTCTGGTTTTCGCTCAAAAACTTCCTGGAAATGACAACAGCA---CGGCAACGCTGTGCCTTGGGCACCATGCAGTACCAAACGGAACGATAGTGAAAACAATCACGAATGACCAAATTGAAGTTACTAATGCTACTGAGCTGGTTCAGAGTTCCTCAACAGGTGAAATATGCGACAGTCCTCATCAGATCCTTGATGGAGAAAACTGCACACTAATAGATGCTCTATTGGGAGACCCTCAGTGTGATGGCTTCCAAAATAAGAAATGGGACCTTTTTGTTGAACGCAGCAAAGCCTACAGCAACTGTTACCCTTATGATGTGCCGGATTATGCCTCCCTTAGGTCACTAGTTGCCTCGTCCGGC…
>ACT67817_USA_2009
ATGAAGACTATCATTGCTTTGAGCTACATTCTATGTCTGGTTTTCGCTCAAAAACTTCCTGGAAATGACAACAGCA---CGGCAACGCTGTGCCTTGGGCACCATGCAGTACCAAACGGAACGATAGTGAAAACAATCACGAATGACCAAATTGAAGTTACTAATGCTACTGAGCTGGTTCAGAGTTCCTCAACAGGTGAAATATGCGACAGTCCTCATCAGATCCTTGATGGAGAAAACTGCACACTAATAGATGCTCTATTGGGAGACCCTCAGTGTGATGGCTTCCAAAATAAGAAATGGGACCTTTTTGTTGAACGCAGCAAAGCCTACAGCAACTGTTACCCTTATGATGTGCCGGATTATGCCTCCCTTAGGTCACTAGTTGCCTCATCCGGC…
>AIU46085_Australia_2009
ATGAAGACTATCATTGCTTTGAGCTACATTCTATGTCTGGTTTTCGCTCAAAAACTTCCTGGAAATGACAACAGCA---CGGCAACGCTGTGCCTTGGGCACCATGCAGTACCAAACGGAACGATAGTGAAAACAATCACGAATGACCAAATTGAAGTTACTAATGCTACTGAGCTGGTTCAGAGTTCCTCAACAGGTGAAATATGCGACAGTCCTCATCAGATCCTTGATGGAGAAAACTGCACACTAATAGATGCTCTATTGGGAGACCCTCAGTGTGATGGCTTCCAAAATAAGAAATGGGACCTTTTTGTTGAACGAAGCAAAGCCTACAGCAACTGTTACCCTTATGATGTGCCGGATTATGCCTCCCTTAGGTCACTAGTTGCCTCATCCGGC…
>ACZ05436_USA_2009
ATGAAGACTATCATTGCTTTGAGCTACATTCTATGTCTGGTTTTCGCTCAAAAACTTCCTGGAAATGACAACAGCA---CGGCAACGCTGTGCCTTGGGCACCATGCAGTACCAAACGGAACGATAGTGAAAACAATCACGAATGACCAAATTGAAGTTACTAATGCTACTGAGCTGGTTCAGAGTTCCTCAACAGGTGAAATATGCGACAGTCCTCATCAGATCCTTGATGGAAAAAGCTGCACACTAATAGATGCTCTATTGGGAGACCCTCAGTGTGATGGCTTCCAAAATAAGAAATGGGACCTTTTTGTTGAACGCAGCAAAGCCTACAGCAACTGTTACCCTTATGATGTGCCGGATTATGCCTCCCTTAGGTCACTAGTTGCCTCATCCGGC…
>AFM72905_Hong_Kong_2009
ATGAAGACTATCATTGCTTTGAGCTACATTCTATGTCTGGTTTTCGCTCAAAAAATTCCTGGAAATGACAACAGCA---CGGCAACGCTGTGCCTTGGGCACCATGCAGTACCAAACGGAACGATAGTGAAAACAATCACGAATGACCAAATTGAAGTTACTAATGCTACTGAGCTGGTTCAGAGTTCCTCAACAGGTGAAATATGCGACAGTCCTCATCAGATCCTTGATGGAAAAAACTGCACACTAATAGATGCTCTATTGGGAGACCCTCAGTGTGATGGCTTCCAAAATAAGAAATGGGACCTTTTTGTTGAACGCAGCAAAGCCTACAGCAACTGTTACCCTTATGATGTGCCGGATTATGCCTCCCTTAGGTCACTAGTTGCCTCATCCGGC…
>ACT67819_USA_2009
ATGAAGACTATCATTGCTTTGAGCTACATTCTATGTCTGGTTTTCGCTCAAAAACTTCCTGGAAATGACAACAGCA---CGGCAACGCTGTGCCTTGGGCACCATGCAGTACCAAACGGAACGATAGTGAAAACAATCACGAATGACCAAATTGAAGTTACTAATGCTACTGAGCTGGTTCAGAGTTCCTCAACAGGTGAAATATGCGACAGTCCTCATCAGATCCTTGATGGAGAAAACTGCACACTAATAGATGCTCTATTGGGAGACCCTCAGTGTGATGGCTTCCAAAATAAGAAATGGGACCTTTTTGTTGAACGCAGCAAAGCCTACAGCAACTGTTACCCTTATGATGTGCCGGATTATGCCTCCCTTAGGTCACTAGTTGCCTCATCCGGC…
>ACT67809_USA_2009
ATGAAGACTATCATTGCTTTGAGCTACATTCTATGTCTGGTTTTCGCTCAAAAACTTCCTGGAAGTGACAACAGCA---CGGCAACGCTGTGCCTTGGGCACCATGCAGTACCAAACGGAACGATAGTGAAAACAATCACGAATGACCAAATTGAAGTTACTAATGCTACTGAGCTGGTTCAGAGCTCCTCAACAGGTGAAATATGCGACAGTCCTCATCAGATCCTTGATGGAGAAAACTGCACACTAATAGATGCTCTATTGGGAGACCCTCAGTGTGATGGCTTCCAAAATAAGAAATGGGACCTTTTTGTTGAACGCAGCAAAGCCTACAGCAACTGTTACCCTTATGATGTGCCGGATTATGCCTCCCTTAGGTCACTAGTTGCCTCATCCGGC…
>AEK98388_China_2009
ATGAAGACTATCATTGCTTTGAGCTACATTCTATGTCTGGTTTTCGCTCAAAAACTTCCTGGAAATGACAACAGCA---CGGCAACGCTGTGCCTTGGGCACCATGCAGTACCAAACGGAACGATAGTGAAAACAATCACGAATGACCAAATTGAAGTTACTAATGCTACTGAGCTGGTTCAGAGTTCCTCAACAGGTGAAATATGCGACAGTCCTCATCAGATCCTTGATGGAAAAAACTGCACACTAATAGATGCTCTATTGGGAGACCCTCAGTGTGATGGCTTACAAAATAAGAAATGGGACCTTTTTGTTGAACGCAGCAAAGCCTACAGCAACTGTTACCCTTATGATGTGCCGGATTATGCCTCCCTTAGGTCACTAGTTGCCTCATCCGGC…
>ADK94191_USA_2009
ATGAAGACTATCATTGCTTTGAGCTACATTCTATGTCTGGTTTTCGCTCAAAAACTTCCTGGAAATGACAACAGCA---CGGCAACGCTGTGCCTTGGGCACCATGCAGTACCAAACGGAACGGTAGTGAAAACAATCACGAATGACCAAATTGAAGTTACTAATGCTACTGAGCTGGTTCAGAGTTCCTCAACAGGTGAAATATGCGACAGTCCTCATCAGATCCTTGATGGAAAAAACTGCACACTAATAGATGCTCTATTGGGAGACCCTCAGTGTGATGGCTTCCAAAATAAGAAATGGGACCTTTTTGTTGAACGCAGCAAAGCCTACAGCAACTGTTACCCTTATGATGTGCCGGATTATGCCTCCCTTAGGTCACTAGTTGCCTCATCCGGC…
>ADK98634_USA_2009
ATGAAGACTATCATTGCTTTGAGCTACATTCTATGTCTGGTTTTCGCTCAAAAACTTCCTGGAAATGACAACAGCA---CGGCAACGCTGTGCCTTGGGCACCATGCAGTACCAAACGGAACGATAGTGAAAACAATCACGAATGACCAAATTGAAGTTACTAATGCTACTGAGCTGGTTCAGAGTTCCTCAACAGGTGAAATATGCGACAGTCCTCATCAGATCCTTGATGGAGAAAACTGCACACTAATAGATGCTCTATTGGGAGACCCTCAGTGTGATGGCTTCCAAAATAAGAAATGGGACCTTTTTGTTGAACGCAGCAAAGCCTACAGCAACTGTTACCCTTATGATGTGCCGGATTATGCCTCCCTTAGGTCACTAGTTGCCTCATCCGGC…
>AEI60012_USA_2009
ATGAAGACTATCATTGCTTTGAGCTACATTCTATGTCTGGTTTTCGCTCAAAAACTTCCTGGAAATGACAACAGCA---CGGCAACGCTGTGCCTTGGGCACCATGCAGTACCAAACGGAACGATAGTGAAAACAATCACGAATGACCAAATTGAAGTTACTAATGCTACTGAGCTGGTTCAGAGTTCCTCAACAGGTGAAATATGCGACAGTCCTCATCAGATCCTTGATGGAGAAAACTGCACACTAATAGATGCTCTATTGGGAGACCCTCAGTGTGATGGCTTCCAAAATAAGAAATGGGACCTTTTTGTTGAACGCAGCAAAGCCTACAGCAACTGTTACCCTTATGATGTGCCGGATTATGCCTCCCTTAGGTCACTAGTTGCCTCATCCGGC…
>ACZ05337_USA_2009
ATGAAGACTATCATTGCTTTGAGCTACATTCTATGTCTGGTTTTCACTCAAAAACTTCCTGGAAATGACAACAGCA---CGGCAACGCTGTGCCTTGGGCACCATGCAGTACCAAACGGAACGATAGTGAAAACAATCACGAATGACCAAATTGAAGTTACTAATGCTACTGAGCTGGTTCAGAGTTCCTCAACAGGTGAAATATGCGACAGTCCTCATCAGATCCTTGATGGAAAAAACTGCACACTAATAGATGCTCTATTGGGAGACCCTCAGTGTGATGGCTTCCAAAATAAGAAATGGGACCTTTTTGTTGAACGCAGCAAAGCCTACAGCAACTGTTACCCTTATGATGTGCCGGATTATGCCTCCCTTAGGTCACTAGTTGCCTCATCCGGC…
>AIG44702_Singapore_2009
ATGAAGACTATCATTGCTTTGAGCTACATTCTATGTCTGGTTTTCRCTCAAAAACTTCCTGGAAATGACAACAGCA---CGGCAACGCTGTGCCTTGGGCACCATGCAGTACCAAACGGAACGATAGTGAAAACAATCACGAATGACCAAATTGAAGTTACTAATGCTACTGAGCTGGTTCAGAGTTCCTCAACAGGTGAAATATGCGACAGTCCTCATCAGATCCTTGATGGAAAAAACTGCACACTAATAGATGCTCTATTGGGAGACCCTCAGTGTGATGGCTTCCAAAATAAGAAATGGGACCTTTTTGTTGAACGCAGCAAAGCCTACAGCAACTGTTACCCTTATGATGTGCCGGATTATGCCTCCCTTAGGTCACTAGTTGCCTCATCCGGC…
>ADK94498_USA_2009
ATGAAGACTATCATTGCTTTGAGCTACATTCTATGTCTGGTTTTCGCTCAAAAACTTCCTGGAAATGACAACAGCA---CGGCAACGCTGTGCCTTGGGCACCATGCAGTACCAAACGGAACGGTAGTGAAAACAATCACGAATGACCAAATTGAAGTTACTAATGCTACTGAGCTGGTTCAGAGTTCCTCAACAGGTGAAATATGCGACAGTCCTCATCAGATCCTTGATGGAAAAAACTGCACACTAATAGATGCTCTATTGGGGGACCCTCAGTGTGATGGCTTCCAAAATAAGAAATGGGACCTTTTTGTTGAACGCAGCAAAGCCTACAGCAACTGTTACCCTTATGATGTGCCGGATTATGCCTCCCTTAGGTCACTAGTTGCCTCATCCGGC…
>AEK84944_Hong_Kong_2009
ATGAAGACTATCATTGCTTTGAGCTACATTCTATGTCTGGTTTTCGCTCAAAAACTTCCTGGAAATGACAACAGCA---CGGCAACGCTGTGCCTTGGGCACCATGCAGTACCAAACGGAACGATAGTGAAAACAATCACGAATGACCAAATTGAAGTTACTAATGCTACTGAGCTGGTTCAGAGTTCCTCAACAGGTGAAATATGCGACAGTCCTCATCAGATCCTTGATGGAAAAAACTGCACACTAATAGATGCTCTATTGGGAGACCCTCAGTGTGATGGCTTCCAAAATAAGAAATGGGACCTTTTTGTTGAACGCAGCAAAGCCTACAGCAACTGTTACCCTTATGATGTGCCGGATTATGCCTCCCTTAGGTCACTAGTTGCCTCATCCGGC…
>AEK84955_Hong_Kong_2009
ATGAAGACTATCATTGCTTTGAGCTACATTCTATGTCTGGTTTTCGCTCAAAAACTTCCTGGAAATGACAACAGCA---CGGCAACGCTGTGCCTTGGGCACCATGCAGTACCAAACGGAACGATAGTGAAAACAATCACGAATGACCAAATTGAAGTTACTAATGCTACTGAGCTGGTTCAGAGTTCCTCAACAGGTGAAATATGCGACAGTCCTCATCAGATCCTTGATGGAAAAAACTGCACACTAATAGATGCTCTATTGGGAGACCCTCAGTGTGATGGCTTCCAAAATAAGAAATGGGACCTTTTTGTTGAACGCAGCAAAGCCTACAGCAACTGTTACCCTTATGATGTGCCAGATTATGCCTCCCTTAGGTCACTAGTTGCCTCATCCGGC…
>AEK84967_Hong_Kong_2009
ATGAAGACTATCATTGCTTTGAGCTACATTCTATGTCTGGTTTTCGCTCAAAAACTTCCTGGAAATGACAACAGCA---CGGCAACGCTGTGCCTTGGGCACCATGCAGTACCAAACGGAACGATAGTGAAAACAATCACGAATGACCAAATTGAAGTTACTAATGCTACTGAGCTGGTTCAGAGTTCCTCAACAGGTGAAATATGCGACAGTCCTCATCAGATCCTTGATGGAAAAAACTGCACACTAATAGATGCTCTATTGGGAGACCCTCAGTGTGATGGCTTCCAAAATAAGAAATGGGACCTTTTTGTTGAACGCAGCAAAGCCTACAGCAACTGTTACCCTTATGATGTGCCAGATTATGCCTCCCTTAGGTCACTAGTTGCCTCATCCGGC…
>ADV76705_Australia_2009
ATGAAGACTATCATTGCTTTGAGCTACATTCTATGTCTGGTTTTCGCTCAAAAACTTCCTGGAAATGACAACAGCA---CGGCAACGCTGTGCCTTGGGCACCATGCAGTACCAAACGGAACGATAGTGAAAACAATCACGAATGACCAAATTGAAGTTACTAATGCTACTGAGCTGGTTCAGAGTTCCTCAACAGGTGAAATATGCGACAGTCCTCATCAGATCCTTGATGGAGAAAACTGCACACTAATAGATGCTCTATTGGGAGACCCTCAGTGTGATGGCTTCCAAAATAAGAAATGGGACCTTTTTGTTGAACGAAGCAAAGCCTACAGCAACTGTTACCCTTATGATGTGCCGGATTATGCCTCCCTTAGGTCACTAGTTGCCTCATCCGGC…
>AFH74928_Hong_Kong_2009
ATGAAGACTATCATTGCTTTGAGCTACATTCTATGTCTGGTTTTCGCTCAAAAACTTCCTGGAAATGACAACAGCA---CGGCAACGCTGTGCCTTGGGCACCATGCAGTACCAAACGGAACGATAGTGAAAACAATCACGAATGACCAAATTGAAGTTACTAATGCTACTGAGCTGGTTCAGAGTTCCTCAACAGGTGAAATATGCGACAGTCCTCATCAGATCCTTGATGGAAAAAACTGCACACTAATAGATGCTCTATTGGGAGACCCTCAGTGTGATGGCTTCCAAAATAAGAAATGGGACCTTTTTGTTGAACGCAGCAAAGCCTACAGCAACTGTTACCCTTATGATGTGCCGGATTATGCCTCCCTTAGGTCACTAGTTGCCTCATCCGGC…
>ADK87313_China_2009
ATGAAGACTATCATTGCTTTGAGCTACATTCTATGTCTGGTTTTCGCTCAGAAAATTCCTGGAAATGACAACAGCA---CGGCAACGCTGTGCCTTGGGCACCATGCAGTACCAAACGGAACGATAGTGAAAACAATCACGAATGACCAAATTGAAGTTACTAATGCTACTGAGCTGGTTCAGAGTTCCTCAACAGGTGAAATATGCGACAGTCCTCATCAGATCCTTGATGGAAAAAACTGCACACTAATAGATGCTCTATTGGGAGACCCTCAGTGTGATGGCTTCCAAAATAAGAAATGGGACCTTTTTGTTGAACGCAGCAAAGCCTACAGCAACTGTTACCCTTATGATGTGCCGGATTATGCCTCCCTTAGGTCACTAGTTGCCTCATCCGGC…
>ADN92467_Thailand_2009
ATGAAGACTATCATTGCTTTGAGCTACATTCTATGTCTGGTTTTCGCTCAAAAACTTCCTGGAAATGACAACAGCA---CGGCAACGCTGTGCCTTGGGCACCATGCAGTACCAAACGGAACGATAGTGAAAACAATCACGAATGACCAAATTGAAGTTACTAATGCTACTGAGCTGGTTCAGAGTTCCTCAACAGGTGAAATATGCGACAGTCCTCATCAGATCCTTGATGGAAAAAACTGCACACTAATAGATGCTCTATTGGGAGACCCTCAGTGTGATGGCTTCCAAAATAAGAAATGGGACCTTTTTGTTGAACGCAGCAAAGCCTACAGCAACTGTTACCCTTATGATGTGCCGGATTATGCCTCCCTTAGGTCACTAGTTGCCTCATCCGGC…
>AGF68758_USA_2010
ATGAAGACTATCATTGCTTTGAGCTACATTCTATGTCTGGTTTTCGCTCAAAAACTTCCTGGAAATGACAACAGCA---CGGCAACGCTGTGCCTTGGGCACCATGCAGTACCAAACGGAACGATAGTGAAAACAATCACGAATGACCAAATTGAAGTTACTAATGCTACTGAGCTGGTTCAGAGTTCCTCAACAGGTGAAATATGCGACAGTCCTCATCAGATCCTTGATGGAGAAAACTGCACACTAATAGATGCTCTATTGGGAGACCCTCAGTGTGATGGCTTCCAAAATAAGAAATGGGACCTTTTTGTTGAACGAAGCAAAGCCTACAGCAACTGTTACCCTTATGATGTGCCGGATTATGCCTCCCTTAGGTCACTAGTTGCCTCATCCGGC…
>AFP99408_Singapore_2010
ATGAAGACTATCATTGCTTTGAGCTACATTCTATGTCTGGTTTTCGCTCAAAAACTTCCTGGAAATGACAACAGCA---CGGCAACGCTGTGCCTTGGGCACCATGCAGTACCAAACGGAACGATAGTGAAAACAATCACGAATGACCAAATTGAAGTTACTAATGCTACTGAGCTGGTTCAGAGTTCCTCAGCAGGTGAAATATGCGACAGTCCTCATCAGATCCTTGATGGAGAAAACTGCACACTAATAGATGCTCTATTGGGAGACCCTCAGTGTGATGGCTTCCAAAATAAGAAATGGGACCTTTTTGTTGAACGAAGCAGAGCCTACAGCAACTGTTACCCTTATGATGTGCCGGATTATGCCTCCCTTAGGTCACTAGTTGCCTCATCCGGC…
>AIG44735_Singapore_2010
ATGAAGACTATCATTGCTTTGAGCTACATTCTATGTCTGGTTTTCGCTCAAAAACTTCCTGGAAATGACAACAGCA---CGGCAACGCTGTGCCTTGGGCACCATGCAGTACCAAACGGAACGATAGTGAAAACAATCACGAATGACCAAATTGAAGTTACTAATGCTACTGAGCTGGTTCAGAGTTCCTCAACAGGTGAAATATGCGACAGTCCTCATCAGATCCTTGATGGAGAAAACTGCACACTAATAGATGCTCTATTGGGAGACCCTCAGTGTGATGGCTTCCAAAATAAGAAATGGGACCTTTTTGTTGAACGAAGCAAAGCCTACAGCAACTGTTACCCTTATGATGTGCCGGATTATGCCTCCCTTAGGTCACTAGTTGCCTCATCCGGC…
>ADM12828_Nicaragua_2010
ATGAAGACTATCATTGCTTTGAGCTACATTCTATGTCTGGTTTTCGCTCAAAAACTTCCTGGAAATGACAACAGCA---CGGCAACGCTGTGCCTTGGGCACCATGCAGTACCAAACGGAACGATAGTGAAAACAATCACGAATGACCAAATTGAAGTTACTAATGCTACTGAGCTGGTTCAGAGTTCCTCAACAGGTGAAATATGCGACAGTCCTCATCAGATCCTTGATGGAGAAAACTGCACACTAATAGATGCTCTATTGGGAGACCCTCAGTGTGATGGATTCCAAAATAAGAAATGGGACCTTTTTGTTGAACGAAGCAAAGCCTACAGCAACTGTTACCCTTATGATGTGCCGGATTATGCCTCCCTTAGGTCACTAGTTGCCTCATCCGGC…
>AEK29081_Dominican_Republic_2010
ATGAAGACTATCATTGCTTTGAGCTACATTCTATGTCTGGTTTTCGCTCAAAAACTTCCTGGAAATGACAACAGCA---CGGCAACGCTGTGCCTTGGGCACCATGCAGTACCAAACGGAACGATAGTGAAAACAATCACGAATGACCAAATTGAAGTTACTAATGCTACTGAGCTGGTTCAGAGTTCCTCAACAGGTGAAATATGCGACAGTCCTCATCAGATCCTTGATGGAGAAAACTGCACACTAATAGATGCTCTATTGGGAGACCCTCAGTGTGATGGCTTCCAAAATAAGAAATGGGACCTTTTTGTTGAACGAAGCAAAGCCTACAGCAACTGTTACCCTTATGATGTGCCGGATTATGCCTCCCTTAGGTCACTAGTTGCCTCATCCGGC…
>AGF68829_USA_2010
ATGAAGACTATCATTGCTTTGAGCTACATTCTATGTCTGGTTTTCGCTCAAAAACTTCCTGGAAATGACAACAGCA---CGGCAACGCTGTGCCTTGGGCACCATGCAGTGCCAAACGGAACGATAGTGAAAACAATCACGAATGACCAAATTGAAGTTACTAATGCTACTGAGCTGGTTCAGAGTTCCTCAACAGGTGAAATATGCAACAGTCCTCACCAGATCCTTGATGGAGAAAACTGCACACTAATAGATGCTCTATTGGGAGACCCTCAGTGTGATGGCTTCCAAAACAAGAAATGGGACCTTTTTGTTGAACGAAGCAAAGCCCACAGCAACTGTTACCCTTATGATGTGCCGGATTATGCCTCCCTTAGGTCACTAGTTGCCTCATCCGGC…
>AGK73824_USA_2010
ATGAAGACTATCATTGCTTTGAGCTACATTCTATGTCTGGTTTTCGCTCAAAAACTTCCTGGAAATGACAACAGCA---CGGCAACGCTGTGCCTTGGGCACCATGCAGTGCCAAACGGAACGATAGTGAAAACAATCACGAATGACCAAATTGAAGTTACTAATGCTACTGAGCTGGTTCAGAGTTCCTCAACAGGTGAAATATGCAACAGTCCTCATCAGATCCTTGATGGAGAAAACTGCACACTAATAGATGCTCTATTGGGAGACCCTCAGTGTGATGGCTTCCAAAATAAGAAATGGGACCTTTTTGTTGAACGAAGCAAAGCCTACAGCAACTGTTACCCTTATGATGTGCCGGATTATGCCTCCCTTAGGTCACTAGTTGCCTCATCCGGC…
>AID70470_Viet_Nam_2010
ATGAAGACTATCATTGCTTTGAGCTACATTCTATGTCTGGTTTTCGCTCAAAAGGTTCCCGGAAATGAGAACAGCA---CGGCAACGCTGTGCCTTGGGCACCATGCAGTGCCAAACGGAACGATAGTGAAAACAATCACGAATGACCAAATTGAAGTTACTAATGCTACTGAGCTGGTTCAGAGTTCCTCAACAGGTGAAATATGCAACAGTCCTCATCAGATCCTTGATGGAGAAAACTGCACACTAATAGATGCTCTATTGGGAGACCCTCAGTGTGATGGATTCCAAAACAAGAAATGGGACCTTTTTGTTGAACGAAGCAAAGCCCACAGCAACTGTTACCCTTATGATGTGCCGGATTATGCCTCCCTTAGGTCACTAGTTGCCTCATCCGGC…
>AGK74659_USA_2010
ATGAAGACTATCATTGCTTTGAGCTACATTCTATGTCTGGTTTTCGCTCAAAAACTTCCTGGAAATGACAACAGCA---CGGCAACGCTGTGCCTTGGGCACCATGCAGTGCCAAACGGAACGATAGTGAAAACAATCACGAATGACCAAATTGAAGTTACTAATGCTACTGAGCTGGTTCAGAGTTCCTCAACAGGTGAAATATGCAACAGTCCTCATCAGATCCTTGATGGAGAAAACTGCACACTAATAGATGCTCTATTGGGAGACCCTCAGTGTGATGGCTTCCAAAACAAGAAATGGGACCTTTTTGTTGAACGAAGCAAAGCCCACAGCAACTGTTACCCTTATGATGTGCCGGATTATGCCTCCCTTAGGTCACTAGTTGCCTCATCCGGC…
>AHC58993_Peru_2010
ATGAAGACTATCATTGCTTTGAGCTACATTCTATGTCTGGTTTTCGCTCAAAAACTTCCTGGAAATGACAACAGCA---CGGCAACGCTGTGCCTTGGGCACCATGCAGTACCAAACGGAACGATAGTGAAAACAATCACGAATGACCAAATTGAAGTTACTAATGCTACTGAGCTGGTTCAGAATTCCTCAACAGGTGAAATATGCGACAGTCCTCATCAGATCCTTGATGGAGAAAACTGCACACTAATAGATGCTCTATTGGGAGACCCTCAGTGTGATGGCTTCCAAAATAAGAAATGGGACCTTTTTGTTGAACGAAGCAAAGCCTACAGCAACTGTTACCCTTATGATGTGCCGGATTATGCCTCCCTTAGGTCACTAGTTGCCTCATCCGGC…
>AFD32485_Canada_2010
ATGAAGACTATCATTGCTTTGAGCTACATTCTATGTCTGGTTTTCGCTCAAAAACTTCCTGGAAATGACAACAGCA---CGGCAACGCTGTGCCTTGGGCACCATGCAGTGCCAAACGGAACGATAGTGAAAACAATCACGAATGACCAAATTGAAGTTACTAATGCTACTGAGCTGGTTCAGAGTTCCTCAACAGGTGAGATATGCAACAGTCCTCATCAGATCCTTGATGGAGAAAACTGCACACTAATAGATGCTCTATTGGGGGACCCTCAGTGTGATGGCTTCCAAAACAAGAAATGGGACCTTTTTGTTGAACGAAGCAAAGCCCACAGCAACTGTTACCCTTATGATGTGCCGGATTATGCCTCCCTTAGGTCACTAGTTGCCTCATCCGGC…
>AGK73971_USA_2010
ATGAAGACTATCATTGCTTTGAGCTACATTCTATGTCTGGTTTTCGCCCAAAAACTTCCTGGAAATGACAACAGCA---CGGCAACGCTGTGCCTTGGGCACCATGCAGTGCCAAACGGAACGATAGTGAAAACAATCACGAATGACCAAATTGAAGTTACTAATGCTACTGAGCTGGTTCAGAGTTCCTCAACAGGTGAAATATGCAACAGTCCTCATCAGATCCTTGATGGAGAAAACTGCACACTAATAGATGCTCTATTGGGAGACCCTCAGTGTGATGGCTTCCAAAACAAGAAATGGGACCTTTTTGTTGAACGAAGCAAAGCCCACAGCAACTGTTACCCTTATGATGTGCCGGATTATGCCTCCCTTAGGTCACTAGTTGCCTCATCCGGC…
>AHC60023_Peru_2010
ATGAAGACTATCATTGCTTTGAGCTACATTCTATGTCTGGTTTTCGCTCAAAAACTTCCTGGAAATGACAACAGCA---CGGCAACGCTGTGCCTTGGGCACCATGCAGTGCCAAACGGAACGATAGTGAAAACAATCACGAATGACCAAATTGAAGTTACTAATGCTACTGAGCTGGTTCAGAGTTCCTCAACAGGTGAAATATGCAACAGTCCTCATCAGATCCTTGATGGAGAAAACTGCACACTAATAGATGCTCTATTGGGAGACCCTCAGTGTGATGGCTTCCAAAACAAAAAATGGGACCTTTTTGTTGAACGAAGCAAAGCCCACAGCAACTGTTACCCTTATGATGTGCCGGATTATGCCTCCCTTAGGTCACTAGTTGCCTCATCCGGC…
>AHC62506_Peru_2010
ATGAAGACTATCATTGCTTTGAGCTACATTCTATGTCTGGTTTTCGCTCAAAAACTTCCTGGAAATGACAACAGCA---CGGCAACGCTGTGCCTTGGGCACCATGCAGTGCCAAACGGAACGATAGTGAAAACAATCACGAATGACCAAATTGAAGTTACTAATGCTACTGAGCTGGTTCAGAGTTCCTCAACAGGTGAAATATGCAACAGTCCTCATCAGATCCTTGATGGAGAAAACTGCACACTAATAGATGCTCTATTGGGAGACCCTCAGTGTGATGGCTTCCAAAACAAGAAATGGGACCTTTTTGTTGAACGAAGCAAAGCCCACAGCAACTGTTACCCTTATGATGTGCCGGATTATGCCTCCCTTAGATCACTAGTTGCCTCATCCGGC…
>AGK73932_USA_2010
ATGAAGACTATCATTGCTTTGAGCTACATTCTATGTCTGGTTTTCGCTCAAAAACTTCCTGGAAATGACAACAGCA---CGGCAACGCTGTGCCTTGGGCACCATGCAGTGCCAAACGGAACAATAGTGAAAACAATCACGAATGACCAAATTGAAGTTACTAATGCTACTGAGCTGGTTCAGAATTCCTCAACAGGTGAAATATGCAACAGTCCTCATCAGATCCTTGATGGAGAAAACTGCACACTAATAGATGCTCTATTGGGAGACCCTCAGTGTGATGGCTTCCAAAACAAGAAATGGGACCTTTTTGTTGAACGAAGCAAAGCCCACAGCAACTGTTACCCTTATGATGTGCCGGATTATGCCTCCCTTAGGTCACTAGTTGCCTCATCCGGC…
>AHC62230_Peru_2010
ATGAAGACTATCATTGCTTTGAGCTACATTCTATGTCTGGTTTTCGCTCAAAAACTTCCTGGAAATGACAACAGCA---CGGCAACGCTGTGCCTTGGGCACCATGCAGTGCCAAACGGAACGATAGTGAAAACAATCACGAATGACCAAATTGAAGTTACTAATGCTACTGAGCTGGTTCAGAGTTCCTCAACAGGTGAAATATGCAACAGTCCTCATCAGATCCTTGATGGAGAAAACTGCACACTAATAGATGCTCTATTGGGAGACCCTCAGTGTGATGGCTTCCAAAACAAGAAATGGGACCTTTTTGTTGAACGAAGCAAAGCCCACAGCAACTGTTACCCTTATGATGTGCCGGATTATGCCTCCCTTAGGTCACTAGTTGCCTCATCCGGC…
>AGK74066_USA_2010
ATGAAGACTATCATTGCTTTGAGCTACATTCTATGTCTGGTTTTCGCTCAAAAACTTCCTGGAAATGACAACAGCA---CGGCAACGCTGTGCCTTGGGCACCATGCAGTGCCAAACGGAACGATAGTGAAAACAATCACGAATGACCAAATTGAAGTTACTAATGCTACTGAGCTGGTTCAGAGTTCCTCAACAGGTGAAATATGCAACAGTCCTCATCAGATCCTTGATGGAGAAAACTGCACACTAATAGATGCTCTATTGGGAGACCCTCAGTGTGATGGCTTCCAAAACAAGAAATGGGACCTTTTTGTTGAACGAAGCAAAGCCCACAGCAACTGTTACCCTTATGATGTGCCGGATTATGCCTCCCTTAGGTCACTAGTTGCCTCATCCGGC…
>AEK29224_Mexico_2010
ATGAAGACTATCATTGCTTTGAGCTACATTCTATGTCTGGTTTTCGCTCAAAAACTTCCTGGAAATGACAACAGCA---CGGCAACGCTGTGCCTTGGGCACCATGCAGTGCCAAACGGAACGATAGTGAAAACAATCACGAATGACCAAATTGAAGTTACTAATGCTACTGAGCTGGTTCAGAGTTCCTCAACAGGTGAAATATGCAACAGTCCTCATCAGATCCTTGATGGAGAAAACTGCACACTAATAGATGCTCTATTGGGAGACCCTCAGTGTGATGGCTTCCAAAACAAGAAATGGGACCTTTTTGTTGAACGAAGCAAAGCCCACAGCAACTGTTACCCTTATGATGTGCCGGATTATGCCTCCCTTAGGTCACTAGTTGCCTCATCCGGC…
>AHC61463_Peru_2010
ATGAAGACTATCATTGCTTTGAGCTACATTCTATGTCTGGTTTTCGCTCAAAAACTTCCTGGAAATGACAACAGCA---CGGCAACGCTGTGCCTTGGGCACCATGCAGTGCCAAACGGAACGATAGTGAAAACAATCACGAATGACCAAATTGAAGTTACTAATGCTACTGAGCTGGTTCAGAGTTCCTCAACAGGTGAAATATGCAACAGTCCTCATCAGATCCTTGATGGAGAAAACTGCACACTAATAGATGCTCTATTGGGAGACCCTCAGTGTGATGGCTTCCAAAACAAGAAATGGGACCTTTTTGTTGAACGAAGCAAAGCCCACAGCAACTGTTACCCTTATGATGTGCCGGATTATGCCTCCCTTAGGTCACTAGTTGCCTCATCCGGC…
>AGK74609_USA_2010
ATGAAGACCATCATTGCTTTGAGCTACATTCTATGTCTGGTTTTCGCTCAAAAACTTCCTGGAAATGACAACAGCA---CGGCAACGCTGTGCCTTGGGCACCATGCAGTACCAAACGGAACGATAGTGAAAACAATCACGAATGACCAAATTGAAGTTACTAATGCTACTGAGCTGGTTCAGAATTCCTCAGCAGGTGAAATATGCGACAGTCCTCATCATATCCTTGATGGAGAAAACTGCACACTAATAGATGCTCTATTGGGAGACCCTCAGTGTGATGGCTTCCAAAATAAGAAATGGGACCTTTTTGTTGAACGAAGCAGAGCCTACAGCAACTGTTACCCTTATGATGTGCCGGATTATGCCTCCCTTAGGTCACTAGTTGCCTCATCCGGC…
>AIU46088_Australia_2011
ATGAAGACTATCATTGCTTTGAGCCACATTCTATGTCTGGTTTTCGCTCAAAAACTTCCTGGAAATGACAACAGCA---CGGCAACGCTGTGCCTTGGGCACCATGCAGTACCAAACGGAACGATAGTGAAAACAATCACGAATGACCAAATTGAAGTTACTAATGCTACTGAGCTGGTTCAGAATTCCTCAATAGGTGAAATATGCGACAGTCCTCATCAGATCCTTGATGGAGAAAACTGCACACTAATAGATGCTCTATTGGGAGACCCTCAGTGTGATGGCTTCCAAAATAAGAAATGGGACCTTTTTGTTGAACGAAGCAAAGCCTACAGCAACTGTTACCCTTATGATGTGCCGGATTATGCCTCCCTTAGGTCACTAGTTGCCTCATCCGGC…
>AGK73738_USA_2011
ATGAAGACTATCATTGCTTTGAGCTACATTCTATGTCTGGTTTTCGCTCAAAAACTTCCTGGAAATGACAACAGCA---CGGCAACGCTGTGCCTTGGGCACCATGCAGTGCCAAACGGAACGATAGTGAAAACAATCACGAATGACCAAATTGAAGTTACTAATGCTACTGAGCTGGTTCAGAGTTCCTCAACGGGTGAAATATGCAACAGTCCTCATCAGATCCTTGATGGAGAAAACTGCACACTAATAGATGCTCTATTGGGAGACCCTCAGTGTGATGGCTTCCAAAACAAGAAATGGGACCTTTTTGTTGAACGAAGCAAAGCCCACAGCAACTGTTACCCTTATGATGTGCCGGATTATGCCTCCCTTAGGTCACTAGTTGCCTCATCCGGC…
>AFD98172_USA_2011
ATGAAGACCATCATTGCTTTGAGCTACATTCTATGTCTGGTTTTCGCTCAAAAACTTCCTGGAAATGACAACAGCA---CGGCAACGCTGTGCCTTGGGCACCATGCAGTACCAAACGGAACGATAGTGAAAACAATCACGAATGACCAAATTGAAGTTACTAATGCTACTGAGCTGGTTCAGAGTTCCTCAGCAGGTGAAATATGCGACAGTCCTCATCATATCCTTGATGGAGAAAACTGCACACTAATAGATGCTCTATTGGGAGACCCTCAGTGTGATGGCTTCCAAAATAAGAAATGGGACCTTTTTGTTGAACGAAGCAGAGCCTACAGCAACTGTTACCCTTATGATGTGCCGGATTATGCCTCCCTTAGGTCACTAGTTGCCTCATCCGGC…
>AGK74469_USA_2011
ATGAAGACCATCATTGCTTTGAGCTACATTCTATGTCTGGTTTTCACTCAAAAACTTCCTGGAAATGACAACAGCA---CGGCAACGCTGTGCCTTGGGCACCATGCAGTACCAAACGGAACGATAGTGAAAACAATCACGAATGACCAAATTGAAGTTACTAATGCTACTGAGCTGGTTCAGAGTTCCTCAGCAGGTGAAATATGCGACAGTCCTCATCATATCCTTGATGGAGAAAACTGCACACTAATAGATGCTCTATTGGGAGACCCTCAGTGTGATGGCTTCCAAAATAAGAAATGGGACCTTTTTGTTGAACGAAGCAGAGCCTACAGCAACTGTTACCCTTATGATGTGCCGGATTATGCCTCCCTTAGGTCACTAGTTGCCTCATCCGGC…
>AGK73717_USA_2011
ATGAAGACTATCATTGCTTTGAGCTACATTCTATGTCTGGTTTTCGCTCAAAAACTTCCTGGAAATGACAACAGCA---CGGCAACGCTGTGCCTTGGGCACCATGCAGTGCCAAACGGAACGATAGTGAAAACAATCACGAATGACCAAATTGAAGTTACTAATGCTACTGAGCTGGTTCAGAGTTCCTCAACAGGTGAAATATGCAACAGTCCTCATCAGATCCTTGATGGAGAAAACTGCACACTAATAGATGCTCTATTGGGAGACCCTCAGTGTGATGGCTTCCAAAACAAGAAATGGGACCTTTTTGTTGAACGAAGCAAAGCCCACAGCAACTGTTACCCTTATGATGTGCCGGATTATGCCTCCCTTAGGTCACTAGTTGCCTCATCCGGC…
>AET10108_Brazil_2011
ATGAAGACTATCATTGCTTTGAGCTACATTCTATGTCTGGTTTTCGCTCAAAAACTTCCTGGAAATGACAACAGCA---CGGCAACGCTGTGCCTTGGGCACCATGCAGTACCAAACGGGACGATAGTGAAAACAATCACGAATGACCAAATTGAAGTTACTAATGCTACTGAGCTGGTCCAGAGTTCCTCAACAGGTGAAATATGCGACAGTCCTCATCAGATCCTTGATGGAGAAAACTGCACACTAATAGATGCTCTATTGGGAGACCCTCAGTGTGATGGCTTCCAAAATAAGAAATGGGACCTTTTTGTTGAACGAAGCAAAGCCTACAGCAACTGTTACCCTTATGATGTGCCGGATTATGCCTCCCTTAGGTCACTAGTTGCCTCATCCGGC…
>AEQ54953_China_2011
ATGAAGACTATCATTGCTTTGAGCTACATTCTATGTCTGGTTTTCGCTCAAAAACTTCCTGAAAATGACAACAGCA---CGGCAACGCTGTGCCTTGGGCACCATGCAGTGCCAAACGGAACGATAGTGAAAACAATCACGAATGACCAAATTGAAGTTACTAATGCTACTGAGCTGGTTCAGAGTTCCTCAACAGGTGAAATATGCAACAGTCCTCATCAGATCCTTGATGGAGAAAACTGCACACTAATAGATGCTCTATTGGGAGACCCTCAGTGTGATGGCTTCCAAAACAAGAAATGGGACCTTTTTGTTGAACGAAGCAAAGCCCACAGCAACTGTTACCCTTATGATGTGCCGGATTATGCCTCCCTTAGGTCACTAGTTGCCTCATCCGGC…
>AGK74339_USA_2011
ATGAAGACCATCATTGCTTTGAGCTACATTCTATGTCTGGTTTTCGCTCAAAAACTTCCTGGAAATGACAACAGCA---CGGCAACGCTGTGCCTTGGGCACCATGCAGTGCCAAACGGAACGATAGTGAAAACAATCACGAATGACCAAATTGAAGTTACTAATGCTACTGAGCTGGTTCAGAGTTCCTCAACAGGTGAAATATGCAACAGTCCTCATCAGATCCTTGATGGAGAAAACTGCACACTAATAGATGCTCTATTGGGAGACCCTCAGTGTGATGGCTTCCAAAACAAGAAATGGGACCTTTTTGTTGAACGAAGCAAAGCCCACAGCAACTGTTACCCTTATGATGTGCCGGATTATGCCTCCCTTAGGTCACTAGTTGCCTCATCCGGC…
>AJJ98789_Thailand_2011
ATGAAGACTATCATTGCTTTGAGCTACATTCTATGTCTGGTTTTCGCTCAAAAACTTCCTGGAAATGACAATAGCA---CGGCAACGCTGTGCCTTGGGCACCATGCAGTACCAAACGGAACGATAGTGAAAACAATCACGAATGACCGAATTGAAGTTACTAATGCTACTGAGCTGGTTCAGAATTCCTCAATAGGTGAAATATGCGACAGTCCTCATCAGATCCTTGATGGAGAAAACTGCACACTAATAGATGCTCTATTGGGAGACCCTCAGTGTGATGGCTTCCAAAATAAGAAATGGGACCTTTTTGTTGAACGAAGCAAAGCCTACAGCAACTGTTACCCTTATGATGTGCCGGATTATGCCTCCCTTAGGTCACTAGTTGCCTCATCCGGC…
>AGK74554_USA_2011
ATGAAGACTATCATTGCTTTGAGCTACATTCTATGTCTGGTTTTCGCTCAAAAACTTCCTGGAAATGACAACAGCA---CGGCCACGCTGTGCCTTGGGCACCATGCAGTACCAAACGGAACGATAGTGAAAACAATCACGAATGACCAAATTGAAGTTACTAATGCTACTGAGCTGGTTCAGAGTTCCTCAACAGGTGAAATATGCGACAGTCCTCATCAGATCCTTGATGGAGAAAACTGCACACTAATAGATGCTCTATTGGGAGACCCTCAGTGTGATGGCTTCCAAAATAAGAAGTGGGACCTTTTTGTTGAACGAAGCAAAGCCTACAGCAACTGTTACCCTTATGATGTGCCGGATTATGCCTCCCTTAGGTCACTAGTTGCCTCATCCGGC…
>AIG44764_Singapore_2011
ATGAAGACTATCATTGCTTTGAGCTACATTCTATGTCTGGTTTTCGCTCAAAAACTTCCTGGAAATGACAACAGCA---CGGCAACGCTGTGCCTTGGGCACCATGCAGTACCAAACGGAACGATAGTGAAAACAATCACGAATGACCAAATTGAAGTTACTAATGCTACTGAGCTGGTTCAGAGTTCCTCAACAGGTGAAATATGCGACAGTCCTCATCAGATCCTTGATGGAGAAAACTGCACACTAATAGATGCTCTATTGGGAGACCCTCAGTGTGATGGCTTCCAAAATAAGAAGTGGGACCTTTTTGTTGAACGAAGCAAAGCCTACAGCAACTGTTACCCTTATGATGTGCCGGATTATGCCTCCCTTAGGTCACTAGTTGCCTCATCCGGC…
>AHC58491_Peru_2011
ATGAAGACTATCATTGCTTTGAGCTACATTCTATGTCTGGTTTTCGCTCAAAAACTTCCTGGGAATGACAACAGCA---CGGCAACGCTGTGCCTTGGGCACCATGCAGTGCCAAACGGAACGATAGTGAAAACAATCACGAATGACCAAATTGAAGTTACTAATGCTACTGAACTGGTTCAGAGTTCCTCAACAGGTGAAATATGCAACAGTCCTCATCAGATCCTTGATGGAGAAAACTGCACACTAATAGATGCTCTATTGGGAGACCCTCAGTGTGATGGCTTCCAAAACAAGAAATGGGACCTTTTTGTTGAACGAAGCAAAGCCCACAGCAACTGTTACCCTTATGATGTGCCGGATTATGCCTCCCTTAGGTCACTAGTTGCCTCATCCGGC…
>AFN19547_Singapore_2011
ATGAAGACTATCATTGCTTTGAGCTACATTCTATGTCTGGTTTTCGCTCAAAAACTTCCTGGAAATGACAACAGCA---CGGCAACGCTGTGCCTTGGGCACCATGCAGTACCAAACGGAACGATAGTGAAAACAATCACGAATGACCAAATTGAAGTTACTAATGCTACTGAGCTGGTTCAGAGTTCCTCAACAGGTGAAATATGCGACAGTCCTCATCAGATCCTTGATGGAGAAAACTGCACACTAATAGATGCTCTATTGGGAGACCCTCAGTGTGATGGCTTCCAAAATAAGAAGTGGGACCTTTTTGTTGAACGAAGCAAAGCCTACAGCAACTGTTACCCTTATGATGTGCCGGATTATGCCTCCCTTAGGTCACTAGTTGCCTCATCCGGC…
>AFN19437_Singapore_2011
ATGAAGACTATCATTGCTTTGAGCTACATTCTATGTCTGGTTTTCGCTCAAAAACTTCCTGGAAATGACAACAGCA---CGGCAACGCTGTGCCTTGGGCACCATGCAGTACCAAACGGAACGATAGTGAAAACAATCACGAATGACCAAATTGAAGTTACTAATGCTACTGAGCTGGTTCAGAATTCCTCAATAGGTGAAATATGCGACAGTCCTCATCAGATCCTTGATGGAGAAAACTGCACACTAATAGATGCTCTATTGGGAGACCCTCAGTGTGATGGCTTCCAAAATAAGAAATGGGACCTTTTTGTTGAACGAAGCAAAGCCTACAGCAACTGTTACCCTTATGATGTGCCGGATTATGCCTCCCTTAGGTCACTAGTTGCCTCATCCGGC…
>AFN19451_Singapore_2011
ATGAAGACTATCATTGCTTTGAGCTACATTCTATGTCTGGTTTTCGCTCAAAAACTTCCTGGAAATGACAACAGCA---CGGCAACGCTGTGCCTTGGGCACCATGCAGTACCAAACGGAACGATAGTGAAAACAATCACGAATGACCAAATTGAAGTTACTAATGCTACTGAGCTGGTTCAGAATTCCTCAATAGGTGAAATATGCGACAGTCCTCATCAGATCCTTGATGGAGAAAACTGCACACTAATAGATGCTCTATTGGGAGACCCTCAGTGTGATGGCTTCCAAAATAAGAAATGGGACCTTTTTGTTGAACGAAGCAAAGCCTACAGCAACTGTTACCCTTATGATGTGCCGGATTATGCCTCCCTTAGGTCACTAGTTGCCTCATCCGGC…
>AIG44771_Singapore_2011
ATGAAGACTATCATTGCTTTGAGCTACATTCTATGTCTGGTTTTCGCTCAAAAACTTCCTGGAAATGACAACAGCA---CGGCAACGCTGTGCCTTGGGCACCATGCAGTACCAAACGGAACGATAGTGAAAACAATCACGAATGACCAAATTGAAGTTACTAATGCTACTGAGCTGGTTCAGAATTCCTCAATAGGTGAAATATGCGACAGTCCTCATCAGATCCTTGATGGAGAAAACTGCACACTAATAGATGCTCTATTGGGAGACCCTCAGTGTGATGGCTTCCAAAATAAGAAATGGGACCTTTTTGTTGAACGAAGCAAAGCCTACAGCAACTGTTACCCTTATGATGTGCCGGATTATGCCTCCCTTAGGTCACTAGTTGCCTCATCCGGC…
>AGL06442_USA_2011
ATGAAGACTATCATTGCTTTGAGCTACATTCTATGTCTGGTTTTCGCTCAAAAACTTCCTGGAAATGACAACAGCA---CGGCAACGCTGTGCCTTGGGCACCATGCAGTACCAAACGGAACGATAGTGAAAACAATCACGAATGACCAAATTGAAGTTACTAATGCTACTGAGCTGGTTCAGAGTTCCTCAACAGGTGAAATATGCGACAGTCCTCATCAGATCCTTGATGGAGAAAACTGCACACTAATAGATGCTCTATTGGGAGACCCTCAGTGTGATGGCTTCCAAAATAAGAAGTGGGACCTTTTTGTTGAACGAAGCAAAGCCTACAGCAACTGTTACCCTTATGATGTGCCGGATTATGCCTCCCTTAGGTCACTAGTTGCCTCATCCGGC…
>AFN19471_Singapore_2011
ATGAAGACTATCATTGCTTTGAGCTACATTCTATGTCTGGTTTTCGCTCAAAAACTTCCTGGAAATGACAACAGCA---CGGCAACGCTGTGCCTTGGGCACCATGCAGTACCAAACGGAACGATAGTGAAAACAATCACGAATGACCAAATTGAAGTTACTAATGCTACTGAGCTGGTTCAGAGTTCCTCAACAGGTGAAATATGCGACAGTCCTCATCAGATCCTTGATGGAGAAAACTGCACACTAATAGATGCTCTATTGGGAGACCCTCAGTGTGATGGCTTCCAAAATAAGAAGTGGGACCTTTTTGTTGAACGAAGCAAAGCCTACAGCAACTGTTACCCTTATGATGTGCCGGATTATGCCTCCCTTAGGTCACTAGTTGCCTCATCCGGC…
>AGL07246_USA_2011
ATGAAGACTATCATTGCTTTGAGCTACATTCTATGTCTGGTTTTCGCTCAAAAACTCCCTGGAAATGACAACAGCA---CGGCAACGCTGTGCCTTGGGCACCATGCAGTGCCAAACGGAACGATAGTGAAAACAATCACGAATGACCAAATTGAAGTTACTAATGCTACTGAGCTGGTTCAGAGTTCCTCAACAGGTGAAATATGCAACAGTCCTCATCAGATCCTTGATGGAGAAAACTGCACACTAATAGATGCTCTATTGGGAGACCCTCAGTGTGATGGCTTCCAAAACAAGAAATGGGACCTTTTTGTTGAACGAAGCAAAGCCCACAGCAACTGTTACCCTTATGATGTGCCGGATTATGCCTCCCTTAGGTCACTAGTTGCCTCATCCGGC…
>AGW27040_Canada_2011
ATGAAGACTATCATTGCTTTGAGCTACATTCTATGTCTGGTTTTCGCTCAAAAACTTCCTGGAAATGACAACAGCA---CGGCAACGCTGTGCCTTGGGCACCATGCAGTACCAAACGGAACGATAGTGAAAACAATCACTAATGACCAAATTGAAGTTACTAATGCTACTGAGCTGGTTCAGAGTTCCTCAACAGGTGAAATATGCGACAGTCCTCATCAGATCCTTGATGGAGAAAACTGCACACTAATAGATGCTCTATTGGGAGACCCTCAGTGTGATGGCTTCCAAAATAAGAAGTGGGACCTTTTTGTTGAACGAAGCAAAGCCTACAGCAACTGTTACCCTTATGATGTGCCGGATTATGCCTCCCTTAGGTCATTAGTTGCCTCATCCGGC…
>AIE52513_USA_2012
ATGAAGACTATCATTGCTTTGAGCTACATTCTATGTCTAGTTTTCGCTCAAAAACTTCCTGGAAATGACAATAGCA---CGGCAACGCTGTGCCTTGGGCACCATGCAGTACCAAACGGAACGATAGTGAAAACAATCACGAATGACCGAATTGAAGTTACTAATGCTACTGAGCTGGTTCAGAATTCCTCAATAGGTGAAATATGCGACAGTCCTCATCAGATCCTTGATGGAGAAAACTGCACACTAATAGATGCTCTATTGGGAGACCCTCAGTGTGATGGCTTCCAAAATAAGAAATGGGACCTTTTTGTTGAACGAAGCAAAGCCTACAGCAACTGTTACCCTTATGATGTGCCGGATTATGCCTCCCTTAGGTCACTAGTTGCCTCATCCGGC…
>AIE52632_USA_2012
ATGAAGACTATCATTGCTTTTAGCTGCATTCTATGTCTGATTTTCGCTCAAAAACTTCCCGGAAGTGACAACAGCA---TGGCAACGCTGTGCCTGGGACACCATGCAGTGCCAAACGGAACATTAGTGAAAACAATCACGGATGACCAAATTGAAGTGACTAATGCTACTGAGCTGGTCCAGAGTTCCTCAACAGGTAGAATATGCAACAGTCCTCACCAAATCCTTGATGGGAAAAATTGCACACTGATAGATGCTCTATTGGGGGACCCTCATTGTGATGACTTCCAAAACAAGGAATGGGACCTTTTTGTTGAACGAAGCACAGCCTACAGCAACTGTTACCCTTATTATGTGCCAGATTATGCCACCCTTAGGTCACTAGTTGCCTCATCTGGC…
>AGL06915_USA_2012
ATGAAGACTATCATTGCTTTGAGCTACATTCTATGTCTGGTTTTCGCTCAAAAACTTCCTGGAAATGACAACAGCA---CGGCAACGCTGTGCCTTGGGCACCATGCAGTACCAAACGGAACGATAGTGAAAACAATCACTAATGACCAAATTGAAGTTACTAATGCTACTGAGCTGGTTCAGAGTTCCTCAACAGGTGAAATATGCGACAGTCCTCATCAGATCCTTGATGGAGAAAACTGCACACTGATAGATGCTCTATTGGGAGACCCTCAGTGTGATGGCTTCCAAAATAAGAAGTGGGACCTTTTTGTTGAACGAAGCAAAGCCTACAGCATCTGTTACCCTTATGACGTGCCGGATTATGCCTCCCTTAGGTCATTAGTTGCCTCATCCGGC…
>BAT21798_Japan_2012
ATGAAGACTATCATTGCCTTGAGCTACATTCTATGTCTGGTTTTCGCTCAAAAAATTCCTGGAAATGACAATAGCA---TGGCAACGCTGTGCCTTGGGCACCATGCAGTACCAAACGGAACGATAGTGAAAACAATCACGAATGACCGAATTGAAGTTACTAATGCTACTGAGCTGGTTCAGAATTCCTCAATAGGTGAAATATGCGACAGTCCTCATCAGATCCTTGATGGAGAAAACTGCACACTAATAGATGCTCTATTGGGAGACCCTCAGTGTGATGGCTTCCAAAATAAGAAATGGGACCTTTTTGTTGAACGAAGCAAAGCCTACAGCAACTGTTACCCTTATGATGTGCCGGATTATGCCTCCCTTAGGTCACTAGTTGCCTCATCCGGC…
>AGL07371_USA_2012
ATGAAGACTATCATTGCTTTGAGCTACATTCTATGTCTGGTTTTCGCTCAAAAACTTCCTGGAAATGACAATAGCA---CGGCAACGCTGTGCCTTGGGCACCATGCAGTACCAAACGGAACGATAGTGAAAACAATCACGAATGACCGAATTGAAGTTACTAATGCTACTGAGCTGGTTCAGAATTCCTCAATAGGTGAAATATGCGACAGTCCTCATCAGATCCTTGATGGAGAAAACTGCACACTAATAGATGCTCTATTGGGAGACCCTCAGTGTGATGGCTTCCAAAATAAGAAATGGGACCTTTTTGTTGAACGAAGCAAAGCCTACAGCAACTGTTACCCTTATGACGTGCCGGATTATGCCTCCCTTAGGTCACTAGTTGCCTCATCCGGC…
>AFY08267_Russia_2012
ATGAAGACTATCATTGCTTTGAGCTACATTCTATGTCTGGTTTTCGCTCAAAAACTTCCTGGAAATGACAATAGCA---CGGCAACGCTGTGCCTTGGGCACCATGCAGTACCAAACGGAACGATAGTGAAAACAATCACGAATGACCGAATTGAAGTTACTAATGCTACTGAGCTGGTTCAGAATTCCTCAATAGGTGAAATATGCGACAGTCCTCATCAGATCCTTGATGGAGAAAACTGCACACTAATAGATGCTCTATTGGGAGACCCTCAGTGTGATGGCTTCCAAAATAAGAAATGGGACCTTTTTGTTGAACGAAGCAAAGCCTACAGCAACTGTTACCCTTATGATGTGCCGGATTATGCCTCCCTTAGGTCACTAGTTGCCTCATCCGGC…
>AGL06689_USA_2012
ATGAAGACTATCATTGCCTTGAGCTACATTCTATGTCTGGTTTTCGCTCAAAAAATTCCTGGAAATGACAATAGCA---TGGCAACGCTGTGCCTTGGGCACCATGCAGTACCAAACGGAACGATAGTGAAAACAATCACGAATGACCGAATTGAAGTTACTAATGCTACTGAGCTGGTTCAGAATTCCTCAATAGGTGAAATATGCGACAGTCCTCATCAGATCCTTGATGGAGAAAACTGCACACTAATAGATGCTCTATTGGGAGACCCTCAGTGTGATGGCTTCCAAAATAAGAAATGGGACCTTTTTGTTGAACGAAGCAAAGCCTACAGCAACTGTTACCCTTATGATGTGCCGGATTATGCCTCCCTTAGGTCACTAGTTGCCTCATCCGGC…
>AGL07179_USA_2012
ATGAAGACTATCATTGCTTTGAGCTACATTCTATGTCTGGTTTTCGCTCAAAAACTTCCTGGAAATGACAATAGCA---CGGCAACGCTGTGCCTTGGGCACCATGCAGTACCAAACGGAACGATAGTGAAAACAATCACGAATGACCGAATTGAAGTTACTAATGCTACTGAGCTGGTTCAGAATTCCTCAATAGGTGAAATATGCGACAGTCCTCATCAGATCCTTGATGGAGAAAACTGCACACTAATAGATGCTCTATTGGGAGACCCTCAGTGTGATGGCTTCCAAAATAAGAAATGGGACCTTTTTGTTGAACGAAGCAAAGCCTACAGCAACTGTTACCCTTATGATGTGCCGGATTATGCCTCCCTTAGGTCACTAGTTGCCTCATCCGGC…
>AGL06807_USA_2012
ATGAAGACTATCATTGCCTTGAGCTACATTCTATGTCTGGTTTTCGCTCAAAAAATTCCTGGAAATGACAATAGCA---TGGCAACGCTGTGCCTTGGGCACCATGCAGTACCAAACGGAACGATAGTGAAAACAATCACGAATGACCGAATTGAAGTTACTAATGCTACTGAGCTGGTTCAGAATTCCTCAATAGGTGAAATATGCGACAGTCCTCATCAGATCCTTGATGGAGAAAACTGCACACTAATAGATGCTCTATTGGGAGACCCTCAATGTGATGGCTTCCAAAATAAGAAATGGGACCTTTTTGTTGAACGAAGCAAAGCCTACAGCAACTGTTACCCTTATGATGTGCCGGATTATGCCTCCCTTAGGTCACTAGTTGCCTCATCCGGC…
>AIG44786_Singapore_2012
ATGAAGACTATCATTGCTTTGAGCTACATTCTATGTCTGGTTTTCGCTCAAAAACTTCCTGGAAATGACAATAGCA---CGGCAACGCTGTGCCTTGGGCACCATGCAGTACCAAACGGAACGATAGTGAAAACAATCACGAATGACCGAATTGAAGTTACTAATGCTACTGAGCTGGTTCAGAATTCCTCAATAGGTGAAATATGCGACAGTCCTCATCAGATCCTTGATGGAGAAAACTGCACACTAATAGATGCTCTATTGGGAGACCCTCAGTGTGATGGCTTTCAAAATAAGAAATGGGACCTTTTTGTTGAACGAAGCAAAGCCTACAGCAACTGTTACCCTTATGATGTGCCGGATTATGCCTCCCTTAGGTCACTAGTTGCCTCATCCGGC…
>AGN69456_USA_2012
ATGAAGACCATCATTGCTTTGAGCTACATTCTATGCCTGGTTTTCGCTCAAGAACTTCCTGGAAATGACAACAGCA---CGGCAACGCTGTGCCTTGGGCACCATGCAGTGCCAAACGGAACGATAGTGAAAACAATCACGAATGACCAAATTGAAGTTACTAATGCTACTGAGCTGGTTCAGAGTTCCTCAACAGGTGAAATATGCAACAGTCCTCATCAGATCCTTGATGGAGAAAACTGCACACTAATAGATGCTCTATTGGGAGACCCTCAGTGTGATGGCTTCCAAAACAAGAAATGGGACCTTTTTGTTGAACGAAGCAAAGCCCACAGCAACTGTTACCCTTATGATGTGCCGGATTATGCCTCCCTTAGGTCACTAGTTGCCTCATCCGGC…
>AGZ60529_USA_2012
ATGAAGACTATCATTGCTTTGAGCTACATTCTATGTCTGGTTTTCGCTCAAAAACTTCCTGGAAATGACAATAGCA---CGGCAACGCTGTGCCTTGGGCACCATGCAGTACCAAACGGAACGATAGTGAAAACAATCACGAATGACCGAATTGAAGTTACTAATGCTACTGAGCTGGTTCAGAATTCCTCAATAGGTGAAATATGCGACAGTCCTCATCAGATCCTTGATGGAGAAAACTGCACACTAATAGATGCTCTATTGGGAGACCCTCAGTGTGATGGCTTTCAAAATAAGAAATGGGACCTTTTTGTTGAACGAAGCAAAGCCTACAGCAACTGTTACCCTTATGATGTGCCGGATTATGCCTCCCTTAGGTCACTAGTTGCCTCATCCGGC…
>AHZ36481_Nicaragua_2012
ATGAAGACTATCATTGCTTTGAGCTACATTCTATGTCTGATTTTCGCTCAAGAAATTCCTGGAAATGACAACAGCA---CGGCAACGCTGTGCCTTGGGCACCATGCAGTGCCAAACGGAACGATAGTGAAAACAATCACGAATGACCAAATTGAAGTTACTAATGCTACTGAGCTGGTTCAGAGTTCCTCAACAGGTGAAATATGCAACAGTCCTCATCAGATCCTTGATGGAGAAAACTGCACACTAATAGATGCTCTATTGGGAGACCCTCAGTGTGATGACTTCCAAAACAAGAAATGGGACCTTTTTGTTGAACGAAGCAAAGCCCACAGCAACTGTTACCCTTATGATGTGCCGGATTATGCCTCCCTTAGGTCACTAGTTGCCTCATCCGGC…
>AGZ61570_USA_2012
ATGAAGACTATCATTGCTTTGAGCTACATTCTATGTCTGGTTTTCGCTCAAAAACTTCCTGGAAATGACAATAGCA---CGGCAACGCTGTGCCTTGGGCACCATGCAGTACCAAACGGAACGATAGTGAAAACAATCACGAATGACCAAATTGAAGTTACTAATGCTACTGAGCTGGTTCAGAATTCCTCAATAGGTGAAATATGCGACAGTCCTCATCAGATCCTTGATGGAGAAAACTGCACACTAATAGATGCTCTATTGGGAGACCCTCAGTGTGATGGCTTTCAAAATAAGAAATGGGACCTTTTTGTTGAACGAAGCAAAGCCTACAGCAACTGTTACCCTTATGATGTGCCGGATTATGCCTCCCTTAGGTCACTAGTTGCCTCATCCGGC…
>AGG13807_USA_2012
ATGAAGACCATCATTGCTTTGAGCTACATTCTTTGTCTAGTTTTCGCTCAAGAACTTCCTGGAAATGACGACAGCA---CGGCAACGCTGTGCCTTGGGCACCATGCAGTGCCAAACGGAACGATAGTGAAAACAATCACGAATGACCAAATTGAAGTTACTAATGCTACTGAGCTGGTTCAGAGTTCCTCAACAGGTGAAATATGCAACAGTCCTCATCAGATCCTTGATGGAGAAAACTGCACACTAATAGATGCTCTATTGGGAGACCCTCAGTGTGATGGCTTCCAAAACAAGAAATGGGACCTTTTTGTTGAACGAAGCAAAGCCCACAGCAACTGTTACCCTTATGATGTGCCGGATTATGCCTCCCTTAGGTCACTAGTTGCCTCATCCGGC…
>AGZ60708_USA_2012
ATGAAGACTATCATTGCTTTGAGCTACATTCTATGTCTGGTTTTCGCTCAAAAAATTCCTGGAAATGACAACAGCA---CGGCAACGCTGTGCCTTGGGCACCATGCAGTACCAAACGGAACGATAGTGAAAACAATTACGAATGAACAAATTGAGGTTACTAATGCTACTGAGCTGGTTCAGAGTTCCTCAACAGGCGAAATATGCAACAGTCCTCATCAGATCCTTGATGGAGAAAACTGCACACTAATAGATGCTCTATTGGGAGACCCTCAGTGTGATGGCTTCCAAAATAAGAAATGGGACCTTTTTGTTGAACGAAGCAAAGCCTACAGCAACTGTTACCCTTATGATGTGCCGGATTATGCCTCCCTTAGGTCACTAGTTGCCTCATCCGGC…
>AHZ39973_USA_2012
ATGAAGACTATCATTGCTTTGAGCTACATTCTATGTCTGGTTTTCGCTCAAAAACTTCCTGGAAATGACAATAGCA---CGGCAACGCTGTGCCTTGGGCACCATGCAGTACCAAACGGAACGATAGTGAAAACAATCACGAATGACCGAATTGAAGTTACTAATGCTACTGAGCTGGTTCAGAATTCCTCAATAGGTGAAATATGCGACAGTCCTCATCAGATCCTTGATGGAGAAAACTGTACACTAATAGATGCTCTATTGGGAGACCCTCAGTGTGATGGCTTTCAAAATAAGAAATGGGACCTTTTTGTTGAACGAAGCAAAGCCTACAGCAACTGTTACCCTTATGATGTGCCGGATTATGCCTCCCTTAGGTCACTAGTTGCCTCATCCGGC…
>AHL96188_USA_2012
ATGAAGACTATCATTGCTTTGAGCTACATTCTATGTCTGGTTTTCGCTCAAAAACTTCCTGGAAATGACAATAGCA---CGGCAACGCTGTGCCTTGGGCACCATGCAGTACCAAACGGAACGATAGTGAAAACAATCACGAATGACCGAATTGAAGTTACTAATGCTACTGAGCTGGTTCAGAATTCCTCAATAGGTGAAATATGCGACAGTCCTCATCAGATCCTTGATGGAGAAAACTGCACACTAATAGATGCTCTATTGGGAGACCCTCAGTGTGATGGCTTTCAAAATAAGAAATGGGACCTTTTTGTTGAACGAAGCAAAGCCTACAGCAACTGTTACCCTTATGATGTGCCGGATTATGCCTCCCTTAGGTCACTAGTTGCCTCATCCGGC…
>AHZ95910_USA_2012
ATGAAGACTATCATTGCTTTGAGCTACATTCTATGTCTGGTTTTCGCTCAAAAACTTCCTGGAAATGACAATAGCA---CGGCAACGCTGTGCCTTGGGCACCATGCAGTACCAAACGGAACGATAGTGAAAACAATCACGAATGACCGAATTGAAGTTACTAATGCTACTGAGCTGGTTCAGAATTCCTCAATAGGTGAAATATGCGACAGTCCTCATCAGATCCTTGATGGAGAAAACTGCACACTAATAGATGCTCTATTGGGAGACCCTCAGTGTGATGGCTTTCAAAATAAGAAATGGGACCTTTTTGTTGAACGAAGCAAAGCCTACAGCAACTGTTACCCTTATGATGTGCCGGATTATGCCTCCCTTAGGTCACTAGTTGCCTCATCCGGC…
>AIT92513_USA_2012
ATGAAGACTATCATTGCTTTGAGCTACATTCTATGTCTGGTTTTCGCTCAAAAACTTCCTGGAAATGACAATAGCA---CGGCAACGCTGTGCCTTGGGCACCATGCAGTACCAAACGGAACGATAGTGAAAACAATCACGAATGACCGAATTGAAGTTACTAATGCTACTGAGCTGGTTCAGAATTCCTCAATAGGTGAAATATGCGACAGTCCTCATCAGATTCTTGATGGAGGAAACTGCACACTAATAGATGCTCTATTGGGAGACCCTCAGTGTGATGGCTTTCAAAATAAGAAATGGGACCTTTTTGTTGAACGAAGCAAAGCCTACAGCAACTGTTACCCTTATGATGTGCCGGATTATGCCTCCCTTAGGTCACTAGTTGCCTCATCCGGC…
>ALG00465_USA_2013
ATGAAGACTATCATTGCTTTGAGCTACATTCTATGTCTGGTTTTCGCTCAAAAACTTCCTGGAAATGACAATAGCA---CGGCAACGCTGTGCCTTGGGCACCATGCAGTACCAAACGGAACGATAGTGAAAACAATCACGAATGACCAAATTGAAGTTACTAATGCTACTGAGCTGGTTCAGAATTCCTCAATAGGTGAAATATGCGACAGTCCTCATCAGATCCTTGATGGAGAAAACTGCACACTAATAGATGCTCTATTGGGAGACCCTCAGTGTGATGGCTTTCAAAATAAGAAATGGGACCTTTTTGTTGAACGAAGCAAAGCCTACAGCAACTGTTACCCTTATGATGTGCCGGATTATGCCTCCCTTAGGTCACTAGTTGCCTCATCCGGC…
>AGW01965_USA_2013
ATGAAGACCATCATTGCTTTGAGCTACATTCTATGTCTAGTTTTCGCTCAAGAACTTCCTGGAAATGATGACAGCA---TGGCAACGCTGTGCCTTGGGCACCATGCAGTGCCAAACGGAACGATAGTGAAAACAATCACGAATGACCAAATTGAAGTTACTAATGCTACTGAGCTGGTTCAGAGTTCCTCAACAGGTGAAATATGCAACAGTCCTCATCAGATCCTTGATGGAGAAAACTGCACACTAATAGATGCTCTATTGGGAGACCCTCAGTGTGATGGCTTCCAAAACAAGAAATGGGACCTTTTTGTTGAACGAAGCAAAGCCCACAGCAACTGTTACCCTTATGATGTGCCGGATTATGCCTCCCTTAGGTCATTAGTTGCCTCATCCGGC…
>AGW01355_USA_2013
ATGAAGACTATCATTGCTTTGAGCTACATTCTATGTCTGGTTTTCGCTCAAAAACTTCCTGGAAATGACAATAGCA---CGGCAACGCTGTGCCTTGGGCACCATGCAGTACCAAACGGAACGATAGTGAAAACAATCACGAATGACCAAATTGAAGTTACTAATGCTACTGAGCTGGTTCAGAATTCCTCAATAGGTGAAATATGCGACAGTCCTCATCAGATCCTTGATGGAGAAAACTGCACACTAATAGATGCTCTACTGGGAGACCCTCAGTGTGATGGCTTTCAAAATAAGAAATGGGACCTTTTTGTTGAACGAAGCAAAGCCTACAGCAACTGTTACCCTTATGATGTGCCGGATTATGCCTCCCTTAGGTCACTAGTTGCCTCATCCGGC…
>AGW01415_USA_2013
ATGAAGACTATCATTGCTTTGAGCTACATTCTATGTCTGGTTTTCGCTCAAAAACTTCCTGGAAATGACAATAGCA---CGGCAACGCTGTGCCTTGGGCACCATGCAGTACCAAACGGAACGATAGTGAAAACAATCACGAATGACCGAATTGAAGTTACTAATGCTACTGAGCTGGTTCAGAATTCCTCAATAGGTGAAATATGCGACAGTCCTCATCAGATCCTTGATGGAGAAAACTGCACACTAATAGATGCTCTATTGGGAGACCCTCAGTGTGATGGCTTTCAAAATAAGAAATGGGACCTTTTTGTTGAACGAAGCAAAGCCTACAGCAACTGTTACCCTTATGATGTGCCGGATTATGCCTCCCTTAGGTCACTAGTTGCCTCATCCGGC…
>AGZ60927_USA_2013
ATGAAGACTATCATTGCTTTGAGCTACATTCTATGTCTGGTTTTCGCTCAAAAACTTCCTGGAAATGACAATAGCA---CGGCAACGCTGTGCCTTGGGCACCATGCAGTACCAAACGGAACGATAGTGAAAACAATCACGAATGACCGAATTGAAGTTACTAATGCTACTGAGCTGGTTCAGAATTCCTCAATAGGTGAAATATGCGACAGTCCTCATCAGATTCTTGATGGAGAAAACTGCACACTAATAGATGCTCTATTGGGAGACCCTCAGTGTGATGGCTTTCAAAATAAGAAATGGGACCTTTTTGTTGAACGAAGCAAAGCCTACAGCAACTGTTACCCTTATGATGTGCCGGATTATGCCTCCCTTAGGTCACTAGTTGCCTCATCCGGC…
>BAT21777_Japan_2013
ATGAAGACTATCATTGCTTTGAGCTACATTCTATGTCTGGTTTTCGCTCAAAAACTTCCTGGAAATGACAATAGCA---CGGCAACGCTGTGCCTTGGGCACCATGCAGTACCAAACGGAACGATAGTGAAAACAATCACGAATGACCGAATTGAAGTTACTAATGCTACTGAGCTGGTTCAGAATTCCTCAATAGGTGAAATATGCTATAGTCCTCATCAGATCCTTGATGGAGAAAACTGCACACTAATAGATGCTCTATTGGGAGACCCTCAGTGTGATGGCTTTCAAAATAAGAAATGGGACCTTTTTGTTGAACGAAGCAAAGCCTACAGCAACTGTTACCCTTATGATGTGCCGGATTATGCCTCCCTTAGGTCACTAGTTGCCTCATCCGGC…
>ALG00445_USA_2013
ATGAAGACTATCATTGCTTTGAGCTACATTCTATGTCTGGTTTTCGCTCAAAAACTTCCTGGAAATGACAATAGCA---CGGCAACGCTGTGCCTTGGGCACCATGCAGTACCAAACGGAACGATAGTGAAAACAATCACGAATGACCGAATTGAAGTTATTAATGCTACTGAGCTGGTTCAGAATTCCTCAATAGGTGAAATATGCGACAGTCCTCATCAGATCCTTGATGGAGAAAACTGCACACTAATAGATGCTCTATTGGGAGACCCTCAGTGTGATGGCCTTCAAAATAAGAAATGGGACCTTTTTGTTGAACGAAGCAAAGCCTACAGCAACTGTTACCCTTATGATGTGCCGGATTATGCCTCCCTTAGGTCACTAGTTGCCTCATCCGGC…
>AGZ60505_USA_2013
ATGAAGACTATCATTGCTTTGAGCTACATTCTATGTCTGGTTTTCGCTCAAAAACTTCCTGGAAATGACAATAGCA---CGGCAACGCTGTGCCTTGGGCACCATGCAGTACCAAACGGAACGATAGTGAAAACAATCACGAATGACCGAATTGAAGTTACTAATGCTACTGAGCTGGTTCAGAATTCCTCAATAGGTGAAATATGCGACAGTCCTCATCAGATCCTTGATGGAGAAAATTGCACACTAATAGATGCTCTATTGGGAGACCCTCAGTGTGATGGCTTTCAAAATAAGAAATGGGACCTTTTTGTTGAACGAAGCAAAGCCTACAGCAACTGTTACCCTTATGATGTGCCGGATTATGCCTCCCTTAGGTCACTAGTTGCCTCATCCGGC…
>AHL99225_USA_2013
ATGAAGACTATCATTGCTTTGAGCTACATTCTATGTCTGGTTTTCGCTCAAAAACTTCCTGGAAATGACAATAGCA---CGGCAACGCTGTGCCTTGGGCACCATGCAGTACCAAACGGAACGATAGTGAAAACAATCACGAATGACCGAATTGAAGTTACTAATGCTACTGAGCTGGTTCAGAATTCCTCAATAGGTGAAATATGCGACAGTCCTCATCAGATCCTTGATGGAGAAAACTGCACACTAATAGATGCTCTATTGGGAGACCCTCAGTGTGATGGCTTTCAAAATAAGAAATGGGACCTTTTTGTTGAACGAAGCAAAGCCTACAGCAACTGTTACCCTTATGATGTGCCGGATTATGCCTCCCTTAGGTCACTAGTTGCCTCATCCGGC…
>AHZ42631_USA_2013
ATGAAGACTATCATTGCTTTGAGCTACATTCTATGTCTGGTTTTCGCTCAAAAACTTCCTGGAAATTACAATAGCA---CGGCAACGCTGTGCCTTGGGCACCATGCAGTACCAAACGGAACGATAGTGAAAACAATCACGAATGACCGAATTGAAGTTACTAATGCTACTGAGCTGGTTCAGAATTCCTCAATAGGTGAAATATGCGACAGTCCTCATCAGATCCTTGATGGAGAAAACTGTACACTAATAGACGCTCTATTGGGAGACCCTCAGTGTGATGGCTTTCAAAATAAGAAATGGGACCTTTTTGTTGAACGAAGCAAAGCCTACAGCAACTGTTACCCTTATGATGTGCCGGATTATGCCTCCCTTAGGTCACTAGTTGCCTCATCCGGC…
>AGQ16331_USA_2013
ATGAAGACTATCATTGCTTTGAGCTACATTCTATGTCTGGTTTTCGCTCAAAAACTTCCTGGAAATGACAATAGCA---CGGCAACGCTGTGCCTTGGGCACCATGCAGTACCAAACGGAACGATAGTGAAAACAATCACGAATGACCGAATTGAAGTTACTAATGCTACTGAGCTGGTTCAGAATTCCTCAATAGGTGAAATATGCGACAGTCCTCATCAGATCCTTGATGGAGAAAACTGCACACTAATAGATGCTCTATTGGGAGACCCTCAGTGTGATGGCTTTCAAAATAAGAAATGGGACCTTTTTGTTGAACGAAGCAAAGCCTACAGCAACTGTTACCCTTATGATGTGCCGGATTATGCCTCCCTTAGGTCACTAGTTGCCTCATCCGGC…
>AHL95925_USA_2013
ATGAAGACTATCATTGCTTTGAGCTACATTCTATGTCTGGTTTTCGCTCAAAAACTTCCTGGAAATGACAATAGCA---CGGCAACGCTGTGCCTTGGGCACCATGCAGTACCAAACGGAACGATAGTGAAAACAATCACGAATGACCGAATTGAAGTTACTAATGCTACTGAGCTGGTTCAGAATTCCTCAATAGGTGAAATATGCGACAGTCCTCATCAGATCCTTGATGGAGAAAATTGCACACTAATAGATGCTCTATTGGGAGACCCTCAGTGTGATGGCTTTCAAAATAAGAAATGGGACCTTTTTGTTGAACGAAGCAAAGCCCACAGCAACTGTTACCCTTATGATGTGCCGGATTATGCCTCCCTTAGGTCACTAGTTGCCTCATCCGGC…
>AHB73522_Japan_2013
ATGAAGACTATCATTGCTTTGAGCTACATTCTATGTCTGGTTTTCGCTCAAAAACTTCCTGGAAATGACAATAGCA---CGGCAACGCTGTGCCTTGGGCACCATGCAGTACCAAACGGAACGATAGTGAAAACAATCACGAATGACCGAATTGAAGTTACTAATGCTACTGAGCTGGTTCAGAATTCCTCAATAGGTGAAATATGCGACAGTCCTCATCAGATCCTTGATGGAGAAAACTGCACACTAATAGATGCTCTATTGGGAGACCCTCAGTGTGATGGCTTTCAAAATAAGAAATGGGACCTTTTTGTTGAACGAAGCAAAGCCTACAGCAACTGTTACCCTTATGATGTGCCGGATTATGCCTCCCTTAGGTCACTAGTTGCCTCATCCGGC…
>AIT92494_USA_2013
ATGAAGACTATCATTGCTTTGAGCTACATTCTATGTCTGGTTTTCGCTCAAAAACTTCCTGGAAATGACAATAGCA---CGGCAACGCTGTGCCTTGGGCACCATGCAGTACCAAACGGAACGATAGTGAAAACAATCACGAATGACCGAATTGAAGTTACTAATGCTACTGAGCTGGTTCAGAATTCCTCAATAGGTGAAATATGCGACAGTCCTCATCAGATCCTTGATGGAGAAAACTGCACACTAATAGATGCTCTATTGGGAGACCCTCAGTGTGATGGCTTTCAAAATAAGAAATGGGACCTTTTTGTTGAACGAAGCAAAGCCTACAGCAACTGTTACCCTTATGATGTGCCGGATTATGCCTCCCTTAGGTCACTAGTTGCCTCATCCGGC…
>AGZ61000_USA_2013
ATGAAGACTATCATTGCTTTGAGCTACATTCTATGTCTGGTTTTCGCTCAAAAACTTCCTGGAAATGACAATAGCA---CGGCAACGCTGTGCCTTGGGCACCATGCAGTACCAAACGGAACGATAGTGAAAACAATCACGAATGACCGAATTGAAGTTACTAATGCTACTGAGCTGGTTCAGAATTCCTCAATAGGTGAAATATGCGACAGTCCTCATCAGATCCTTGATGGAGAAAACTGTACACTAATAGATGCTCTATTGGGAGACCCTCAGTGTGATGGCTTTCAAAATAAGAAATGGGACCTTTTTGTTGAACGAAGCAAAGCCTACAGCAACTGTTACCCTTATGATGTGCCGGATTATGCCTCCCTTAGGTCACTAGTTGCCTCATCCGGC…
>AJI80280_Nicaragua_2013
ATGAAGACTATCATTGCTTTGAGCTACATTCTATGTCTGGTTTTCGCTCAAAAACTTCCTGGAAATGACAATAGCA---CGGCAACGCTGTGCCTTGGGCACCATGCAGTACCAAACGGAACGATAGTGAAAACAATCACGAATGACCGAATTGAAGTTACTAATGCTACTGAGCTGGTTCAGAATTCCTCAATAGGTAAAATATGCGACAGTCCTCATCAGATCCTTGATGGAGAAAACTGCACACTAATAGATGCTCTATTGGGAGACCCTCAGTGTGATGGCTTTCAAAATAAGGAATGGGACCTTTTTGTTGAACGAAGCAAAGCCTACAGCAACTGTTACCCTTATGATGTGCCGGATTATGCCTCCCTTAGGTCACTAGTTGCCTCATCCGGC…
>AIL94458_Nicaragua_2013
ATGAAGACTATCATTGCTTTGAGCTACATTCTATGTCTGGTTTTCGCTCAAAAACTTCCTGGAAATGACAATAGCA---CGGCAACGCTGTGCCTTGGGCACCATGCAGTACCAAACGGAACGATAGTGAAAACAATCACGAATGACCGAATTGAAGTTACTAATGCTACTGAGCTGGTTCAGAATTCCTCAATAGGTGAAATATGCGACAGTCCTCATCAGATCCTTGATGGAGAAAACTGCACACTAATAGATGCTCTATTGGGAGACCCTCAGTGTGATGGCTTTCAAAATAAGAAATGGGACCTTTTTGTTGAACGAAGCAAAGCCTACAGCAACTGTTACCCTTATGATGTGCCGGACTATGCCTCCCTTAGGTCACTAGTTGCCTCATCCGGC…
>AIJ10768_China_2013
ATGAAGACTATCATTGCTTTGAGCTACATTCTATGTCTGGTTTTCGCTCAAAAACTTCCTGGAAATGACAATAGCA---CGGCAACGCTGTGCCTTGGGCACCATGCAGTACCAAACGGAACGATAGTGAAAACAATCACGAATGACCGAATTGAAGTTACTAATGCTACTGAGCTGGTTCAGAATTCCTCAATAGGTGAAATATGCGACAGTCCTCATCAGATCCTTGATGGAGAAAACTGCACACTAATAGATGCTCTATTGGGAGACCCTCAGTGTGATGGCTTTCAAAATAAGAAATGGGACCTTTTTGTTGAACGAAGCAAAGCCTACAGCAACTGTTACCCTTATGATGTGCCGGATTATGCCTCCCTTAGGTCACTAGTTGCCTCATCCGGC…
>AIE09969_USA_2013
ATGAAGACTATCATTGCTTTGAGCTACATTCTATGTCTGGTTTTCGCTCAAAAAATTCCTGGAAATGACAATAGCA---CGGCAACGCTGTGCCTTGGGCACCATGCAGTACCAAACGGAACGATAGTGAGAACAATCACGAATGACCGAATTGAAGTTACTAATGCTACTGAGCTGGTTCAGAATTCCTCAATAGGTGAAATATGCGACAGTCCTCATCAGATCCTTGATGGAGAAAACTGCACACTAATAGATGCTCTATTGGGAGACCCTCAGTGTGATGGCTTTCAAAATAAGAAATGGGACCTTTTTGTTGAACGAAGCAAAGCCTACAGCAACTGTTACCCTTATGATGTGCCGGATTATGCCTCCCTTAGGTCACTAGTTGCCTCATCCGGC…
>AMB72107_USA_2013
ATGAAGACTATCATTGCTTTGAGCTACATTCTATGTCTGGTTTTCGCTCAAAAAATTCCTGGAAATGACAATAGCA---CGGCAACGCTGTGCCTTGGGCACCATGCAGTACCAAACGGAACGATAGTGAAAACAATCACGAATGACCGAATTGAAGTTACTAATGCTACTGAGCTGGTTCAGAATTCCTCAATAGGTGAAATATGCAACAGTCCTCATCAGATCCTTGATGGAGAAAACTGCACACTAATAGATGCTCTATTGGGAGACCCTCAGTGTGATGGCTTTCAAAATAAGAAATGGGACCTTTTTGTTGAACGAAGCAAAGCCTACAGCAACTGTTACCCTTATGATGTGCCGGATTATGCCTCCCTTAGGTCACTAGTTGCCTCATCCGGC…
>AIE09660_USA_2014
ATGAAGACTATCATTGCTTTGAGCTACATTCTATGTCTGGTTTTCGCTCAAAAACTTCCTGGAAATGACAATAGCA---CGGCAACGCTGTGCCTTGGGCACCATGCAGTACCAAACGGAACGATAGTGAAAACAATCACGAATGACCGAATTGAAGTTACTAATGCTACTGAGCTGGTTCAGAATTCCTCAATAGGTGAAATATGCGACAGTCCTCATCAGATCCTTGATGGAGAAAACTGCACACTAATAGATGCTATATTGGGAGACCCTCAGTGTGATGGCTTTCAAAATAAGAAATGGGACCTTTTTGTTGAACGAAGCAAAGCCTACAGCAACTGTTACCCTTATGATGTGCCGGATTATGCCTCCCTTAGGTCACTAGTTGCCTCATCCGGC…
>AIC73779_Japan_2014
ATGAAGACTATCATTGCTTTGAGCTACATTCTATGTCTGGTTTTCGCTCAAAAACTTCCTGGAAATGACAATAGCA---CGGCAACGCTGTGCCTTGGGCACCATGCAGTACCAAACGGAACGATAGTGAAAACAATCACGAATGACCGAATTGAAGTTACTAATGCTACTGAGCTGGTTCAGAATTCCTCAATAGGTGAAATATGCGACAGTCCTCATCAGATCCTTGATGGAGAAAACTGCACACTAATAGATGCTCTATTGGGAGACCCTCAGTGTGATGGCTTTCAAAATAAGAAATGGGACCTTTTTGTTGAACGAAGCAAAGCCCACAGCAACTGTTACCCTTATGATGTGCCGGATTATGCCTCCCTTAGGTCACTAGTTGCCTCATCCGGC…
>AIE09610_USA_2014
ATGAAGACTATCATTGCTTTGAGCTACATTCTATGTCGGGTTTTCGCTCAAAAAATTCCTGGAAATGACAATAGCA---CGGCAACGCTGTGCCTTGGGCACCATGCAGTACCAAACGGAACGATAGTGAAAACAATCACGAATGACCGAATTGAAGTTACTAATGCTACTGAGCTGGTTCAGAATTCCTCAATAGGTGAAATATGCAACAGTCCTCATCAGATCCTTGATGGAGAGAACTGCACACTAATAGATGCTCTATTGGGAGACCCTCAGTGTGATGGCTTTCAAAATAAGAAATGGGACCTTTTTGTTGAACGAAGCAAAGCCTACAGCAACTGTTACCCTTATGATGTGCCGGATTATGCCTCCCTTAGGTCACTAGTTGCCTCATCCGGC…
>AIE10016_USA_2014
ATGAAGACTATCATTGCTTTGAGCTACATTCTATGTCTGGTTTTCGCTCAAAAAATTCCTGGAAATGACAATAGCA---CGGCAACGCTGTGCCTTGGGCACCATGCAGTACCAAACGGAACGATAGTGAAAACAATCACGAATGACCAAATTGAAGTTACTAATGCTACTGAGCTGGTTCAGAATTCCTCAATAGGTGAAATATGCGACAGTCCTCATCAGATCCTTGATGGAGAAAACTGCACACTAATAGATGCTCTATTGGGAGACCCTCAGTGTGATGGCTTTCAAAATAAGAAATGGGACCTTTTTGTTGAACGAAGCAAAGCCTACAGCAACTGTTACCCTTATGATGTGCCGGATTATGCCTCCCTTAGGTCACTAGTTGCCTCATCCGGC…
>AJE62932_Thailand_2014
ATGAAGACTATCATTGCTTTGAGCTACATTCTATGTCTGGTTTTCGCTCAAAAAATTCCTGGAAATGACAATAGCA---CGGCAACGCTGTGCCTTGGGCACCATGCAGTACCAAACGGAACGATAGTGAAAACAATCACGAGTGACCGAATTGAAGTTACTAATGCTACCGAGCTGGTTCAGAATTCCTCAATAGGTGAAATATGCGACAGTCCTCATCAGATCCTTGATGGAGAAAACTGCACACTAATAGATGCTCTATTGGGAGACCCTCAGTGTGATGGCTTTCAAAATAAGAAATGGGACCTTTTTGTTGAACGAAGCAAAGCCTACAGCAACTGTTACCCTTATGATGTGCCGGATTATGCCTCCCTTAGGTCACTAGTTGCCTCATCCGGC…
>ALH27001_USA_2014
ATGAAGACTATCATTGCTTTGAGCTACATTCTATGTCTGGTTTTCGCTCAAAAACTTCCTGGAAATGACAATAGCA---CGGCAACGCTGTGCCTTGGGCACCATGCAGTACCAAACGGAACGATAGTGAAAACAATCACGAATGACCGAATTGAAGTTACTAATGCTACTGAGCTGGTTCAGAATTCCTCAATAGGTGAAATATGCGACAGTCCTCATCAGATCCTTGATGGAGAAAACTGCACACTAATAGATGCTCTATTGGGAGACCCTCAGTGTGATGGCTTTCAAAATAAGAAATGGGACCTTTTTGTTGAACGAAGCAAAGCCCACAGCAACTGTTACCCTTATGATGTGCCGGATTATGCCTCCCTTAGGTCACTAGTTGCCTCATCCGGC…
>ALH28208_USA_2014
ATGAAGACTATCATTGCTTTGAGCTACATTCTATGTCTGGTTTTCGCTCAAAAAATTCCTGGAAATGACAATAGCA---CGGCAACGCTGTGCCTTGGGCACCATGCAGTACCAAACGGAACGATAGTGAAAACAATCACAAATGACCGAATTGAAGTTACTAATGCTACTGAGCTGGTTCAGAATTCCTCAATAGGTGAAATATGCGACAGTCCTCATCAGATCCTTGATGGAGAAAACTGCACACTAATAGATGCTCTATTGGGAGACCCTCAGTGTGATGGCTTTCAAAATAAGAAATGGGACCTTTTTGTTGAACGAAGCAAAGCCTACAGCAACTGTTACCCTTATGATGTGCCGGATTATGCCTCCCTTAGGTCACTAGTTGCCTCATCCGGC…
>ALH27528_USA_2014
ATGAAGACTATCATTGCTTTGAGCTACATTCTATGTCTGGTTTTCGCTCAAAAAATTCCTGGAAATGACAATAGCA---CGGCAACGCTGTGCCTTGGGCACCATGCAGTACCAAACGGAACGATAGTGAAAACAATCACGAATGACCGAATTGAAGTTACTAATGCTACTGAGCTGGTTCAGAATTCCTCAATAGGTGAAATATGCGACAGTCCTCATCAGATCCTTGATGGAGAAAACTGCACACTAATAGATGCTCTATTGGGAGACCCTCAGTGTGATGGCTTTCAAAATAAGAAATGGGACCTTTTTGTTGAACGAAGCAAAGCCTACAGCAACTGTTACCCTTATGATGTGCCGGATTATGCCTCCCTTAGGTCACTAGTTGCCTCATCCGGC…
>ALH30310_USA_2014
ATGAAGACTATCATTGCTTTGAGCTACATTCTATGTCTGGTTTTCGCTCAAAAAATTCCTGGAAATGACAATAGCA---CGGCAACGCTGTGCCTTGGGCACCATGCAGTACCAAACGGAACGATAGTGAAAACAATCACAAATGACCGAATTGAAGTTACTAATGCTACTGAGCTGGTTCAGAATTCCTCAATAGGTGAAATATGCGACAGTCCTCATCAGATCCTTGATGGARAAAACTGCACACTAATAGATGCTCTATTGGGAGACCCTCAGTGTGATGGCTTTCAAAATAAGAAATGGGACCTTTTTGTTGAACGAAGCAAAGCCTACAGCAACTGTTACCCTTATGATGTGCCGGATTATGCCTCCCTTAGGTCACTAGTTGCCTCATCCGGC…
>AMN88183_Canada_2014
ATGAAGACTATCATTGCTTTGAGCTACATTCTATGTCTGGTTTTCGCTCAAAAAATTCCTGGAAATGACAATAGCA---CGGCAACGCTGTGCCTTGGGCACCATGCAGTACCAAACGGAACGATAGTGAAAACAATCACAAATGACCGAATTGAAGTTACTAATGCTACTGAGCTGGTTCAGAATTCCTCAACAGGTGAAATATGCGACAGTCCTCATCAGATCCTTGATGGAGAAAACTGCACACTAATAGATGCTCTATTGGGAGACCCTCAGTGTGATGGCTTTCAAAATAAGAAATGGGACCTTTTTGTTGAACGAAGCAAAGCCTACAGCAACTGTTACCCTTATGATGTGCCGGATTATGCCTCCCTTAGGTCACTAGTTGCCTCATCCGGA…
>ALA08558_USA_2014
ATGAAGACTATCATTGCTTTGAGCTACATTCTATGTCTGGTTTTCGCTCAAAAGCTTCCTGAAAATGACAATAGCA---CGGCAACGCTGTGCCTTGGGCACCATGCAGTACCAAACGGAACGATAGTGAAAACAATCACGAGTGACCGAATTGAAGTTACTAATGCTACTGAGCTGGTTCAGAATTCCTCAATAGGTGAAATATGCGACAGTCCTCATCAGATCCTTGATGGAAAAAACTGCACACTAATAGATGCTCTATTGGGAGACCCTCAGTGTGATGGCTTTCAAAATAAGAAATGGGACCTTTTTGTTGAACGAAGCAAAGCCTACAGCAACTGTTACCCTTATGATGTGCCGGATTATGCCTCCCTTAGGTCACTAGTTGCCTCATCCGGT…
>ALH31006_USA_2014
ATGAAGACTATCATTGCTTTGAGCTACATTCTATGTCTGGTTTTCGCTCAAAAAATTCCTGGAAATGACAATAGCA---CGGCAACGCTGTGCCTTGGGCACCATGCAGTACCAAACGGAACGATAGTGAAAACAATCACAAATGACCGAATTGAAGTTACTAATGCTACTGAGCTGGTTCAGAATTCCTCAATAGGTGAAATATGCGACAGTCCTCATCAGATCCTTGATGGAGAAAACTGCACACTAATAGATGCTCTATTGGGAGACCCTCAGTGTGATGGCTTTCAAAATAAGAAATGGGACCTTTTTGTTGAACGAAGCAAAGCCTACAGCAACTGTTACCCTTATGATGTGCCGGATTATGCCTCCCTTAGGTCACTAGTTGCCTCATCCGGC…
>ALH31920_USA_2014
ATGAAGACTATCATTGCTTTGAGCTACATTCTATGTCTGGTTTTCGCTCAAAAAATTCCTGGAAATGACAATAGCA---CGGCAACGCTGTGCCTTGGGCACCATGCAGTACCAAACGGAACGATAGTGAAAACAATCACAAATGACCGAATTGAAGTTACTAATGCTACTGAGCTGGTTCAGAATTCCTCAATAGGTGAAATATGCGACAGTCCTCATCAGATCCTTGATGGAGAAAACTGCACACTAATAGATGCTCTATTGGGAGACCCTCAGTGTGATGGCTTTCAAAATAAGAAATGGGACCTTTTTGTTGAACGAAGCAAAGCCTACAGCAACTGTTACCCCTATGATGTGCCGGATTATGCCTCCCTTAGGTCACTAGTTGCCTCATCCGGC…
>ALE31792_USA_2014
ATGAAGACTATCATTGCCTTGAGCTACATTCTATGTCTGGTTTTCGCTCAAAAAATTCCTGGAAATGACAATAGCA---CGGCAACGCTGTGCCTTGGGCACCATGCAGTACCAAACGGAACGATAGTGAAAACAATCACAAATGACCGAATTGAAGTTACTAATGCTACTGAGCTGGTTCAGAATTCCTCAATAGGTGAAATATGCGACAGTCCTCATCAGATCCTTGATGGAGAAAACTGCACACTAATAGATGCTCTATTGGGAGACCCTCAGTGTGATGGCTTTCAAAATAAGAAATGGGACCTTTTTGTTGAACGAAGCAAAGCCTACAGCAACTGTTACCCTTATGATGTGCCGGATTATGCCTCCCTTAGGTCACTAGTTGCCTCATCCGGC…
>AJM71026_Canada_2014
ATGAAGACTATCATTGCTTTGAGCTACATTCTATGTCTGGTTTTCGCTCAAAAAATTCCTGGAAATGACAATAGCA---CGGCAACGCTGTGCCTTGGGCACCATGCAGTACCAAACGGAACGATAGTGAAAACAATCACAAATGACCGAATTGAAGTTACTAATGCTACTGAGCTGGTTCAGAATTCCTCAACAGGTGAAATATGCGACAGTCCTCATCAGATCCTTGATGGAGAAAACTGCACACTAATAGATGCTCTATTGGGAGACCCTCAGTGTGATGGCTTTCAAAATAAGAAATGGGACCTTTTTGTTGAACGAAGCAAAGCCTACAGCAACTGTTACCCTTATGATGTGCCGGATTATGCCTCCCTTAGGTCACTAGTTGCCTCATCCGGA…
>AJM70998_Canada_2014
ATGAAGACTATCATTGCTTTGAGCTACATTCTATGTCTGGTTTTCGCTCAAAAAATTCCTGGAAATGACAATAGCA---CGGCAACGCTGTGCCTTGGGCACCATGCAGTACCAAACGGAACGATAGTGAAAACAATCACAAACGACCGAATTGAAGTTACTAATGCTACTGAGTTGGTTCAGAATTCCTCAATAGGTGAAATATGCGACAGTCCTCATCAGATCCTTGATGGAGAAAACTGCACACTAATAGATGCTCTATTGGGAGACCCTCAGTGTGATGGCTTTCAAAATAAGAAATGGGACCTTTTTGTTGAACGAAGCAAAGCCTACAGCAACTGTTACCCTTATGATGTGCCGGATTATGCCTCCCTTAGGTCACTAGTTGCCTCATCCGGC…
>ALE31710_USA_2014
ATGAAGACTATCATTGCTTTGAGCTACATTCTATGTCTGGTTTTCGCTCAAAAAATTCCTGGAAATGACAATAGCA---CGGCAACGCTGTGCCTTGGGCACCATGCAGTACCAAACGGAACGATAGTGAAAACAATCACAAATGACCGAATTGAAGTTACTAATGCTACTGAGTTGGTTCAGAATTCCTCAATAGGTGAAATATGCGACAGTCCTCATCAGATCCTTGATGGAGAAAACTGCACACTAATAGATGCTCTATTGGGAGACCCTCAGTGTGATGGCTTTCAAAATAAGAAATGGGACCTTTTTGTTGAACGAAGCAAAGCCTACAGCAACTGTTACCCTTATGATGTGCCGGATTATGCCTCCCTTAGGTCACTAGTTGCCTCATCCGGC…
>ALH32163_USA_2014
ATGAAGACTATCATTGCCTTGAGCTACATTCTATGTCTGGTTTTCGCTCAAAAAATTCCTGGAAATGACAATAGCA---CGGCAACGCTGTGCCTTGGGCACCATGCAGTACCAAACGGAACGATAGTGAAAACAATCACGAATGACCGAATTGAAGTTACTAATGCTACTGAGCTGGTTCAGAATTCCTCAATAGGTGAAATATGCGACAGTCCTCATCAGATCCTTGATGGAGAAAACTGCACACTAATAGATGCTCTATTGGGAGACCCTCAGTGTGATGGCTTTCAAAATAAGAAATGGGACCTTTTTGTTGAACGAAGCAAAGCCTACAGCAACTGTTACCCTTATGATGTGCCGGATTATGCCTCCCTTAGGTCACTAGTTGCCTCATCCGGC…
>ALH33127_USA_2014
ATGAAGACTATCATTGCTTTGAGCTACATTCTATGTCTGGTTTTCGCTCAAAAACTTCCTGGAAATGACAATAGCA---CGGCAACGCTGTGCCTTGGGCACCATGCAGTACCAAATGGAACGATAGTGAAAACAATCACGAATGACCGAATTGAAGTTACTAATGCTACTGAGCTGGTTCAGAATTCCTCAATAGGTGAAATATGCGACAGTCCTCATCAGATCCTTGATGGAGAAAACTGCACACTAATAGATGCTCTATTGGGAGACCCTCAGTGTGATGGCTTTCAAAATAAGAAATGGGACCTTTTTGTTGAACGGAGCAAAGCCTACAGCAACTGTTACCCTTATGATGTGCCGGATTATGCCTCCCTTAGGTCACTAGTTGCCTCATCCGGC…
>AMB69529_USA_2015
ATGAAGACTATCATTGCTTTGAGCTACATTCTATGTCTGGTTTTTGCTCAAAAAATTCCTGGAAATGACAATAGCA---CGGCAACGCTGTGCCTTGGGCACCATGCAGTACCAAACGGAACGATAGTGAAAACAATCACAAATGACCGAATTGAAGTTACTAATGCTACTGAGTTGGTTCAGAATTCCTCAATAGGTGAAATATGCGACAGTCCTCATCAGATCCTTGATGGAGAAAACTGCACACTAATAGATGCTCTATTGGGAGACCCTCAGTGTGATGGCTTTCAAAATAAGAAATGGGACCTTTTTGTTGAACGAAGCAAAGCCTACAGCAACTGTTACCCTTATGATGTGCCGGATTATGCCTCCCTTAGGTCACTAGTTGCCACATCCGGC…
>ALH33485_USA_2015
ATGAAGACTATCATTGCTTTGAGCTACATTCTATGTCTGGTTTTCGCTCAAAAAATTCCTGGAAATGACAATAGCA---CAGCAACGCTGTGCCTTGGGCACCATGCAGTACCAAACGGAACGATAGTGAAAACAATCACAAATGACCGAATTGAAGTTACTAATGCTACTGAGTTGGTTCAGAATTCCTCAATAGGTGAAATATGCGACAGTCCTCATCAGATCCTTGATGGAGAAAACTGCACACTAATAGATGCTCTATTGGGAGACCCTCAGTGTGATGGCTTTCAAAATAAGAAATGGGACCTTTTTGTTGAACGAAGCAAAGCCTACAGCAACTGTTACCCTTATGATGTGCCGGATTATGCCTCCCTTAGGTCACTAGTTGCCTCATCCGGC…
>ALH33203_USA_2015
ATGAAGACTATCATTGCCTTGAGCTACATTCTATGTCTGGTTTTCGCTCAAAAAATTCCTGGAAATGACAATAGCA---CGGCAACGCTGTGCCTTGGGCACCATGCAGTACCAAACGGAACGATAGTGAAAACAATCACAAATGACCGAATTGAAGTTACTAATGCTACTGAGCTGGTTCAGAATTCCTCAATAGGTGAAATATGCGACAGTCCTCATCAGATCCTTGATGGAGAAAACTGCACACTAATAGATGCTCTATTGGGAGACCCTCAGTGTGATGGCTTTCAAAATAAGAAATGGGACCTTTTTGTTGAACGAAGCAAAGCCTACAGCAACTGTTACCCTTATGATGTGCCGGATTATGCCTCCCTTAGGTCACTAGTTGCCTCATCCGGC…
>ALE32112_USA_2015
ATGAAGACTATCATTGCTTTGAGCTACATTCTATGTCTGGTTTTCGCTCAAAAAATTCCTGGGAATGACAATAGCA---CGGCAACGCTGTGCCTTGGGCACCATGCAGTACCAAACGGAACGATAGTGAAAACAATCACAAATGACCGAATTGAAGTTACTAATGCTACTGAGCTGGTTCAGAATTCCTCAATAGGTGAAATATGCGACAGTCCTCATCAGATCCTTGATGGAGAAAACTGCACACTAATAGATGCTCTATTGGGAGACCCTCAGTGTGATGGCTTTCAAAATAAGAAATGGGACCTTTTTGTTGAACGAAGCAAAGCCTACAGCAACTGTTACCCTTATGATGTGCCGGATTATGCCTCCCTTAGGTCACTAGTTGCCTCATCCGGC…
>AMN88047_Canada_2015
ATGAAGACTATCATTGCTTTGAGCTACATTCTATGTCTGGTTTTCGCTCAAAAACTTCCTGGAAATGACAATAGCA---CGGCAACGCTGTGCCTTGGGCACCATGCAGTACCAAACGGAACGATAGTGAAAACAATCACGAATGACCGAATTGAAGTTACTAATGCTACTGAGCTGGTTCAGAATTCCTCAATAGGTGAAATATGCGACAGTCCTCATCAGATCCTTGATGGAGAAAACTGCACACTAATAGATGCTCTATTGGGAGACCCTCAGTGTGATGGCTTTCAAAATAAGAAATGGGACCTTTTTGTTGAACGAAGCAAAGCCTACAGCAACTGTTACCCTTATGATGTGCCGGATTATGCCTCCCTTAGGTCACTAGTTGCCTCATCCGGC…
>AMN88045_Canada_2015
ATGAAGACTATCATTGCTTTGAGCTACATTCTATGTCTGGTTTTCGCTCAAAAACTTCCTGGAAATGACAATAGCA---CGGCAACGCTGTGCCTTGGGCACCATGCAGTACCAAACGGAACGATAGTGAAAACAATCACGAATGACCGAATTGAAGTTACTAATGCTACTGAGCTGGTTCAGAATTCCTCAATAGGTGAAATATGCGACAGTCCTCATCAGATCCTTGATGGAAAAAACTGCACACTAATAGATGCTCTATTGGGAGACCCTCAGTGTGATGGCTTTCAAAATAAGAGATGGGACCTTTTTGTTGAACGAAGCAAAGCCTACAGCAACTGTTACCCTTATGATGTGCCGGATTATGCCTCCCTTAGGTCACTAGTTGCCTCATCCGGC…
>ALE31939_USA_2015
ATGAAGACTATCATTGCTTTGAGCTACATTCTATGTCTGGTTTTCGCTCAAAAAATTCCTGGAAATGACAATAGCA---CGGCAACGCTGTGCCTTGGGCACCATGCAGTACCAAACGGAACGATAGTGAAAACAATCACAAATGACCGAATTGAAGTTACTAATGCTACTGAGTTGGTTCAGAATTCCTCAATAGGTGAAATATGCGACAGTCCTCATCAGATTCTTGATGGAGAAAACTGCACACTAATAGATGCTCTATTGGGAGACCCTCAGTGTGATGGCTTTCAAAATAAGAAATGGGACCTTTTTGTTGAACGAAGCAAAGCCTACAGCAACTGTTACCCTTATGATGTGCCGGATTATGCCTCCCTTAGGTCACTAGTTGCCTCATCCGGC…
>ALH25725_USA_2015
ATGAAGACTATCATTGCCTTGAGCTACATTCTATGCCTGGTTTTCGCTCAAAAAATTCCTGGAAATGACAATAGCA---CGGCAACGCTGTGCCTTGGGCACCATGCAGTACCAAACGGAACGATAGTGAAAACAATCACAAATGACCGAATTGAAGTTACTAATGCTACTGAGCTGGTTCAGAATTCCTCAATAGGTGAAATATGCGACAGTCCTCATCAGATCCTTGATGGAGAAAACTGCACACTAATAGATGCTCTATTGGGAGACCCTCAGTGTGATGGCTTTCAAAATAAGAAATGGGACCTTTTTGTTGAACGAAGCAAAGCCTACAGCAACTGTTACCCTTATGATGTGCCGGATTATGCCTCCCTTAGGTCACTAGTTGCCTCATCCGGC…
>ALH25669_USA_2015
ATGAAGACTATCATTGCCTTGAGCTACATTCTATGTCTGGTTTTCGCTCAAAAAATTCCTGGAAATGACAATAGCA---CGGCAACGCTGTGCCTTGGGCACCATGCAGTACCAAACGGAACGATAGTGAAAACAATCACAAATGACCGAATTGAAGTTACTAATGCTACTGAGCTTGTTCAGAATTCCTCAATAGGTGAAATATGCGACAGTCCTCATCAGATCCTTGATGGAGAAAACTGCACACTAATAGATGCTCTATTGGGAGACCCTCAGTGTGATGGCTTTCAAAATAAGAAATGGGACCTTTTTGTTGAACGAAGCAAAGCCTACAGCAACTGTTACCCTTATGATGTGCCGGATTATGCCTCCCTTAGGTCACTAGTTGCCTCATCCGGC…
>ALH25656_USA_2015
ATGAAGACTATCATTGCCTTGAGCTACATTCTATGTCTGGTTTTCGCTCAAAAAATTCCTGGAAATGACAATAGCA---CGGCAACGCTGTGCCTTGGGCACCATGCAGTACCAAACGGAACGATAGTGAAAACAATCACAAATGACCGAATTGAAGTTACTAATGCTACTGAGCTGGTTCAGAATTCCTCAATAGGTGAAATATGCGACAGTCCTCATCAGATCCTTGATGGAGAAAACTGCACACTAATAGATGCTCTATTGGGAGACCCTCAGTGTGATGGCTTTCAAAATAAGAAATGGGACCTTTTTGTTGAACGAAGCAAAGCCTACAGCAACTGTTACCCTTATGATGTGCCGGATTATGCCTCCCTTAGGTCACTAGTTGCCTCATCCGGC…
>ALH34757_USA_2015
ATGAAGACTATCATTGCTTTGAGCTACATTCTATGTCTGGTTTTCGCTCAAAAAATTCCTGGAAATGACAATAGCA---CGGCAACGCTGTGCCTTGGGCACCATGCAGTACCAAACGGAACGATAGTGAAAACAATCACAAATGACCGAATTGAAGTTACTAATGCTACTGAGTTGGTTCAGAATTCCTCAATAGGTGAAATATGCGACAGTCCTCATCAGATCCTTGATGGAGAAAACTGCACACTAATAGATGCTCTATTGGGAGACCCTCAGTGTGATGGCTTTCAAAATAAGAAATGGGACCTTTTTGTTGAACGAAGCAAAGCCTACAGCAACTGTTACCCTTATGATGTGCCGGATTATGCCTCCCTTAGGTCACTAGTTGCCTCATCCGGC…
>ALN39706_USA_2015
ATGAAGACTATCATTGCTTTGAGCTACATTCTATGTCTGGTTTTCGCTCAAAAACTTCCTGGAAATGACAATAGCA---CGGCAACGCTGTGCCTTGGGCACCATGCAGTACCAAACGGAATGATAGTGAAAACAATCACGAATGACCGAATTGAAGTTACTAATGCTACTGAGCTGGTTCAGAATTCCTCAATAGGTGAAATATGCGACAGTCCTCATCAGATCCTTGATGGAAAAAACTGCACTCTAATAGATGCTCTATTGGGAGACCCTCAGTGTGATGACTTTCAAAATAAGAGATGGGACCTTTTTGTTGAACGAAGCAAAGCCTACAGCAACTGTTACCCTTATGATGTGCCGGATTATGCCTCCCTTAGGTCACTAGTTGCCTCATCCGGC…
>ALN39718_USA_2015
ATGAAGACTATCATTGCTTTGAGCTACATTCTATGTCTGGTTTTCGCTCAAAAAATTCCTGGAAATGACAATAGCA---CGGCAACGCTGTGCCTTGGGCACCATGCAGTACCAAACGGAACGATAGTGAAAACAATCACAAATGACCGAATTGAAGTTACTAATGCTACTGAGTTGGTTCAGAATTCCTCAATAGGTGAAATATGCGACAGTCCTCATCAGATCCTTGATGGAGAAAACTGCACACTAATAGATGCTCTATTGGGAGACCCTCAGTGTGATGGCTTTCAAAATAAGAAATGGGACCTTTTTGTTGAACGGAGCAAAGCCTACAGCAACTGTTACCCTTATGATGTGCCGGATTATGCCTCCCTTAGGTCACTAGTTGCCTCATCCGGC…
>ALT66921_France_2015
ATGAAGACTATCATTGCTTTGAGCTACATTCTATGTCTGGTTTTCGCTCAAAAACTTCCTGGGAATGACAATAGCA---CGGCAACGCTGTGCCTTGGGCACCATGCAGTACCAAACGGAACGATAGTGAAAACAATCACAAATGACCGAATTGAAGTTACTAATGCTACTGAGTTGGTTCAGAATTCCTCAATAGGTGAAATATGCGACAGTCCTCATCAGATCCTTGATGGAGAAAACTGCACACTAATAGATGCTCTATTGGGAGACCCTCAGTGTGATGGCTTTCAAAATAAGAAATGGGACCTTTTTGTTGAACGAAGCAAAGCATACAGCAACTGTTACCCTTATGATGTGCCGGATTATGCCTCCCTTAGGTCACTAGTTGCCTCATCCGGC…
>ALH35563_USA_2015
ATGAAGACTATCATTGCTTTGAGCTACATTCTATGTCTGGTTTTCGCTCAAAAAATTCCTGGAAATGACAATAGCA---CGGCAACGCTGTGCCTTGGGCACCATGCAGTACCAAACGGAACGATAGTGAAAACAATCACAAATGACCGAATTGAAGTTACTAATGCTACTGAGCTGGTTCAGAATTCCTCAATAGGTGAAATATGCGACAGTCCTCATCAGATCCTTGATGGAAAAAACTGCACACTAATAGATGCTCTATTGGGAGACCCTCAGTGTGATGGCTTTCAAAATAAGAAATGGGACCTCTTTGTCGAACGAAGCAAAGCCTACAGCAACTGTTACCCTTATGATGTGCCGGATTATGCCTCCCTTAGGTCACTAGTTGCCTCATCCGGC…
>ALH36316_USA_2015
ATGAAGACTATCATTGCTTTGAGCTACATTCTATGTCTGGTTTTCGCTCAAAAACTTCCTGGAAATGACAATAGCA---CGGCAACGCTGTGCCTTGGGCACCATGCAGTACCAAACGGAACGATAGTGAAAACAATCACGAATGACCGAATTGAAGTTACTAATGCTACTGAGCTGGTTCAGAATTCCTCAATAGGTGAAATATGCGACAGTCCTCATCAGATCCTTGATGGAAAAAACTGCACTCTAATAGATGCTCTATTGGGAGACCCTCAGTGTGATGGCTTTCAAAATAAGAGATGGGACCTTTTTGTTGAACGAAGCAAAGCCTACAGCAACTGTTACCCTTATGATGTGCCGGATTATGCCTCCCTTAGGTCACTAGTTGCCTCATCCGGC…
>ALH37436_USA_2015
ATGAAGACTATCATTGCTTTGAGCTACATTCTATGTCTGGTTTTCGCTCAAAAAATTCCTGGAAATGACAATAGCA---CGGCAACGCTGTGCCTTGGGCACCATGCAGTACCAAACGGAACGATAGTGAAAACAATCACAAATGACCGAATTGAAGTTACTAATGCTACTGAGTTGGTTCAGAATTCCTCAATAGGTGAAATATGCGACAGTCCTCATCAGATCCTTGATGGAGAAAACTGCACACTAATAGATGCTCTATTGGGAGACCCTCAGTGTGATGGCTTTCAAAATAAGAAATGGGACCTTTTTGTTGAACGAAGCAAAGCCTACAGCAACTGTTACCCTTATGATGTGCCGGATTATGCCTCCCTTAGGTCACTAGTTGCCTCATCCGGC…
>AMB67895_USA_2015
ATGAAGACTATCATTGCTTTGAGCTACATTCTATGTCTGGTTTTCGCTCAAAAAATTCCTGGAAATGACAATAGCA---CGGCAACGCTGTGCCTTGGGCACCATGCAGTACCAAACGGAACGATAGTGAAAACAATCACAAATGACCGAATTGAAGTTACTAATGCTACTGAGTTGGTTCAGAATTCCTCAATAGGTGAAATATGCGACAGTCCTCATCAGATCCTTGATGGAGAAAACTGCACACTAATAGATGCTCTATTGGGAGACCCTCAGTGTGATGGCTTTCAAAATAAGAAATGGGACCTTTTTGTTGAACGAAGCAAAGCCTACAGCAACTGTTACCCTTATGATGTGCCGGATTATGCCTCCCTTAGGTCACTAGTTGCCTCATCCGGC…
>AMB69775_USA_2015
ATGAAGACTATCATTGCTTTGAGCTACATTCTATGTCTGGTTTTCGCTCAAAAAATTCCTGGAAATGACAATAGCA---CGGCAACGCTGTGCCTTGGGCACCATGCAGTACCAAACGGAACGATAGTGAAAACAATCACAAATGACCGAATTGAAGTTACTAATGCTACTGAGTTGGTTCAGAATTCCTCAATAGGTGAAATATGCGACAGTCCTCATCAGATCCTTGATGGAGAAAACTGCACACTAATAGATGCTCTATTGGGAGACCCTCAGTGTGATGGCTTTCAAAATAAGAAATGGGACCTTTTTGTTGAACGAAGCAAAGCCTACAGCAACTGTTACCCTTATGATGTGCCGGATTATGCCTCCCTTAGGTCACTAGTTGCCTCATCCGGC…
>AMB69209_USA_2015
ATGAAGACTATCATTGCTTTGAGCTACATTCTATGTCTGGTTTTCGCTCAAAAAATTCCTGGAAATGACAATAGCA---CGGCAACGCTGTGCCTTGGGCACCATGCAGTACCAAACGGAACGATAGTGAAAACAATCACAAATGACCGAATTGAAGTTACTAATGCTACTGAGTTGGTTCAGAATTCCTCAATAGGTGAAATATGCGACAGTCCTCATCAGATCCTTGATGGAGAGAACTGCACACTAATAGATGCTCTATTGGGAGACCCTCAGTGTGATGGCTTTCAAAATAAGAAATGGGACCTTTTTGTTGAACGAAGCAAAGCCTACAGCAACTGTTACCCTTATGATGTGCCGGATTATGCCTCCCTTAGGTCACTAGTTGCCTCATCCGGC…
>ABD95350_Russia_1977
ATGAAAGCAAAACTACTGGTCCTGTTATGTGCACTTTCAGCTACAGATGCAGACACAATATGTATAGGCTACCATGCGAACAACTCAACCGACACTGTTGACACAGTACTCGAAAAGAACGTGACAGTGACACACTCTGTCAACCTACTTGAGGACAGTCACAACGGAAAACTATGCAGACTAAAAGGAATAGCCCCACTACAATTGGGGAAATGCAACATTGCCGGATGGATCTTAGGAAACCCAGAATGCGAATCACTGTTTTCTAAGAAATCATGGTCCTACATTGCAGAAACACCAAACTCCGAGAATGGAACATGTTACCCAGGATATTTCGCCGACTATGAGGAATTGAGGGAGCAATTGAGCTCAGTATCATCATTCGAGAGATTCGAAATA…
>ABF21277_Russia_1977
ATGAAAGCAAAACTACTGGTCCTGTTATGTGCACTTTCAGCTACAGATGCAGACACAATATGTATAGGCTACCATGCGAACAACTCAACCGACACTGTTGACACAGTACTCGAAAAGAACGTGACAGTGACACACTCTGTCAACCTACTTGAGGACAGTCACAACGGAAAACTATGCAGACTAAAAGGAATAGCCCCACTACAATTGGGGAAATGCAACATTGCCGGATGGATCTTAGGAAACCCAGAATGCGAATCACTGTTTTCTAAGAAATCATGGTCCTACATTGCAGAAACACCAAACTCCGAGAATGGAACATGTTACCCAGGATATTTCGCCGACTATGAGGAATTGAGGGAGCAATTGAGCTCAGTATCATCATTCGAGAGATTCGAAATA…
>ABD60933_Russia_1977
ATGAAAGCAAAACTACTGGTCCTGTTATGTGCACTTTCAGCTACAGATGCAGACACAATATGTATAGGCTACCATGCGAACAACTCAACCGACACTGTTGACACAGTACTCGAAAAGAACGTGACAGTGACACACTCTGTCAACCTACTTGAGGACAGTCACAACGGAAAACTATGCAGACTAAAAGGAATAGCCCCACTACAATTGGGGAAATGCAGCATTGCCGGATGGATCTTAGGAAACCCAGAATGCGAATCACTGGTTTCTAAGAAATCATGGTCCTACATTGCAGAAACACCAAACTCCGAGAATGGAACATGTTACCCAGGATATTTCGCCGACTATGAGGAATTGAGGGAGCAATTGAGCTCAGTATCATCATTCGAGAGATTCGAAATA…
>ABD60944_Hong_Kong_1977
ATGAAAGCAAAACTACTGGTCCTGTTATGTGCACTTTCAGCTACAGATGCAGACACAATATGTATAGGCTACCATGCGAACAACTCAACCGACACTGTTGACACAGTACTCGAAAAGAACGTGACAGTGACACACTCTGTCAACCTACTTGAGGACAGTCACAACGGAAAACTATGCAGACTAAAAGGAATAGCCCCACTACAATTGGGGAAATGCAGCATTGCCGGATGGATCTTAGGAAACCCAGAATGCGAATCACTGTTTTCTAAGAAATCATGGTCCTACATTGCAGAAACACCAAACTCCGAGAATGGAACATGTTACCCAGGATATTTCGCCGACTATGAGGAACTGAGGGAGCAATTGAGTTCAGTATCATCATTCGAGAGATTCGAAATA…
>ABO44134_China_1977
ATGAAAGCAAAACTACTGGTCCTGTTATGTGCACTTTCAGCTACAGATGCAGACACAATATGTATAGGCTACCATGCGAACAACTCAACCGACACTGTTGACACAGTACTCGAAAAGAACGTGACAGTGACACACTCTGTCAACCTACTCGAGGACAGTCACAACGGAAAACTATGCAGACTAAAAGGAATAGCCCCACTACAATTGGGGAAATGCAGCATTGCCGGATGGATCTTAGGAAACCCAGAATGCGAATCACTGTTTTCTAAGAAATCATGGTCCTACATTGCAGAAACACCAAACTCCGAGAATGGAACATGTTACCCAGGATATTTCGCCGACTATGAGGAACTGAGGGAGCAATTGAGCTCAGTATCATCATTCGAGAGATTCGAAATA…
>AFM73477_USSR_1977
ATGAAAGCAAAACTACTGGTCCTGTTATGTGCACTTTCAGCTACAGATGCAGACACAATATGTATAGGCTACCATGCGAACAACTCAACCGACACTGTTGACACAGTACTCGAAAAGAACGTGACAGTGACACACTCTGTCAACCTACTTGAGGACAGTCACAACGGAAAACTATGCAGACTAAAAGGAATAGCCCCACTACAATTGGGGAAATGCAACATTGCCGGATGGATCTTAGGAAACCCAGAATGCGAATCACTGTTTTCTAAGAAATCATGGTCCTACATTGCAGAAACACCAAACTCCGAGAATGGAACATGTTACCCAGGATATTTCGCCGACTATGAGGAATTGAGGGAGCAATTGAGCTCAGTATCATCATTCGAGAGATTCGAAATA…
>ABF47693_USA_1978
ATGAAAGCAAAACTACTGGTCCTGTTATGTGCACTTTCAGCTACAGATGCAGACACAATATGTATAGGCTACCATGCGAACAACTCAACCGACACTGTTGACACAGTACTCGAAAAGAACGTGACAGTGACACACTCTGTCAACCTACTTGAGGACAGTCACAACGGAAAACTATGCAGACTAAAAGGAATAGCCCCACTACAATTGGGGAAATGCAACATTGCCGGATGGATCTTAGGAAACCCAGAATGCGAATCACTGTTTTCTAAGAAATCATGGTCCTACATTGCAGAAACACCAAACTCCGAGAATGGAACATGTTACCCAGGATATTTCGCCGACTATGAGGAATTGAGGGAGCAATTGAGCTCAGTATCATCATTCGAGAGATTCGAAATA…
>ABF47715_USA_1978
ATGAAAGCAAAACTACTGGTCCTGTTATGTGCACTTTCAGCTACAGATGCAGACACAATATGTATAGGCTACCATGCGAACAACTCAACTGACACTGTTGACACAGTACTCGAAAAGAACGTGACAGTGACACACTCTGTCAACCTACTTGAGGACAGTCACAACGGAAAACTATGCAGACTAAAAGGAATAGCCCCACTACAATTGGGGAAATGCAGCATTGCCGGATGGATCTTAGGAAACCCAGAATGCGAATCACTGTTTTCCAAGAAATCATGGTCCTACATTGCAGAAACACCAAACTCCGAGAATGGAACATGTTACCCAGGATATTTCGCCGACTATGAGGAATTGAGGGAGCAATTGAGCTCAGTATCATCATTCGAGAGATTCGAAATA…
>ABF47726_USA_1978
ATGAAAGCAAAACTACTGGTCCTGTTATGTGCACTTTCAGCTACAGATGCAGACACAATATGTATAGGCTACCATGCGAACAACTCAACCGACACTGTTGACACAGTACTCGAAAAGAACGTGACAGTGACACACTCTGTCAACCTACTTGAGGACAGTCACAACGGAAAACTATGCAGACTAAAAGGAATAGCCCCACTACAATTGGGGAAATGCAACATTGCCGGATGGATCTTAGGAAACCCAGAATGCGAATCACTGTTTTCTAAGAAATCATGGTCCTACATTGCAGAAACACCAAACTCCGAGAATGGAACATGTTACCCAGGATATTTCGCCGACTATGAGGAATTGAGGGAGCAATTGAGCTCAGTATCATCATTCGAGAGATTCGAAATA…
>ABF47737_USA_1978
ATGAAAGCAAAACTACTGGTCCTGTTATGTGCACTTTCAGCTACAGATGCAGACACAATATGTATAGGCTACCATGCGAACAACTCAACCGACACTGTTGACACAGTACTCGAAAAGAACGTGACAGTGACACACTCTGTCAACCTACTTGAGGACAGTCACAACGGAAAACTATGCAGACTAAAAGGAATAGCCCCACTACAATTGGGGAAATGCAACATTGCCGGATGGATCTTAGGAAACCCAGAATGCGAATCACTGTTTTCTAAGAAATCATGGTCCTACATTGCAGAAACACCAAACTCCGAGAATGGAACATGTTACCCAGGATATTTCGCCGACTATGAGGAATTGAGGGAGCAATTGAGCTCAGTATCATCATTCGAGAGATTCGAAATA…
>ABG26813_USA_1978
ATGAAAGCAAAACTACTGGTCCTGTTATGTGCACTTTCAGCTACAGATGCAGACACAATATGTATAGGCTACCATGCGAACAACTCAACCGACACTGTTGACACAGTACTCGAAAAGAACGTGACAGTGACACACTCTGTCAACCTACTTGAGGACAGTCACAACGGAAAACTATGCAGACTAAAAGGAATAGCCCCACTACAATTGGGGAAATGCAACATTGCCGGATGGATCTTAGGAAACCCAGAATGCGAATCACTGTTTTCTAAGAAATCATGGTCCTACATTGCAGAAACACCAAACTCCGAGAATGGAACATGTTACCCAGGATATTTCGCCGACTATGAGGAATTGAGGGAGCAATTGAGCTCAGTATCATCATTCGAGAGATTCGAAATA…
>ABK79948_USA_1978
ATGAAAGCAAAACTACTGGTCCTGTTATGTGCACTTTCAGCTACAGATGCAGACACAATATGTATAGGCTACCATGCGAACAACTCAACCGACACTGTTGACACAGTACTCGAAAAGAACGTGACAGTGACACACTCTGTCAACCTACTTGAGGACAGTCACAACGGAAAACTATGCAGACTAAAAGGAATAGCCCCACTACAATTGGGGAAATGCAACATTGCCGGATGGATCTTAGGAAACCCAGAATGCGAATCACTGTTTTCTAAGAAATCATGGTCCTACATTGCAGAAACACCAAACTCCGAGAATGGAACATGTTACCCAGGATATTTCGCCGACTATGAGGAATTGAGGGAGCAATTGAGCTCAGTATCATCATTCGAGAGATTCGAAATA…
>ABN59423_USA_1978
ATGAAAGCAAAACTACTGGTCCTGTTATGTGCACTTTCAGCTACAGATGCAGACACAATATGTATAGGCTACCATGCGAACAACTCAACCGACACTGTTGACACAGTGCTCGAAAAGAACGTGACAGTGACACACTCTGTCAACCTACTTGAGGACAGTCACAACGGAAAACTATGCAGACTAAAAGGAATAGCCCCACTACAATTGGGGAAATGCAGCATTGCCGGATGGATCTTAGGAAACCCAGAATGCGAATCACTGTTTTCTAAGAAATCATGGTCCTACATTGCAGAAACACCAAACTCCGAGAATGGAACATGTTACCCAGGATATTTCGCCGACTATGAGGAACTGAGGGAGCAATTGAGTTCAGTATCATCATTCGAGAGATTCGAAATA…
>ABO32981_USA_1978
ATGAAAGCAAAACTACTGGTCCTGTTATGTGCACTTTCAGCTACAGATGCAGACACAATATGTATAGGCTACCATGCGAACAACTCAACCGACACTGTTGACACAGTACTCGAAAAGAACGTGACAGTGACACACTCTGTCAACCTACTTGAGGACAGTCACAACGGAAAACTATGCAGACTAAAAGGAATAGCCCCACTACAATTGGGGAAATGCAGCATTGCCGGATGGATCTTAGGAAACCCAGAATGCGAATCACTGTTTTCTAAGAAATCATGGTCCTACATTGCAGAAACACCAAACTCCGAGAATGGAACATGTTACCCAGGATATTTCGCCGACTATGAGGAACTGAGGGAGCAATTGAGTTCAGTATCATCATTCGAGAGATTCGAAATA…
>ABO32992_USA_1978
ATGAAAGCAAAACTACTGGTCCTGTTATGTGCACTTTCAGCTACAGATGCAGACACAATATGTATAGGCTACCATGCGAACAACTCAACCGACACTGTTGACACAGTACTCGAAAAGAACGTGACAGTGACACACTCTGTCAACCTACTTGAGGACAGTCACAACGGAAAACTATGCAGACTAAAAGGAATAGCCCCACTACAATTGGGGAAATGCAGCATTGCCGGATGGATCTTAGGAAACCCAGAATGCGAATCACTGTTTTCTAAGAAATCATGGTCCTACATTGCAGAAACACCAAACTCCGAGAATGGAACATGTTACCCAGGATATTTCGCCGACTATGAGGAACTGAGGGAGCAATTGAGTTCAGTATCATCATTCGAGAGATTCGAAATA…
>ABO38065_Brazil_1978
ATGAAAGCAAAACTACTGGTCCTGTTATGTGCACTTTCAGCTACAGATGCAGACACAATATGTATAGGCTACCATGCGAACAACTCAACCGACACTGTTGACACAGTACTCGAAAAGAACGTGACAGTGACACACTCTGTCAACCTACTTGAGGACAGTCACAACGGAAAACTATGCAGACTAAAAGGAATAGCCCCACTACAATTGGGGAAATGCAGCATTGCCGGATGGATCTTAGGAAACCCAGAATGCGAATCACTGTTTTCTAAGAAATCATGGTCCTACATTGCAGAAACACCAAACTCCGAGAATGGAACATGTTACCCAGGATATTTCGCCGACTATGAGGAACTGAGGGAGCAATTGAGTTCAGTATCATCATTCGAGAGATTCGAAATA…
>ABP49338_USA_1978
ATGAAAGCAAAACTACTGGTCCTGTTATGTGCACTTTCAGCTACAGATGCAGACACAATATGTATAGGCTACCATGCGAACAACTCAACCGACACTGTTGACACAGTACTCGAAAAGAACGTGACAGTGACACACTCTGTCAACCTACTTGAGGACAGTCACAACGGAAAACTATGCAGACTAAAAGGAATAGCTCCACTACAATTGGGGAAATGCAGCATTGCCGGATGGATCTTAGGAAACCCAGAATGCGAATCACTGTTTTCTAAGAAATCATGGTCCTACATTGCAGAAACACCAAACTCCGAGAATGGAACATGTTACCCAGGATATTTCGCCGACTATGAGGAACTGAGGGAGCAATTGAGTTCAGTATCATCATTCGAGAGATTCGAAATA…
>ABP49448_USA_1978
ATGAAAGCAAAACTACTGGTCCTGTTATGTGCACTTTCAGCTACAGATGCAGACACAATATGTATAGGCTACCATGCGAACAACTCAACCGACACTGTTGACACAGTACTCGAAAAGAACGTGACAGTGACACACTCTGTCAACCTACTTGAGGACAGTCACAACGGAAAACTATGCAGACTAAAAGGAATAGCCCCACTACAATTGGGGAAATGCAGCATTGCCGGATGGATCTTAGGAAACCCAGAATGCGAATCACTGTTTTCTAAGAAATCATGGTCCTACATTGCAGAAACACCAAACTCCGAGAATGGAACATGTTACCCAGGATATTTCGCCGACTATGAGGAACTGAGGGAGCAATTGAGTTCAGTATCATCATTCGAGAGATTCGAAATA…
>ABY81349_USA_1978
ATGAAAGCAAAACTACTGGTCCTGTTATGTGCACTTTCAGCTACAGATGCAGACACAATATGTATAGGCTACCATGCGAACAACTCAACCGACACTGTTGACACAGTACTCGAAAAGAACGTGACAGTGACACACTCTGTCAACCTACTTGAGGACAGTCACAACGGAAAACTATGCAGACTAAAAGGAATAGCTCCACTACAATTGGGGAAATGCAGCATTGCCGGATGGATCTTAGGAAACCCAGAATGCGAATCACTGTTTTCTAAGAAATCATGGTCTTACATTGCAGAAACACCAAACTCCGAGAATGGAACATGTTACCCAGGATATTTCGCCGACTATGAGGAACTGAGGGAGCAATTGAGTTCAGTATCATCATTCGAGAGATTCGAAATA…
>AAA43172_Ukraine_1979
ATGAAAGCAAAACTACTGGTCCTGTTATGTGCACTTTCAGCTACAGATGCAGACACAATATGTATAGGCTACCATGCGAACAACTCAACCGACACTGTTGACACAGTACTCGAAAAGAACGTGACAGTGACACACTCTGTCAACCTACTTGAGGACAGTCACAACGGAAAACTATGCAGACTGAAAGGAATAGCTCCACTACAATTGGGGAAATGCAGCATTGCCGGATGGATCTTAGGAAACCCAGAATGCGAATCACTGTTTTCTAAGAAATCATGGTCCTACATTGCAGAAACACCAAACTCCGAGAATGGAACATGTTACCCAGGATATTTCGCCGACTATGAGGAACTGAGGGAGCAATTGAGTTCAGTATCATCATTCGAGAGATTCGAAATA…
>ABN50756_USA_1979
ATGAAAGCAAAACTACTGGTCCTGTTATGTGCACTTTCAGCTACAGATGCAGACACAATATGTATAGGCTACCATGCGAACAACTCAACCGACACTGTTGACACAGTACTCGAAAAGAACGTGACAGTGACACACTCTGTCAACCTACTTGAGGACAGTCACAACGGAAAACTATGCAGACTAAAAGGAATAGCTCCACTACAATTGGGGAAATGCAGCATTGCCGGATGGATCTTAGGAAACCCAGAATGCGAATCACTGTTTTCTAAGAAATCATGGTCCTACATTGCAGAAACACCAAACTCCGAGAATGGAACATGTTACCCAGGATATTTCGCCGACTATGAGGAACTGAGGGAGCAATTGAGTTCAGTATCATCATTCGAGAGATTCGAAATA…
>ABQ01322_Russia_1979
ATGAAAGCAAAACTACTGGTCCTGTTATGTGCACTTTCAGCTACAGATGCAGACACAATATGTATAGGCTACCATGCGAACAACTCAACCGACACTGTTGACACAGTACTCGAAAAGAACGTGACAGTGACACACTCTGTCAACCTACTTGAGGACAGTCACAACGGAAAACTATGCAGACTAAAAGGAATAGCTCCACTACATTTGGGGAAATGCAGCATTGCCGGATGGATATTAGGAAACCCAGAATGCGAATCACTGTTTTCTAAGAAATCATGGTCCTACATTGCAGAAACACCAAACTCCGAGAATGGAACATGTTACCCAGGATATTTCGCCGACTATGAGGAACTGAGGGAGCAATTGAGTTCAGTATCATCATTCGAGAGATTCGAAATA…
>ABW36311_USA_1979
ATGAAAGCAAAACTACTGGTCCTGTTATGTGCACTTTCAGCTACAGATGCAGACACAATATGTATAGGCTACCATGCGAACAACTCAACCGACACTGTTGACACAGTACTCGAAAAGAACGTGACAGTGACACACTCTGTCAACCTACTTGAGGACAGTCACAACGGAAAACTATGCAGACTAAAAGGAATAGCTCCACTACAATTGGGGAAATGCAGCATTGCCGGATGGATCTTAGGAAACCCAGAATGCGAATCACTGTTTTCTAAGAAATCATGGTCCTACATTGCAGAAACACCAAACTCCGAGAATGGAACATGTTACCCAGGATATTTCGCCGACTATGAGGAACTGAGGGAGCAATTGAGTTCAGTATCATCATTCGAGAGATTCGAAATA…
>ABF47748_USA_1980
ATGAAAGCAAAACTGCTGGTCCTGTTATGTGCACTTTCAGCTACAGATGCAGACACAATATGTATAGGCTACCATGCGAACAACTCAACCGACACTGTTGACACAGTACTCGAAAAGAACGTGACAGTGACACACTCTGTCAACCTACTTGAGGACAGTCACAACGGAAAACTATGCAGACTAAAAGGAATAGCCCCACTACAATTGGGGAAATGCAGCATTGCCGGATGGATCTTAGGAAACCCAGAATGCGAATCACTGTTTTCTAAGAAATCATGGTCCTACATTGCAGAAACACCAAACTCCGAGAATGGAACATGTTACCCAGGGTATTTCGCCGACTATGAGGAACTGAGGGAGCAATTGAGTTCAGTATCATCATTCGAGAGATTCGAAATA…
>ABO33006_USA_1980
ATGAAAGCAAAAATACTGGTCCTGTTATGTGCACTTTCAGCTACAGATGCAGACACAATATGTATAGGCTACCATGCGAACAACTCAACCGACACTGTTGACACAGTACTCGAAAAGAACGTGACAGTGACACACTCTGTCAACCTACTTGAGGACAGTCACAACGGAAAACTATGCAGACTAAAAGGAATAGCCCCACTACAATTGGGGAAATGCAGCATTGCCGGATGGATCTTAGGAAACCCAGAATGTGAATCACTGTTTTCTAAGAAATCTTGGTCCTACATTGCAGAAACACCAAACTCCGAGAATGGAACATGTTACCCAGGATATTTCGCTGACTATGAGGAACTGAGGGAGCAATTGAGTTCAGTGTCATCATTCGAGAGATTCGAAATA…
>ABO38362_India_1980
ATGAAAGCAAAACTACTGGTCCTGTTATGTGCACTTTCAGCTACAGATGCAGACACAATATGTATAGGCTACCATGCGAACAACTCAACCGACACTGTTGACACAGTACTCGAAAAGAACGTGACAGTGACACACTCTGTCAACCTACTTGAGGACAGTCACAACGGAAAACTATGCAGACTAAAAGGAATAGCCCCACTACAATTGGGGAAATGCAGCATTGCCGGATGGATCTTAGGAAACCCAGAATGCGAATCACTGGTTTCTAAGAAATCATGGTCCTACATTGCAGAAACACCAAACTCCGAGAATGGAACATGTTACCCAGGGTATTTCGCCGACTATGAGGAACTGAGGGAGCAATTGAGTTCAGTATCATCATTCGAGAGATTCGAAATA…
>ABO52258_USA_1981
ATGAAAGCAAAACTACTGGTCCTGTTATGTGCACTTTCAGCTACAGATGCAGACACAATATGTATAGGCTACCATGCGAACAATTCAACCGACACTGTTGACACGGTACTCGAAAAGAACGTGACAGTGACACACTCTGTCAACCTACTTGAGGACAGTCACAACGGAAAACTATGCAGACTAAAAGGAATAGCCCCACTACAATTGGGGAAATGCAGCATTGCCGGATGGATCTTAGGAAACCCAGAATGCGAATCACTGTTTTCTAAGAAATCATGGTCCTACATTGCAGAAACACCAAACTCCGAGAATGGAACATGTTACCCAGGGTATTTCGCCGACTATGAAGAACTGAGGGAGCAATTGAGTTCAGTATCATCATTCGAGAGATTCGAAATA…
>ABD77818_USA_1982
ATGAAAGCAAAACTGCTGGTCCTGTTATGTGCACTTTCAGCTACAGATGCAGACACAATATGTATAGGCTACCATGCGAACAACTCAACCGATACTGTTGACACAGTACTCGAAAAGAACGTGACAGTGACACACTCTGTCAACCTACTTGAGGACAGTCACAACGGAAAACTATGCAGACTAAAAGGAATAGCCCCACTACAATTGGGGAAATGCAGCATTGCCGGATGGATCTTAGGAAACCCAGAATGTGAATCACTGTTTTCTAAGAAATCATGGTCCTACATTGCAGAAACACCAAACTCCGAGAATGGGACATGTTACCCAGGGTATTTCGCCGACTATGAGGAACTGAGGGAGCAATTGAGTTCAGTATCATCATTCGAGAGATTCGAAATA…
>ABD95339_USA_1982
ATGAAAGCAAAACTGCTGGTCCTGTTATGTGCACTTTCAGCTACAGATGCAGACACAATATGTATAGGCTACCATGCGAACAACTCAACCGATACTGTTGACACAGTACTCGAAAAGAACGTGACAGTGACACACTCTGTCAACCTACTTGAGGACAGTCACAACGGAAAACTATGCAGACTAAAAGGAATAGCCCCACTACAATTGGGGAAATGCAGCATTGCCGGATGGATCTTAGGAAACCCAGAATGTGAATCACTGTTTTCTAAGAAATCATGGTCCTACATTGCAGAAACACCAAACTCTGAGAATGGGACATGTTACCCAGGGTATTTCGCCGACTATGAGGAACTGAGGGAGCAATTGAGTTCAGTATCATCATTCGAGAGATTCGAAATA…
>ABO52797_United_Kingdom_1982
ATGAAAGCAAAACTACTGGTCCTGTTATGTGCACTCTCAGCTACAGATGCAGACACAATATGTATAGGCTACCATGCGAACAACTCAACCGACACTGTTGACACAGTACTCGAAAAGAACGTGACAGTGACACACTCTGTCAACCTACTTGAGGACAATCACAACGGGAAACTATGCAAACTAAAAGGAATAGCGCCACTACAATTGGGGAAATGCAGCATTGCCGGATGGATCTTAGGAAACCCAGAATGCGAATCACTGTTTTCTAAGAAATCATGGTCCTACATTGCAGAAACACCAAACTCCGAGAATGGAACATGTTACCCAGGGTATTTCGCCGACTATGAAGAACTGAGGGAACAATTGAGTTCAGTATCATCATTCGAGAGATTCGAAATA…
>CAA35094_New_Zealand_1983
ATGAAAGCAAAACTACTGGTCCTGTTATGTGCACTCTCAGCTACAGATGCAGACACAATATGTATAGGCTACCATGCGAACAACTCAACCGACACTGTTGACACAGTACTCGAAAAGAACGTGACAGTGACACACTCTGTCAACCTACTTGAGGACAATCACAACGGGAAACTATGCAAACTAAAAGGAATAGCGCCACTACAATTGGGGAAATGCAGCATTGCCGGATGGATCTTAGGAAACCCAGAATGCGAATCACTGTTTTCTAAGAAATCATGGTCCTACATTGCAGAAACACCAAACTCCGAGAATGGAACATGTTACCCAGGGTATTTCGCCGACTATGAAGAACTGAGGGAACAATTGAGTTCAGTATCATCATTCGAGAGATTCGAAATA…
>ABF47759_USA_1983
ATGAAAGCAAAACTACTGGTCCTGTTATGTGCACTTTCAGCTACAGATGCAGACACAATATGTATAGGCTACCATGCGAACAACTCAACCGACACTGTTGACACAGTACTCGAAAAGAACGTGACAGTGACACACTCTGTCAACCTACTTGAGGACAATCACAACGGAAAACTATGCAAACTAAAAGGAATAGCCCCACTACAATTGGGGAAATGCAGCATTGCCGGATGGATCTTAGGAAACCCAGAATGCGAATCACTGTTTTCTAAGAAATCATGGTCCTACATTGCAGAAACACCAAACTCCGAGAATGGAACATGTTACCCAGGGTATTTCGCCGACTATGAGGAACTGAGGGAACAATTGAGTTCAGTATCATCATTCGAGAGATTCGAAATA…
>ABF47770_USA_1983
ATGAAAGCAAAACTACTGGTCCTGTTATGTGCACTTTCAGCTACAGATGCAGACACAATATGTATAGGCTACCATGCGAACAACTCAACCGACACTGTTGACACAGTACTCGAAAAGAACGTGACAGTGACACACTCTGTCAACCTACTTGAGGACAATCACAACGGAAAACTATGCAAACTAAAAGGAATAGCCCCACTACAATTGGGGAAATGCAGCATTGCCGGATGGATCTTAGGAAACCCAGAATGCGAATCACTGTTTTCTAAGAAATCATGGTCCTACATTGCAGAAACACCAAACTCCGAGAATGGAACATGTTACCCAGGGTATTTCGCCGACTATGAGGAACTGAGGGAACAATTGAGTTCAGTATCATCATTCGAGAGATTCGAAATA…
>ABG26824_USA_1983
ATGAAAGCAAAACTACTGGTCCTGTTATGTGCACTTTCAGCTACAGATGCAGACACAATATGTATAGGCTACCATGCGAACAACTCAACCGACACTGTTGACACAGTACTCGAAAAGAACGTGACAGTGACACACTCTGTCAACCTACTTGAGGACAATCACAACGGAAAACTATGCAAACTAAAAGGAATAGCCCCACTACAATTGGGGAAATGCAGCATTGCCGGATGGATCTTAGGAAACCCAGAATGCGAATCACTGTTTTCTAAGAAATCATGGTCCTACATTGCAGAAACACCAAACTCCGAGAATGGAACATGTTACCCAGGGTATTTCGCCGACTATGAGGAACTGAGGGAACAATTGAGTTCAGTATCATCATTCGAGAGATTCGAAATA…
>ABG88333_USA_1983
ATGAAAGCAAAACTACTGGTCCTGTTATGTGCACTTTCAGCTACAGATGCAGACACAATATGTATAGGCTACCATGCGAACAACTCAACCGATACTGTTGACACAGTACTCGAAAAGAACGTGACAGTGACACACTCTGTCAACCTACTTGAGGACAGTCACAACGGAAAACTATGCAGACTAAAAGGAATAGCCCCACTACAATTGGGGAAATGCAGCATTGCAGGATGGATCTTAGGAAACCCAGAATGTGAATCACTGTTTTCTAAGAAATCATGGTCCTACATTGCAGAAACACCAAACTCCGAGAATGGAACATGTTACCCAGGGTATTTCGCCGACTATGAGGAACTGAGGGAGCAATTGAGTTCAGTATCATCTTTCGAGAGATTCGAAATA…
>ABI20859_USA_1983
ATGAAAGCAAAACTACTGGTCCTGTTATGTGCACTTTCAGCTACAGATGCAGACACAATATGTATAGGCTACCATGCGAACAACTCAACCGACACTGTTGACACAGTACTCGAAAAGAACGTGACAGTGACACACTCTGTCAACCTACTTGAGGACAATCACAACGGAAAACTATGCAAACTAAAAGGAATAGCCCCACTACAATTGGGGAAATGCAGCATTGCCGGATGGATCTTAGGAAACCCAGAATGCGAATCACTGTTTTCTAAGAAATCATGGTCCTACATTGCAGAAACACCAAACTCCGAGAATGGAACATGTTACCCAGGGTATTTCGCCGACTATGAGGAACTGAGGGAACAATTGAGTTCAGTATCATCATTCGAGAGATTCGAAATA…
>ABI92302_USA_1983
ATGAAAGCAAAACTGCTGGTCCTGTTATGTGCACTTTCAGCTACAGATGCAGACACAATATGTATAGGCTACCATGCGAACAACTCAACCGATACTGTTGACACAGTACTCGAAAAGAACGTGACAGTGACACACTCTGTCAACCTACTTGAGGACAGTCACAACGGAAAACTATGCAGACTAAAAGGAATAGCCCCACTACAATTGGGGAAATGCAGCATTGCCGGATGGATCTTAGGAAACCCAGAATGTGAATCACTGTTTTCTAAGAAATCATGGTCCTACATTGCAGAAACACCAAACTCCGAGAATGGGACATGTTACCCAGGGTATTTCGCCGACTATGAGGAACTGAGGGAGCAATTGAGTTCAGTATCATCATTCGAGAGATTCGAAATA…
>ABK40546_USA_1983
ATGAAAGCAAAACTACTGGTCCTGTTATGTGCACTTTCAGCTACAGATGCAGACACAATATGTATAGGCTACCATGCGAACAACTCAACCGACACTGTTGACACAGTACTCGAAAAGAACGTGACAGTGACACACTCTGTCAACCTACTTGAGGACAATCACAACGGAAAACTATGCAAACTAAAAGGAATAGCCCCACTACAATTGGGGAAATGCAGCATTGCCGGATGGATCTTAGGAAACCCAGAATGCGAATCACTGTTTTCTAATAAATCATGGTCCTACATTGCAGAAACACCAAACTCCGAGAATGGAACATGTTACCCAGGGTATTTCGCCGACTATGAGGAACTGAGGGAACAATTGAGTTCAGTATCATCATTCGAGAGATTCGAAATA…
>ABK40579_USA_1983
ATGAAAGCAAAACTACTGGTCCTGTTATGTGCACTTTCAGCTACAGATGCAGACACAATATGTATAGGCTACCATGCGAACAACTCAACCGACACTGTTGACACAGTACTCGAAAAGAACGTGACAGTGACACACTCTGTCAACCTACTTGAGGACAATCACAACGGAAAACTATGCAAACTAAAAGGAATAGCCCCACTACAATTGGGGAAATGCAGCATTGCCGGATGGATCTTAGGAAACCCAGAATGCGAATCACTGTTTTCTAAGAAATCATGGTCCTACATTGCAGAAACACCAAACTCCGAGAATGGAACATGTTACCCAGGGTATTTCGCCGACTATGAGGAACTGAGGGAACAATTGAGTTCAGTATCATCATTCGAGAGATTCGAAATA…
>ABK40601_USA_1983
ATGAAAGCAAAACTACTGGTCCTGTTATGTGCACTTTCAGCTACAGATGCAGACACAATATGTATAGGCTACCATGCGAACAACTCAACCGACACTGTTGACACAGTACTCGAAAAGAACGTGACAGTGACACACTCTGTCAACCTACTTGAGGACAATCACAACGGAAAACTATGCAAACTAAAAGGAATAGCCCCACTACAATTGGGGAAATGCAGCATTGCCGGATGGATCTTAGGAAACCCAGAATGCGAATCACTGTTTTCTAAGAAATCGTGGTCCTACATTGCAGAAACACCAAACTCCGAGAATGGAACATGTTACCCAGGGTATTTCGCAGACTATGAGGAACTGAGGGAACAATTGAGTTCAGTATCATCATTCGAGAGATTCGAAATA…
>ABL67253_USA_1983
ATGAAAGCAAAACTACTGGTCCTGTTATGTGCACTTTCAGCTACAGATGCAGACACAATATGTATAGGCTACCATGCGAACAACTCAACCGACACTGTTGACACAGTGCTCGAAAAGAACGTGACAGTGACACACTCTGTCAACCTACTTGAGGACAATCACAACGGAAAACTATGCAAACTAAAAGGAATAGCCCCACTACAATTGGGGAAATGCAGCATTGCCGGATGGATCTTAGGAAACCCAGAATGCGAATCACTGTTTTCTAAGAAATCATGGTCCTACATTGCAGAAACACCAAACTCCGAGAATGGAACATGTTACCCAGGGTATTTCGCCGACTATGAGGAACTGAGGGAACAATTGAGTTCAGTATCATCATTCGAGAGATTCGAAATA…
>ABM22158_USA_1983
ATGAAAGCAAAACTACTGGTCCTGTTATGTGCACTTTCAGCTACAGATGCAGACACAATATGTATAGGCTACCATGCGAACAACTCAACCGACACTGTTGACACAGTACTCGAAAAGAACGTGACAGTGACACACTCTGTCAACCTACTTGAGGACAATCACAACGGAAAACTATGCAAACTAAAAGGAATAGCCCCACTACAATTGGGGAAATGCAGCATTGCCGGATGGATCTTAGGAAACCCAGAATGCGAATCACTGTTTTCTAAGAAATCATGGTCCTACATTGCAGAAACACCAAACTCCGAGAATGGAACATGTTACCCAGGGTATTTCGCCGACTATGAGGAACTGAGGGAACAATTGAGTTCAGTATCATCATTCGAGAGATTCGAAATA…
>ABM22180_USA_1983
ATGAAAGCAAAACTACTGGTCCTGTTATGTGCACTTTCAGCTACAGATGCAGACACAATATGTATAGGCTACCATGCGAACAACTCAACCGACACTGTTGACACAGTACTCGAAAAGAACGTGACAGTGACACACTCTGTCAACCTACTTGAGGACAATCACAACGGAAAACTATGCAAACTAAAAGGAATAGCCCCACTACAATTGGGGAAATGCAGCATTGCCGGATGGATCTTAGGAAACCCAGAATGCGAATCACTGTTTTCTAAGAAATCATGGTCCTACATTGCAGAAACACCAAACTCCGAGAATGGAACATGTTACCCAGGGTATTTCGCCGACTATGAGGAACTGAGGGAACAATTGAGTTCAGTATCATCATTCGAGAGATTCGAAATA…
>ABM22202_USA_1983
ATGAAAGCAAAACTACTGGTCCTGTTATGTGCACTTTCAGCTACAGATGCAGACACAATATGTATAGGCTACCATGCGAACAACTCAACCGACACTGTTGACACAGTACTCGAAAAGAACGTGACAGTGACACACTCTGTCAACCTACTTGAGGACAATCACAACGGAAAACTATGCAAACTAAAAGGAATAGCCCCACTACAATTGGGGAAATGCAGCATTGCCGGATGGATCTTAGGAAACCCAGAATGCGAATCACTGTTTTCTAAGAAATCATGGTCCTACATTGCAGAAACACCAAACTCCGAGAATGGAACATGTTACCCAGGGTATTTCGCCGACTATGAGGAACTGAGGGAACAATTGAGTTCAGTATCATCATTCGAGAGATTCGAAATA…
>ABM22235_USA_1983
ATGAAAGCAAAACTACTGGTCCTGTTATGTGCACTTTCAGCTACAGATGCAGACACAATATGTATAGGCTACCATGCGAACAACTCAACCGACACTGTTGACACAGTACTCGAAAAGAACGTGACAGTGACACACTCTGTCAACCTACTTGAGGACAATCACAACGGAAAACTATGCAAACTAAAAGGAATAGCCCCACTACAATTGGGGAAGTGCAGCATTGCCGGATGGATCTTAGGAAACCCAGAATGCGAATCACTGTTTTCTAAGAAATCATGGTCCTACATTGCAGAAACACCAAACTCCGAGAATGGAACATGTTACCCAGGGTATTTCGCCGACTATGAGGAACTGAGGGAACAATTGAGTTCAGTATCATCATTCGAGAGATTCGAAATA…
>ABM66897_USA_1983
ATGAAAGCAAAACTACTGGTCCTGTTATGTGCACTTTCAGCTACAGACGCAGACACAATATGTATAGGCTACCATGCGAACAACTCAACCGACACTGTTGACACAGTGCTCGAAAAGAACGTGACAGTGACACACTCTGTCAACCTACTTGAGGACAATCACAACGGAAAACTATGCAAACTAAAAGGAATAGCCCCACTACAATTGGGGAAATGCAGCATTGCCGGATGGATCTTAGGAAACCCAGAATGCGAATCACTGTTTTCTAAGAAATCATGGTCCTACATTGCAGAAACACCAAACTCCGAGAATGGAACATGTTACCCAGGGTATTTCGCCGACTATGAGGAACTGAGGGAACAATTGAGCTCAGTATCATCATTCGAGAGATTCGAAATA…
>ABN50900_USA_1983
ATGAAAGCAAAACTGCTGGTCCTGTTATGTGCACTTTCAGCTACAGATGCAGACACAATATGTATAGGCTACCATGCGAACAACTCAACCGATACTGTTGACACAGTACTCGAAAAGAACGTGACAGTGACACACTCTGTCAACCTACTTGAGGACAGTCACAACGGAAAACTATGCAGACTAAAAGGAATAGCCCCACTACAATTGGGGAAATGCAGCATTGCCGGGTGGATCTTAGGAAACCCAGAATGTGAATCACTGTTTTCTAAGAAATCATGGTCCTACATTGCAGAAACACCAAACTCCGAGAATGGGACATGTTACCCAGGGTATTTCGCCGACTATGAGGAACTGAGGGAGCAATTGAGTTCAGTATCATCATTCGAGAGATTCGAAATA…
>ABO33025_New_Zealand_1983
ATGAAAGCAAAACTACTGGTCCTGTTATGTGCACTCTCAGCTACAGATGCAGACACAATATGTATAGGCTACCATGCGAACAACTCAACCGACACTGTTGACACAGTACTCGAAAAGAACGTGACAGTGACACACTCTGTCAACCTACTTGAGGACAATCACAACGGGAAACTATGCAAACTAAAAGGAATAGCGCCACTACAATTGGGGAAATGCAGCATTGCCGGATGGATCTTAGGAAACCCAGAATGCGAATCACTGTTTTCTAAGAAATCATGGTCCTACATTGCAGAAACACCAAACTCCGAGAATGGAACATGTTACCCAGGGTATTTCGCCGACTATGAAGAACTGAGGGAACAATTGAGTTCAGTATCATCATTCGAGAGATTCGAAATA…
>ABO38340_Chile_1983
ATGAAAGCAAAACTACTGGTCCTGTTATGTGCACTTTCAGCTACAGATGCAGACACAATATGTATAGGCTACCATGCGAACAACTCAACCGACACTGTTGACACAGTACTCGAAAAGAACGTGACAGTGACACACTCTGTCAACCTACTTGAGGACAATCACAACGGAAAACTATGCAAACTAAAAGGAATAGCCCCACTACAATTGGGGAAATGCAGCATTGCCGGATGGATCTTAGGAAACCCAGAATGCGAATCACTGTTTTCTAAGAAATCATGGTCCTACATTGCAGAAACACCAAACTCCGAGAATGGAACATGTTACCCAGGGTATTTCGCCGACTATGAGGAACTGAGGGAACAATTGAGTTCAGTATCATCATTCGAGAGATTCGAAATA…
>AFM72054_Chile_1983
ATGAAAGCAAAACTACTGGTCCTGTTATGTGCACTTTCAGCTACAGATGCAGACACAATATGTATAGGCTACCATGCGAACAACTCAACCGACACTGTTGACACAGTACTCGAAAAGAACGTGACAGTGACACACTCTGTCAACCTACTTGAGGACAATCACAACGGAAAACTATGCAAACTAAAAGGAATAGCCCCACTACAATTGGGGAAATGCAGCATTGCCGGATGGATCTTAGGAAACCCAGAATGCGAATCACTGTTTTCTAAGAAATCATGGTCCTACATTGCAGAAACACCAAACTCCGAGAATGGAACATGTTACCCAGGGTATTTCGCCGACTATGAGGAACTGAGGGAACAATTGAGTTCAGTATCATCATTCGAGAGATTCGAAATA…
>ABO38406_Tonga_1984
ATGAAAGCAAAACTACTGGTCCTGTTATGTGCACTCTCAGCTACAGATGCAGACACAATATGTATAGGCTACCATGCGAACAACTCAACCGACACTGTTGACACAGTACTCGAAAAGAACGTGACAGTGACACACTCTGTCAACCTACTTGAGGACAATCACAACGGGAAACTATGCAAACTAAAAGGAATAGCGCCACTACAATTGGGGAAATGCAGCATTGCCGGATGGATCTTAGGAAACCCAGAATGCGAATCACTGTTTTCTAAGAAATCATGGTCCTACATTGCAGAAACACCAAACTCCGAGAATGGAACATGTTACCCAGGGTATTTCGCCGACTATGAAGAACTGAGGGAACAATTGAGTTCAGTATCATCATTCGAGAGATTCGAAATA…
>ABP49349_USA_1984
ATGAAAGCAAAACTACTGGTCCTGTTATGTGCACTTTCAGCTACAGATGCAGACACAATATGTATAGGCTACCATGCGAACAACTCAACCGACACTGTTGACACAGTACTCGAAAAGAACGTGACAGTGACACACTCTGTCAACCTACTTGAGGACAATCACAACGGGAAACTATGCAAACTAAAAGGAATAGCGCCACTACAATTGGGGAAATGCAGCATTGCCGGATGGATCTTAGGAAACCCAGAATGTGAATCACTGTTTTCTAAGAAATCATGGTCCTACATTGCAGAAACACCAAACTCCGAGAATGGAACATGTTACCCAGGGTATTTCGCCGACTATGAAGAACTGAGGGAACAATTGAGTTCAGTATCATCATTCGAGAGATTCGAAATA…
>ABM22246_USA_1986
ATGAAAGCAAAACTACTAATCCTGTTATGTGCATTTACAGCTACAGATGCAGACACAATATGTATAGGCTACCATGCGAACAACTCAACCGACACTGTTGACACAGTACTTGAAAAGAACGTGACAGTGACACACTCTGTCAACCTACTTGAGGACAGTCACAACGGAAAACTATGTCGACTAAAAGGAATAGCCCCACTACAATTGGGTAATTGCAGCATTGCCGGATGGATTTTAGGAAACCCAGAATGCGAATCACTGTTTTCTAAGAAATCATGGTCCTACATTGCAGAAACACCAAACTCCGAGAATGGAACATGTTACCCAGGGTATTTCGCCGACTATGAGGAACTGAGGGAGCAATTGAGTTCAGTATCATCATTCGAGAGATTCGAAATA…
>ABO38395_Singapore_1986
ATGAAAGCAAAACTACTAGTCCTGTTATGTGCATTTACAGCTACAGATGCAGACACCATATGTATAGGCTACCATGCGAACAACTCAACCGACACTGTTGACACAGTACTTGAAAAGAACGTGACAGTGACACACTCTGTCAACCTACTTGAGGACAGTCACAACGGAAAACTATGTCGACTAAAAGGAATAGCCCCACTACAATTGGGTAATTGCAGCATTGCCGGATGGATCTTAGGAAACCCAGAATGCGAATCACTGTTTTCTAAGAAATCATGGTCCTACATTGCAGAAACACCAAACTCCGAGAATGGAACATGTTACCCAGGGTATTTCGCCGACTATGAGGAACTGAGGGAGCAATTGAGTTCAGTATCATCATTCGAGAGATTCGAAATA…
>ABO44123_USA_1986
ATGAAAGCAAAACTACTAGTCCTGTTATGTGCATTTACAGCTACAGATGCAGACACAATATGTATAGGCTACCATGCGAACAACTCAACCGACACTGTTGACACAGTACTTGAAAAGAACGTGACAGTGACACACTCTGTCAACCTACTTGAGGACAGTCACAACGGAAAACTATGTCGACTAAAAGGAATAGCCCCACTACAATTGGGTAATTGCAGCATTGCCGGATGGATTTTAGGAAACCCAGAATGCGAATCACTGTTTTCTAAGAAATCATGGTCCTACATTGCAGAAACACCAAACTCCGAGAATGGAACATGTTACCCAGGGTATTTCGCCGACTATGAGGAACTGAGGGAGCAATTGAGTTCAGTATCATCATTCGAGAGATTCGAAATA…
>ABP49360_USA_1986
ATGAAAGCAAAACTACTAATCCTGTTATGTGCATTTACAGCTACAGATGCAGACACAATATGTATAGGCTACCATGCGAACAACTCAACCGACACTGTTGACACAGTACTTGAAAAGAACGTGACAGTGACACACTCTGTCAACCTACTTGAGGACAGTCACAACGGAAAACTATGTCGACTAAAAGGAATAGCCCCACTACAATTGGGTAATTGCAGCATTGCCGGATGGATTTTAGGAAACCCAGAATGCGAATCACTGTTTTCTAAGAAATCATGGTCCTACATTGCAGAAACACCAAACTCCGAGAATGGAACATGTTACCCAGGGTATTTCGCCGACTATGAGGAACTGAGGGAGCAATTGAGTTCAGTATCATCATTCGAGAGATTCGAAATA…
>ABF21274_Taiwan_1986
ATGAAAGCAAAACTACTAGTCCTGTTATGTGCATTTACAGCTACAGATGCAGACACAATATGTATAGGCTACCATGCGAACAACTCAACCGACACTGTTGACACAGTACTTGAAAAGAACGTGACAGTGACACACTCTGTCAACCTACTTGAGGACAGTCACAACGGAAAACTATGTCGACTAAAAGGAATAGCCCCACTACAATTGGGTAATTGCAGCATTGCCGGATGGATTTTAGGAAACCCAGAATGCGAATCACTGTTTTCTAAGAAATCATGGTCCTACATTGCAGAAACACCAAACTCCGAGAATGGAACATGTTACCCAGGGTATTTCGCCGACTATGAGGAACTGAGGGAGCAATTGAGTTCAGTATCATCATTCGAGAGATTCGAAATA…
>ABN50928_USA_1987
ATGAAAGCAAAACTACTAATCCTGTTATGTGCATTTACAGCTACAGATGCAGACACAATATGTATAGGCTACCATGCGAACAACTCAACCGACACTGTTGACACAGTACTTGAAAAGAACGTGACAGTGACACACTCTGTCAACCTACTTGAGGACAGTCACAACGGAAAACTATGTCGACTAAAAGGAATAGCCCCACTACAATTGGGTAATTGCAGCATTGCCGGATGGATTTTAGGAAACCCAGAATGCGAATCACTGTTTTCTAAGAAATCATGGTCCTACATTGCAGAAACACCAAACTCCGAGAATGGAACATGTTACCCAGGGTATTTCGCCGACTATGAGGAACTGAGAGAGCAATTGAGTTCAGTATCATCATTCGAGAGATTCGAAATA…
>ABN50940_USA_1987
ATGAAAGCAAAACTACTAGTCCTGTTATGTGCATTCACAGCTACAGATGCAGACACAATATGTATAGGCTACCATGCGAACAACTCAACCGACACTGTTGACACAGTACTTGAAAAGAACGTGACAGTGACACACTCTGTCAACCTACTTGAGGACAGTCACAACGGAAAACTATGTCGACTAAAAGGAATAGCCCCACTACAATTGGGTAATTGCAGTATTGCCGGATGGATTTTAGGAAACCCAGAATGCGAATCACTGTTTTCTAAGAAATCATGGTCCTACATTGCAGAAACACCAAACTCCGAGAATGGAACATGTTACCCAGGGTATTTCTCTGACTATGAGGAACTGAGGGAGCAATTGAGTTCAGTATCATCATTCGAGAGATTCGAAATA…
>ABQ44416_USA_1987
ATGAAAGCAAAACTACTAGTCCTGTTATGTGCATTTACAGCTACAGATGCAGACACAATATGTATAGGCTACCATGCGAACAACTCAACCGACACTGTTGACACAGTACTTGAAAAGAACGTGACAGTGACACACTCTGTCAACCTACTTGAGGACAGTCACAACGGAAAACTATGTCGACTAAAAGGAATAGCCCCACTACAATTGGGTAATTGCAGTATTGCCGGATGGATTTTAGGAAACCCAGAATGCGAATCACTGTTTTCTAAGAAATCATGGTCCTACATTGCAGAAACACCAAACTCCGAGAATGGAACATGTTACCCAGGGTATTTCGCTGACTATGAGGAACTGAGGGAGCAATTGAGTTCAGTATCATCATTCGAGAGATTCGAAATA…
>ACV49666_Italy_1987
ATGAAAGCAAAACTACTAGTCCTGTTATGTGCATTTACAGCTACAGATGCAGACACAATATGTATAGGCTACCATGCGAACAACTCAACCGACACTGTTGACACAGTACTTGAAAAGAACGTGACAGTGACACACTCTGTCAACCTACTTGAGGACAGTCACAACGGAAAACTATGTCGACTAAAAGGAATAGCCCCACTACAATTGGGTAATTGCAGCATTGCCGGATGGATCTTAGGAAACCCAGAATGCGAATCACTGTTTTCTAAGAAATCATGGTCCTACATTGCAGAAACACCAAACTCCGAGAATGGAACATGTTACCCAGGGTATTTCGCCGACTATGAGGAACTGAGGGAGCAATTGAGTTCAGTATCATCATTCGAGAGATTCGAAATA…
>AFQ90532_Australia_1988
ATGAAAGCAATACTACTAGTCCTGTTATGTGCATTTACAGCTACAGATGCAGACACAATATGTATAGGCTACCATGCGAACAACTCAACCGACACTGTTGACACAGTACTTGAAAAGAACGTGACAGTGACACATTCTGTCAACCTACTTGAGGACAGTCACAACGGAAAACTATGTCGACTAAAAGGAATAGCCCCACTACAATTGGGTAATTGCAGCATTGCCGGATGGATCTTAGGAAACCCAGAATGCGAATCACTGTTTTCTAAGAAATCATGGTCCTACATTGCAGAAACACCAAACTCCGAGAATGGAACATGTTACCCAGGGTATTTCGCCGACTATGAGGAACTGAGGGAGCAATTGAGTTCAGTATCATCATTCGAGAGATTCGAAATA…
>BAA02768_Japan_1989
ATGAAAGCAAAACTACTAGTCCTGTTATGTGCATTTACAGCTACAGATGCAGACACAATATGTATAGGCTACCATGCGAACAACTCAACCGACACTGTTGACACAGTACTTGAGAAGAACGTGACAGTGACACACTCTGTCAACCTACTTGAGGACAGTCACAACGGAAAACTATGTCGACTAAAAGGAATAGCCCCACTACAATTGGGTAATTGCAGCATTGCCGGATGGATCTTAGGAAACCCAGAATGCGAATCACTGTTTTCTAAGGAATCATGGTCCTACATTGCAGAAACACCAAACTCCGAGAATGGAACATGTTACCCAGGGTATTTCGCCGACTATGAGGAACTGAGGGAGCAATTGAGTTCAGTATCATCATTCGAGAGATTCGAAATA…
>ACL12261_Italy_1989
ATGAAAGCAAAACTACTAGTCCTGTTATGTGCATTTACAGCTACAGATGCAGACACAATATGTATAGGCTACCATGCGAACAACTCAACCGACACTGTTGACACAGTACTTGAAAAGAACGTGACAGTGACACATTCTGTCAACCTACTTGAGGACAGTCACAACGGGAAACTATGTCGACTAAAAGGAATAGCCCCACTACAATTGGGTAATTGCAGCATTGCCGGATGGATCTTAGGAAACCCAGAATGCGAATCACTGTTTTCTAAGAAATCATGGTCCTACATTGCAGAAACACCAAACTCCGAGAATGGAACATGTTACCCAGGGTATTTCGCCGACTATGAGGAACTGAGAGAGCAATTGAGCTCAGTATCATCATTCGAGAGATTCGAAATA…
>ACK99443_Italy_1989
ATGAAAGCAAAACTACTAGTCCTGTTATGTGCATTTACAGCTACAGATGCAGACACAATATGTATAGGCTACCATGCGAACAACTCAACCGACACTGTTGACACAGTACTTGAGAAGAACGTGACAGTGACACACTCTGTCAACCTACTTGAGGACAGTCACAACGGAAAACTATGTCGACTAAAAGGAATAGCCCCACTACAATTGGGTAATTGCAGCATTGCCGGATGGATCTTAGGAAACCCAGAATGCGAATCACTGTTTTCTAAGGAATCATGGTCCTACATTGCAGAAACACCAAACTCCGAGAATGGAACATGTTACCCAGGGTATTTCGCCGACTATGAGGAACTGAGGGAGCAATTGAGTTCAGTATCATCATTCGAGAGATTCGAAATA…
>AAP34322_USA_1991
ATGAAAGCAAAACTACTAGTCCTGTTATGTGCATTTACAGCTACATATGCAGACACAATATGTATAGGCTACCATGCGAACAACTCAACCGACACTGTTGACACAGTACTTGAGAAGAACGTGACAGTGACACACTCTGTCAACCTACTTGAGGACAGTCACAACGGAAAACTATGTCGACTAAAGGGAATAGCCCCACTACAATTGGGTAATTGCAGCGTTGCCGGATGGATCTTAGGAAACCCAAAATGCGAATCACTGTTTTCTAAGGAATCATGGTCCTACATTGCAGAAACACCAAACCCTGAGAATGGAACATGTTACCCAGGGTATTTCGCCGACTATGAGGAACTGAGGGAGCAATTGAGTTCAGTATCATCATTCGAGAGATTCGAAATA…
>ABD60955_USA_1991
ATGAAAGCAAAACTACTAGTCCTGTTATGTGCATTTACAGCTACATATGCAGACACAATATGTATAGGCTACCATGCGAACAACTCAACCGACACTGTTGACACAGTACTTGAGAAGAACGTGACAGTGACACACTCTGTCAACCTACTTGAGGACAGTCACAACGGAAAACTATGTCGACTAAAGGGAATAGCCCCACTACAATTGGGTAATTGCAGCGTTGCCGGATGGATCTTAGGAAACCCAAAATGCGAATCACTGTTTTCTAAGGAATCATGGTCCTACATTGCAGAAACACCAAACCCTGAGAATGGAACATGTTACCCAGGGTATTTCGCCGACTATGAGGAACTGAGGGAGCAATTGAGTTCAGTATCATCATTCGAGAGATTCGAAATA…
>ACF41933_USA_1991
ATGAAAGCAAAACTACTAGTCCTGTTATGTGCATTTACAGCTACATATGCAGACACAATATGTATAGGCTACCATGCGAACAACTCAACCGACACTGTTGACACAGTACTTGAGAAGAACGTGACAGTGACACACTCTGTCAACCTACTTGAGGACAGTCACAACGGAAAACTATGTCGACTAAAGGGAATAGCCCCACTACAATTGGGTAATTGCAGCGTTGCCGGATGGATCTTAGGAAACCCAAAATGCGAATCACTGTTTTCTAAGGAATCATGGTCCTACATTGCAGAAACACCAAACCCTGAGAATGGAACATGTTACCCAGGGTATTTCGCCGACTATGAGGAACTGAGGGAGCAATTGAGTTCAGTATCATCATTCGAGAGATTCGAAATA…
>ABF21276_USA_1991
ATGAAAGCAAAACTACTAGTCCTGTTATGTGCATTTACAGCTACATATGCAGACACAATATGTATAGGCTACCATGCGAACAACTCAACCGACACTGTTGACACAGTACTTGAGAAGAACGTGACAGTGACACACTCTGTCAACCTACTTGAGGACAGTCACAACGGAAAACTATGTCGACTAAAGGGAATAGCCCCACTACAATTGGGTAATTGCAGCGTTGCCGGATGGATCTTAGGAAACCCAAAATGCGAATCACTGTTTTCTAAGGAATCATGGTCCTACATTGCAGAAACACCAAACCCTGAGAATGGAACATGTTACCCAGGGTATTTCGCCGACTATGAGGAACTGAGGGAGCAATTGAGTTCAGTATCATCATTCGAGAGATTCGAAATA…
>AFQ90533_New_Zealand_1992
ATGAAAGCAAAACTACTAGTCCTGTTATGTGCATTTACAGCTACATATGCAGACACAATATGTATAGGCTACCATGCGAACAACTCAACCGACACTGTTGACACAGTACTTGAGAAGAACGTGACAGTGACACACTCTGTCAACCTACTTGAGGACAGTCACAACGGAAAACTATGTCGACTAAAAGGAATAGCCCCACTACAATTGGGTAATTGCAGCGTTGCCGGATGGATCTTAGGAAACCCAGAATGCGAATCACTGTTTTCTAAGGAATCATGGTCCTACATTGCAGAAACACCAGACCCTGAGAATGGAACATGTTACCCAGGGTATTTCGCCGACTATGAGGAACTGAGGGAGCAATTGAGTTCAGTATCATCATTCGAGAGATTCGAAATA…
>AFO64835_New_Zealand_1992
ATGAAAGCAAAACTACTAGTCCTGTTATGTGCATTTACAGCTACATATGCAGACACAATATGTATAGGCTACCATGCGAACAACTCAACCGACACTGTTGACACAGTACTTGAGAAGAACGTGACAGTGACACACTCTGTCAACCTACTTGAGGACAGTCACAACGGAAAACTATGTCGACTAAAAGGAATAGCCCCACTACAATTGGGTAATTGCAGCGTTGCCGGATGGATCTTAGGAAACCCAGAATGCGAATCACTGTTTTCTAAGGAATCATGGTCCTACATTGCAGAAACACCAGACCCTGAGAATGGAACATGTTACCCAGGGTATTTCGCCGACTATGAGGAACTGAGGGAGCAATTGAGTTCAGTATCATCATTCGAGAGATTCGAAATA…
>AFQ90528_USA_1993
ATGAAAGCAAAACTACTAGTCCTGTTATGTGCATTTACAGCTACATATGCAGACACAATATGTATAGGCTACCATGCGAACAACTCAACCGACACTGTTGACACAGTACTTGAGAAGAACGTGACAGTGACACACTCTGTCAACCTACTTGAGGACAGTCACAACGGAAAACTATGTCGACTAAAAGGAATAGCCCCACTACAATTGGGTAATTGCAGCGTTGCCGGATGGATCTTAGGAAACCCAGAATGCGAATCACTGTTTACTAAGGAATCATGGTCCTACATTGCAGAAACTCCAAACCCTGAGAATGGAACATGTTACCCAGGGTATTTCGCAGACTATGAAGAACTGAGGGAGCAATTGAGTTCAGTATCATCATTCGAGAGATTCGAAATA…
>AFO64846_USA_1993
ATGAAAGCAAAACTACTAGTCCTGTTATGTGCATTTACAGCTACATATGCAGACACAATATGTATAGGCTACCATGCGAACAACTCAACCGACACTGTTGACACAGTACTTGAGAAGAACGTGACAGTGACACACTCTGTCAACCTACTTGAGGACAGTCACAACGGAAAACTATGTCGACTAAAAGGAATAGCCCCACTACAATTGGGTAATTGCAGCGTTGCCGGATGGATCTTAGGAAACCCAGAATGCGAATCACTGTTTACTAAGGAATCATGGTCCTACATTGCAGAAACTCCAAACCCTGAGAATGGAACATGTTACCCAGGGTATTTCGCAGACTATGAAGAACTGAGGGAGCAATTGAGTTCAGTATCATCATTCGAGAGATTCGAAATA…
>AAK70449_Switzerland_1995
ATGAAAGCAAAACTACTAGTCCTGTTGTGTGCATTTACAGCTACATATGCAGACACAATATGTATAGGCTACCATGCGAACAACTCAACTGACACTGTTGACACAGTACTTGAGAAGAACGTGACAGTGACACACTCTGTCAACCTACTTGAGGACAGTCACAACGGAAAACTATGCCGACTAAAAGGAACAGCCCCACTACAATTGGGTAATTGCAGCATTGCCGGATGGATCTTAGGAAATCCAGAATGCGAATCACTGTTTTCTAAGGAATCATGGTCCTACATTGCAGAAACACCAAACCCTGAAAATGGAACATGTTACCCAGGGTATTTCGCCGACTATGAGGAACTGAGGGAGCAATTGAGCTCAGTATCATCATTCGAGAGATTTGAAATA…
>AAP34323_China_1995
ATGAAAGCAAAACTACTAGTCCTGTTATGTACATTTACAGCTACATATGCAGACACAATATGTATAGGCTACCATGCCAACAACTCAACCGACACTGTTGACACAGTACTTGAGAAGAATGTGACAGTGACACACTCTGTCAACCTACTTGAGGACAGTCACAATGGAAAACTATGTCTACTAAAAGGAATAGCCCCACTACAATTGGGTAATTGCAGCGTTGCCGGATGGATCTTAGGAAACCCAGAATGCGAATCACTGATTTCTAAGGAATCATGGTCCTACATTGTAGAGACACCAAACCCTGAGAATGGAACATGTTACCCAGGGTATTTCGCCGACTATGAGGAACTGAGGGAGCAATTGAGTTCAGTATCATCATTTGAGAGATTCGAAATA…
>ACF41867_China_1995
ATGAAAGCAAAACTACTAGTCCTGTTATGTACATTTACAGCTACATATGCAGACACAATATGTATAGGCTACCATGCCAACAACTCAACCGACACTGTTGACACAGTACTTGAGAAGAATGTGACAGTGACACACTCTGTCAACCTACTTGAGGACAGTCACAATGGAAAACTATGTCTACTAAAAGGAATAGCCCCACTACAATTGGGTAATTGCAGCGTTGCCGGATGGATCTTAGGAAACCCAGAATGCGAATCACTGATTTCTAAGGAATCATGGTCCTACATTGTAGAGACACCAAACCCTGAGAATGGAACATGTTACCCAGGGTATTTCGCCGACTATGAGGAACTGAGGGAGCAATTGAGTTCAGTATCATCATTTGAGAGATTCGAAATA…
>ABI92313_USA_1995
ATGAAAGCAAAACTACTAGTCCTGTTGTGTGCATTTACAGCTACATATGCAGACACAATATGTATAGGCTACCATGCGAACAACTCAACCGACACTGTTGACACAGTACTTGAGAAGAACGTGACAGTGACACACTCTGTCAACCTACTTGAGGACAGTCACAACGGAAAACTATGCCGACTAAAAGGAACAGCCCCACTACAATTGGGTAATTGCAGCGTTGCCGGATGGATCTTAGGAAACCCAGAATGCGAATCACTGTTTTCTAAGGAATCATGGTCCTACATTGCAGAAACACCAAACCCTGAGAATGGAACATGTTACCCAGGGTATTTCGCCGACTATGAGGAACTGAGGGAGCAATTGAGCTCAATATCATCATTCGAGAGATTCGAAATA…
>ABI20870_USA_1995
ATGAAAGCAAAACTACTAGTCCTGTTATGTGCATTTACAGCTACATATGCAGACACAATATGTATAGGCTACCATGCGAACAACTCAACCGACACTGTTGACACAGTACTTGAGAAGAACGTGACAGTGACACACTCTGTCAACCTACTTGAGGACAGTCACAACGGAAAACTATGTCGGCTAAAAGGAATAGCCCCACTACAATTGGGTAATTGCAGCGTTGCCGGATGGATCTTAGGAAATCCAGAATGCGAATCACTGTTTTCTAAGGAATCATGGTCCTACATTGCAGAAACACCAAACCCTGAGAATGGAACATGTTACCCAGGGAATTTCGCAGACTATGAGGAACTGAGAGAGCAATTGAGTTCAGTATCATCATTCGAGAGATTCGAAATA…
>ABE11867_USA_1995
ATGAAAGCAAAACTACTAGTCCTGTTGTGTGCATTTACAGCTACATATGCAGACACAATATGTATAGGCTACCATGCGAACAACTCAACCGACACTGTTGACACAGTACTTGAGAAGAACGTGACAGTGACACACTCTGTCAACCTACTTGAGGACAGTCACAACGGAAAACTATGCCGACTAAAAGGAACAGCCCCACTACAATTGGGTAATTGCAGCGTTGCCGGATGGATCTTAGGAAACCCAGAATGCGAATCACTGTTTTCTAAGGAATCATGGTCCTACATTGCAGAAACACCAAACCCTGAGAATGGAACATGTTACCCAGGGTATTTCGCCGACTATGAGGAACTGAGGGAGCAATTGAGCTCAGTATCATCATTCGAGAGATTCGAAATA…
>ABE26991_USA_1995
ATGAAAGCAAAACTACTAGTCCTGTTGTGTGCATTTACAGCTACATATGCAGACACAATATGTATAGGCTACCATGCGAACAACTCAACCGACACTGTTGACACAGTACTTGAGAAGAACGTGACAGTGACACACTCTGTCAACCTACTTGAGGACAGTCACAACGGAAAACTATGCCGACTAAAAGGAACAGCCCCACTACAATTGGGTAATTGCAGCGTTGCCGGATGGATCTTAGGAAACCCAGAATGCGAATCACTGTTTTCTAAGGAATCATGGTCCTACATTGCAGAAACACCAAACCCTGAGAATGGAACATGTTACCCAGGGTATTTCGCCGACTATGAGGAACTGAGGGAGCAATTGAGCTCAGTATCATCATTCGAGAGATTCGAAATA…
>ABE11900_USA_1995
ATGAAAGCAAAACTACTAGTCCTGTTGTGTGCATTTACAGCTACATATGCAGACACGATATGTATAGGCTACCATGCGAACAACTCAACTGACACTGTTGACACAGTACTTGAGAAGAACGTGACAGTGACACACTCTGTCAACCTACTTGAGGACAGTCACAACGGAAAACTATGCCGACTAAAAGGAACAGCCCCACTACAATTGGGTAATTGCAGCGTTGCCGGATGGATCTTAGGAAACCCAGAATGCGAATCACTGTTTTCTAAGGAATCATGGTCCTACATTGCAGAAACACCAAACCCTGAGAATGGGACATGTTACCCAGGGTATTTCGCCGACTATGAGGAACTGAGGGAGCAATTGAGCTCAGTATCATCATTCGAGAGATTCGAAATA…
>ABF47638_USA_1995
ATGAAAGCAAAACTACTAGTCCTGTTGTGTGCATTTACAGCTACATATGCAGACACAATATGTATAGGCTACCATGCGAACAACTCAACCGACACTGTTGACACAGTACTTGAGAAGAACGTGACAGTGACACACTCTGTCAACCTACTTGAGGACAGTCACAACGGAAAACTATGCCGACTAAAAGGAACAGCCCCACTACAATTGGGTAATTGCAGCGTTGCCGGATGGATCTTAGGAAACCCAGAATGCGAATCACTGTTTTCTAAGGAATCATGGTCCTACATTGCAGAAACACCAAACCCTGAGAATGGAACATGTTACCCAGGGTATTTCGCCGACTATGAGGAACTGAGGGAGCAATTGAGCTCAGTATCATCATTCGAGAGATTCGAAATA…
>ABG47840_USA_1995
ATGAAAGTAAAACTACTAGTCCTGTTGTGTGCATTTACAGCTACATATGCAGACACAATATGTATAGGCTACCATGCGAACAACTCAACCGACACTGTTGACACAGTACTTGAGAAGAACGTGACAGTGACACACTCTGTCAACCTACTTGAGGACAGTCACAACGGAAAACTATGCCGACTAAAAGGAACAGCCCCACTACAATTGGGTAATTGCAGCGTTGCCGGATGGATCTTAGGAAACCCAGAATGCGAATCACTGTTTTCTAAGGAATCATGGTCCTACATTGCAGAAACACCAAACCCTGAGAATGGAACATGTTACCCAGGGTATTTCGCCGACTATGAGGAACTGAGGGAGCAATTGAGCTCAGTATCATCATTCGAGAGATTCGAAATA…
>ABF47627_USA_1995
ATGAAAGCAAAACTACTAGTCCTGTTGTGTGCATTTACAGCTACATATGCAGACACAATATGTATAGGCTACCATGCGAACAACTCAACCGACACTGTTGACACAGTACTTGAGAAGAACGTGACAGTGACACACTCTGTCAACCTACTTGAGGACAGTCACAACGGAAAACTATGCCGACTAAAAGGAACAGCCCCACTACAATTGGGTAATTGCAGCGTTGCCGGATGGATCTTAGGAAACCCAGAATGCGAATCACTGTTTTCTAAGGAATCATGGTCCTACATTGCAGAAACACCAAACCCTGAGAATGGAACATGTTACCCAGGGTATTTCGCCGACTATGAGGAACTGAGGGAGCAATTGAGCTCAGTATCATCATTCGAGAGATTCGAAATA…
>ABG26791_USA_1995
ATGAAAGCAAAACTACTAGTCCTGTTGTGTGCATTTACAGCTACATATGCAGACACAATATGTATAGGCTACCATGCGAACAACTCAACCGACACTGTTGACACAGTACTTGAGAAGAACGTGACAGTGACACACTCTGTCAACCTACTTGAGGACAGTCACAACGGAAAACTATGCCGACTAAAAGGAACAGCCCCACTACAATTGGGTAATTGCAGCGTTGCCGGATGGATCTTAGGAAACCCAGAATGCGAATCACTGTTTTCTAAGGAATCATGGTCCTACATTGCAGAAACACCAAACCCTGAGAATGGAACATGTTACCCAGGGTATTTCGCCGACTATGAGGAACTGAAGGAGCAATTGAGCTCAGTATCATCATTCGAGAGATTCGAAATA…
>ABI20837_USA_1995
ATGAAAGCAAAACTACTAGTCCTGTTGTGTGCATTTACAGCTACATATGCAGACACAATATGTATAGGCTACCATGCGAACAACTCAACTGACACTGTTGACACAGTACTTGAGAAGAACGTGACAGTGACACACTCTGTCAACCTACTTGAGGACAGTCACAACGGAAAACTATGCCGACTAAAAGGAACAGCCCCACTACAATTGGGTAATTGCAGCGTTGCCGGATGGATCTTAGGAAACCCAGAATGCGAATCACTGTTTTCTAAGGAATCATGGTCCTACATTGCAGAAACACCAAACCCTGAGAATGGAACATGTTACCCAGGGTATTTCGCCGACTATGAGGAACTGAGGGAGCAATTGAGCTCAGTATCATCATTCGAGAGATTCGAAATA…
>ABG26780_USA_1995
ATGAAAGCAAAACTACTAGTCCTGTTGTGTGCATTTACAGCTACATATGCAGACACAATATGTATAGGCTACCATGCGAACAACTCAACCGACACTGTTGACACAGTACTTGAGAAGAACGTGACAGTGACACACTCTGTCAACCTACTTGAGGACAGTCACAACGGAAAACTATGCCGACTAAAAGGAACAGCCCCACTACAATTGGGTAATTGCAGCGTTGCCGGATGGATCTTAGGAAACCCAGAATGCGAATCACTGTTTTCTAAGGAATCATGGTCCTACATTGCAGAAACACCAAACCCTGAGAATGGAACATGTTACCCAGGGTATTTCGCCGACTATGAGGAACTGAGGGAGCAATTGAGCTCAGTATCATCATTCGAGAGATTCGAAATA…
>ABG88322_USA_1995
ATGAAAGCAAAACTACTAGTCCTGTTGTGTGCATTTACAGCTACATATGCAGACACAATATGTATAGGCTACCATGCGAACAACTCAACCGACACTGTTGACACAGTACTTGAGAAGAACGTGACAGTGACACACTCTGTCAACCTACTTGAGGACAGTCACAACGGAAAACTATGCCGACTAAAAGGAACAGCCCCACTACAATTGGGTAATTGCAGCGTTGCCGGATGGATCTTAGGAAACCCAGAATGCGAATCACTGTTTTCTAAGGAATCATGGTCCTACATTGCAGAAACACCAAACCCTGAGAATGGAACATGTTACCCAGGGTATTTCGCCGACTATGAGGAACTGAGGGAGCAATTGAGCTCAGTATCATCATTCGAGAGATTCGAAATA…
>ABJ53438_USA_1995
ATGAAAGCAAAACTACTAGTCCTGTTGTGTGCATTTACAGCTACATATGCAGACACAATATGTATAGGCTACCATGCGAACAACTCAACCGACACTGTTGACACAGTACTTGAGAAGAACGTGACAGTGACACACTCTGTCAACCTACTTGAGGACAGTCACAACGGAAAACTATGCCGACTAAAAGGAACAGCCCCACTACAATTGGGTAATTGCAGCGTTGCCGGATGGATCTTAGGAAACCCAGAATGCGAATCACTGTTTTCTAAGGAATCATGGTCCTACATTGCAGAAACACCAAACCCTGAGAATGGAACATGTTACCCAGGGTATTTCGCCGACTATGAGGAACTGAGGGAGCAATTGAGCTCAGTATCATCATTCGAGAGATTCGAAATA…
>ABI30367_USA_1995
ATGAAAGCAAAACTACTAGTCCTGTTGTGTGCATTTACAGCTACATATGCAGACACAATATGTATAGGCTACCATGCGAACAACTCAACCGACACTGTTGACACAGTACTTGAGAAGAACGTGACAGTGACACACTCTGTCAACCTACTTGAGGACAGTCACAACGGAAAACTATGCCGACTAAAAGGAACAGCCCCACTACAATTGGGTAATTGCAGCGTTGCCGGATGGATCTTAGGAAACCCAGAATGCGAATCACTGTTTTCTAAGGAATCATGGTCCTACATTGCAGAAACACCAAACCCTGAGAATGGAACATGTTACCCAGGGTATTTCGCCGACTATGAGGAACTGAGGGAGCAATTGAGCTCAGTATCATCATTCGAGAGATTCGAAATA…
>ABE11922_USA_1995
ATGAAAGCAAAACTACTAGTCCTGTTGTGTGCATTTACAGCTACATATGCAGACACAATATGTATAGGCTACCATGCGAACAACTCAACCGACACTGTTGACACAGTACTTGAGAAGAACGTGACAGTGACACACTCTGTCAACCTACTTGAGAACAGTCACAACGGAAAACTATGCCGACTAAAAGGAACAGCCCCACTACAATTGGGTAATTGCAGCGTTGCCGGATGGATCTTAGGAAACCCAGAATGCGAATCACTGTTTTCTAAGGAATCATGGTCCTACATTGCAGAAACACCAAACCCTGAGAATGGAACATGTTACCCAGGGTATTTCGCCGACTATGAGGAACTGAGGGAGCAATTGAGCTCAGTATCATCATTCGAGAGATTCGAAATA…
>ABE11942_USA_1995
ATGAAAGCAAAACTACTAGTCCTGTTGTGTGCATTTACAGCTACATACGCAGACACAATATGTATAGGCTACCATGCGAACAACTCAACTGACACTGTTGACACAGTACTTGAGAAGAACGTGACAGTGACACACTCTGTCAACCTACTTGAGGACAGTCACAACGGAAAACTATGCCGACTAAAAGGAACAGCCCCACTACAATTGGGTAATTGCAGCGTTGCCGGATGGATCTTAGGAAACCCAGAATGCGAATCACTGTTTTCTAAGGAATCATGGTCCTACATTGCAGAAACACCAAATCCTGAGAATGGAACATGTTACCCAGGGTATTTCGCCGACTATGAGGAACTGAGGGAGCAATTGAGCTCAGTATCATCATTCGAGAGATTCGAAATA…
>ABG88300_USA_1995
ATGAAAGCAAAACTACTAGTCCTGTTGTGTGCATTTACAGCTACATATGCAGACACAATATGTATAGGCTACCATGCGAACAACTCAACCGACACTGTTGACACAGTACTTGAGAAGAACGTGACAGTGACACACTCTGTCAACCTACTTGAGGACAGTCACAACGGAAAACTATGCCGACTAAAAGGAACAGCCCCACTACAATTGGGTAATTGCAGCGTTGCCGGATGGATCCTAGGAAACCCAGAATGCGAATCACTGTTTTCTAAGGAATCATGGTCCTACATTGCAGAAACACCAAACCCTGAGAATGGAACATGTTACCCAGGGTATTTCGCCGACTATGAGGAACTGAGGGAGCAATTGAGCTCAGTATCATCATTCGAGAGATTCGAAATA…
>AAP60036_USA_1996
ATGAAAGCAAAACTACTAGTCCTGTTGTGTGCATTTACAGCTACATATGCAGACACAATATGTATAGGCTACCATGCGAACAACTCAACCGACACTGTTGACACAGTACTTGAGAAGAACGTGACAGTGACACACTCTGTCAACCTACTTGAGGACAGTCACAACGGAAAACTATGCCGACTAAAAGGAACAGCCCCACTACAATTGGGTAATTGCAGCGTTGCCGGATGGATCTTAGGAAACCCAGAATGCGAATCACTTTTTTCTAAGGAATCATGGTCCTACATTGCAGAAACACCAAACCCTGAGAATGGAACATGTTACCCAGGGTATTTCGCCGACTATGAGGAACTGAGGGAGCAATTGAGCTCAGTATCATCATTCGAGAGATTCGAAATA…
>ABI21519_China_1996
ATGAAAGCAAAACTACTAGTCCTGTTATGTACATTTACAGCTACATATGCAGACACAATATGTATAGGCTACCATGCCAACAACTCAACCGACACTGTTGACACAGTACTTGAGAAGAATGTGACAGTGACACACTCTGTCAACCTACTTGAGGACAGTCACAATGGAAAACTATGTCTACTAAAAGGAATAGCCCCACTACAATTGGGTAATTGCAGCGTTGCCGGATGGATCTTAGGAAACCCAGAATGCGAATCACTGATTTCTAAGGAATCATGGTCCTACATTGTAGAGACACCAAACCCTGAGAATGGAACATGTTACCCAGGGTATTTCGCCGACTATGAGGAACTGAGGGAGCAATTGAGTTCAGTATCTTCATTTGAGAGGTTCGAAATA…
>ABI21530_China_1996
ATGAAAGCAAAACTACTAGTCCTGTTATGTACATTTACAGCTACATATGCAGACACAATATGTATAGGCTACCATGCCAACAACTCAACCGACACTGTTGACACAGTACTTGAGAAGAATGTGACAGTGACACACTCTGTCAACCTACTTGAGGACAGTCACAATGGAAAACTATGTCTACTAAAAGGAATAGCCCCACTACAATTGGGTAATTGCAGCGTTGCCGGATGGATCTTAGGAAACCCAGAATGCGAATCACTGATTTCTAAGGAATCATGGTCCTACATTGTAGAGACACCAAACCCTGAGAATGGAACATGTTACCCAGGGTATTTCGCCGACTATGAGGAACTGAGGGAGCAATTGAGTTCAGTATCTTCATTTGAGAGGTTCGAAATA…
>ABI21552_China_1996
ATGAAAGCAAAACTACTAGTCCTGTTATGTACATTTACAGCTACATATGCAGACACAATATGTATAGGCTACCATGCCAACAACTCAACCGACACTGTTGACACAGTACTTGAGAAGAATGTGACAGTGACACACTCTGTCAACCTACTTGAGGACAGTCACAATGGAAAACTATGTCTACTAAAAGGAATAGCCCCACTACAATTGGGTAATTGCAGCGTTGCCGGATGGATCTTAGGAAACCCAGAATGCGAATCACTGATTTCTAAGGAATCATGGTCCTACATTGTAGAGACACCAAACCCTGAGAATGGAACATGTTACCCAGGGTATTTCGCCGACTATGAGGAACTGAGGGAGCAATTGAGTTCAGTATCTTCATTTGAGAGGTTCGAAATA…
>ABI21574_China_1996
ATGAAAGCAAAACTACTAGTCCTGTTATGTACATTTACAGCTACATATGCAGACACAATATGTATAGGCTACCATGCCAACAACTCAACCGACACTGTTGACACAGTACTTGAGAAGAATGTGACAGTGACACACTCTGTCAACCTACTTGAGGACAGTCACAATGGAAAACTATGTCTACTAAAAGGAATAGCCCCACTACAATTGGGTAATTGCAGCGTTGCCGGATGGATCTTAGGAAACCCAGAATGCGAATCACTGATTTCTAAGGAATCATGGTCCTACATTGTAGAGACACCAAACCCTGAGAATGGAACATGTTACCCAGGGTATTTCGCCGACTATGAGGAACTGAGGGAGCAATTGAGTTCAGTATCTTCATTTGAGAGGTTCGAAATA…
>ABI93028_China_1996
ATGAAAGCAAAACTACTAGTCCTGTTATGTACATTTACAGCTACATATGCAGACACAATATGTATAGGCTACCATGCCAACAACTCAACCGACACTGTTGACACAGTACTTGAGAAGAATGTGACAGTGACACACTCTGTCAACCTACTTGAGGACAGTCACAATGGAAAACTATGTCTACTAAAAGGAATAGCCCCACTACAATTGGGTAATTGCAGCGTTGCCGGATGGATCTTAGGAAACCCAGAATGCGAATCACTGATTTCTAAGGAATCATGGTCCTACATTGTAGAGACACCAAACCCTGAGAATGGAACATGTTACCCAGGGTATTTCGCCGACTATGAGGAACTGAGGGAGCAATTGAGTTCAGTATCTTCATTTGAGAGGTTCGAAATA…
>ABI95272_China_1996
ATGAAAGCAAAACTACTAGTCCTGTTATGTACATTTACAGCTACATATGCAGACACAATATGTATAGGCTACCATGCCAACAACTCAACCGACACTGTTGACACAGTACTTGAGAAGAATGTGACAGTGACACACTCTGTCAACCTACTTGAGGACAGTCACAATGGAAAACTATGTCTACTAAAAGGAATAGCCCCACTACAATTGGGTAATTGCAGCGTTGCCGGATGGATCTTAGGAAACCCAGAATGCGAATCACTGATTTCTAAGGAATCATGGTCCTACATTGTAGAGACACCAAACCCTGAGAATGGAACATGTTACCCAGGGTATTTCGCCGACTATGAGGAACTGAGGGAGCAATTGAGTTCAGTATCTTCATTTGAGAGGTTCGAAATA…
>ABI95283_China_1996
ATGAAAGCAAAACTACTAGTCCTGTTATGTACATTTACAGCTACATATGCAGACACAATATGTATAGGCTACCATGCCAACAACTCAACCGACACTGTTGACACAGTACTTGAGAAGAATGTGACAGTGACACACTCTGTCAACCTACTTGAGGACAGTCACAATGGAAAACTATGTCTACTAAAAGGAATAGCCCCACTACAATTGGGTAATTGCAGCGTTGCCGGATGGATCTTAGGAAACCCAGAATGCGAATCACTGATTTCTAAGGAATCATGGTCCTACATTGTAGAGACACCAAACCCTGAGAATGGAACATGTTACCCAGGGTATTTCGCCGACTATGAGGAACTGAGGGAGCAATTGAGTTCAGTATCTTCATTTGAGAGGTTCGAAATA…
>ABM22257_USA_1996
ATGAAAGTAAAACTACTAGTCCTGTTGTGTGCATTTACAGCTACATATGCAGACACAATATGTATAGGCTACCATGCGAACAACTCAACCGACACTGTTGACACAGTACTTGAGAAGAACGTGACAGTGACACACTCTGTCAACCTACTTGAGGACAGTCACAACGGAAAACTATGCCGACTAAAAGGAACAGCCCCACTACAATTGGGTAATTGCAGCGTTGCCGGATGGATCTTAGGAAACCCAGAATGCGAATCACTGTTTTCTAAGGAATCATGGTCCTACATTGCAGAAACACCAAACCCTGAGAATGGAACATGTTACCCAGGGTATTTCGCCGACTATGAGGAACTGAGGGAGCAATTGAGCTCAGTATCATCATTCGAGAGATTCGAAATA…
>ABM22279_USA_1996
ATGAAAGCAAAACTACTAGTCCTGTTGTGTGCATTTACAGCTACATATGCAGACACAATATGTATAGGCTACCATGCGAACAACTCAACCGACACTGTTGACACAGTACTTGAGAAGAACGTGACAGTGACACACTCTGTCAACCTACTTGAGGACAGACACAACGGAAAACTATGCCGACTAAAAGGAACAGCCCCACTACAATTGGGTAATTGCAGCGTTGCCGGATGGATCTTAGGAAACCCAGAATGCGAATCACTGTTTTCTAAGGAATCATGGTCCTACATTGCAGAAACACCAAACCCTGAGAATGGAACATGTTACCCAGGGTATTTCGCCGACTATGAGGAACTGAGGGAGCAATTGAGCTCAGTATCATCATTCGAGAGATTCGAAATA…
>ABM22290_USA_1996
ATGAAAGCAAAACTACTAGTCCTGTTGTGTGCATTTACAGCTACATATGCAGACACAATATGTATAGGCTACCATGCGAACAACTCAACCGACACTGTTGACACAGTACTTGAGAAGAACGTGACAGTGACACACTCTGTCAACCTACTTGAGAACAGTCACAACGGAAAACTATGCCGACTAAAAGGAACAGCCCCACTACAATTGGGTAATTGCAGCGTTGCCGGATGGATCTTAGGAAACCCAGAATGCGAATCACTGTTTTCTAAGGAATCATGGTCCTACATTGCAGAAACACCAAACCCTGAGAATGGAACATGTTACCCAGGGTATTTCGCCGACTATGAGGAACTGAGGGAGCAATTGAGCTCAGTATCATCATTCGAGAGATTCGAAATA…
>ABN50951_USA_1996
ATGAAAGTAAAACTACTAGTCCTGTTGTGTGCATTTACAGCTACATATGCAGACACAATATGTATAGGCTACCATGCGAACAACTCAACCGACACTGTTGACACAGTACTTGAGAAGAACGTGACAGTGACACACTCTGTCAACCTACTTGAGGACAGTCACAACGGAAAACTATGCCGACTAAAAGGAACAGCCCCACTACAATTGGGTAATTGCAGCGTTGCCGGATGGATCTTAGGAAACCCAGAATGCGAATCACTGTTTTCTAAGGAGTCATGGTCCTACATTGCAGAAACACCAAACCCTGAGAATGGAACATGTTACCCAGGGTATTTCGCCGACTATGAGGAACTGAGGGAGCAATTGAGCTCAGTATCATCATTCGAGAGATTCGAAATA…
>ABN50962_USA_1996
ATGAAAGCAAAACTACTAGTCCTGTTGTGTGCATTTACAGCTACATATGCAGACACAATATGTATAGGCTACCATGCGAACAACTCAACCGACACTGTTGACACAGTACTTGAGAAGAACGTGACAGTGACACACTCTGTCAACCTACTTGAGGACAGTCACAACGGAAAACTATGCCGACTAAAAGGAACAGCCCCACTACAATTGGGTAATTGCAGCGTTGCCGGATGGATCTTAGGAAACCCAGAATGCGAATCACTGTTTTCTAAGGAATCATGGTCCTACATTGCAGAAACACCAAACCCTGAGAATGGAACATGTTACCCAGGGTATTTCGCCGACTATGAGGAACTGAGGGAGCAATTGAGCTCAGTATCATCATTCGAGAGATTCGAAATA…
>ABN51066_USA_1996
ATGAAAGCAAAACTACTAGTCCTGTTGTGTGCATTTACAGCTACATATGCAGACACAATATGTATAGGCTACCATGCGAACAACTCAACCGACACTGTTGACACAGTACTTGAGAAGAACGTGACAGTGACACACTCTGTCAACCTACTTGAGGACAGTCACAACGGAAAACTATGCCGACTAAAAGGAACAGCCCCACTACAATTGGGTAATTGCAGCGTTGCCGGATGGATCTTAGGAAACCCAGAATGCGAATCACTGTTTTCTAAGGAATCATGGTCCTACATTGCAGAAACACCAAACCCTGAGAATGGAACATGTTACCCAGGGTATTTCGCCGACTATGAGGAACTGAGGGAGCAATTGAGCTCAGTATCATCATTCGAGAGATTCGAAATA…
>ABO38010_USA_1996
ATGAAAGCAAAACTACTAGTCCTGTTGTGTGCATTTACAGCTACATATGCAGACACAATATGTATAGGCTACCATGCGAACAACTCAACCGACACTGTTGACACAGTACTTGAGAAGAACGTGACAGTGACACACTCTGTCAACCTACTTGAGGACAGTCACAACGGAAAACTATGCCGACTAAAAGGAACAGCCCCACTACAATTGGGTAATTGCAGCGTTGCCGGATGGATCTTAGGAAACCCAGAATGCGAATCACTTTTTTCTAAGGAATCATGGTCCTACATTGCAGAAACACCAAACCCTGAGAATGGAACATGTTACCCAGGGTATTTCGCCGACTATGAGGAACTGAGGGAGCAATTGAGCTCAGTATCATCATTCGAGAGATTCGAAATA…
>ABO52225_USA_1996
ATGAAAGCAAAACTACTAGTCCTGTTGTGTGCATTTACAGCTACATATGCAGACACAATATGTATAGGCTACCATGCGAACAACTCAACCGACACTGTTGACACAGTACTTGAGAAGAACGTGACAGTGACACACTCTGTCAACCTACTTGAGGACAGTCACAACGGAAAACTATGCCGACTAAAAGGAACAGCCCCACTACAATTGGGTAATTGCAGCGTTGCCGGATGGATCTTAGGAAACCCAGAATGCGAATCACTGTTTTCTAAGGAATCATGGTCCTACATTGCAGAAACACCAAACCCTGAGAATGGAACATGTTACCCAGGGTATTTCGCCGACTATGAGGAACTGAAGGAGCAATTGAGCTCAGTATCATCATTCGAGAGATTCGAAATA…
>ABD59847_Taiwan_1996
ATGACAGCAAAACTACTAGTCCTGTTGTGTGCATTTACAGCTACATATGCAGACACAATATGTATAGGCTACCATGCGAACAACTCAACCGACACTGTTGACACAGTACTTGAGAAGAACGTGACAGTGACACACTCTGTCAACCTACTTGAGGACAGTCACAACGGAAAACTATGCCGACTAAAAGGAACAGCCCCACTACAATTGGGTAATTGCAGCGTTGCCGGATGGATCTTAGGAAACCCAGAATGCGAATCACTGTTTTCTAAGGAATCATGGTCCTACATTGCAGAAACACCAAACCCTGAGAATGGAACATGTTACCCAGGGTATTTCGCCGACTATGAGGAACTGAGGGAGCAATTGAGCTCAGTATCATCATTCGAGAGATTCGAAATA…
>ABF47649_USA_1996
ATGAAAGCAAAACTACTAGTCCTGTTGTGTGCATTTACAGCTACATATGCAGACACAATATGTATAGGCTACCATGCGAACAACTCAACCGACACTGTTGACACAGTACTTGAGAAGAACGTGACAGTGACACACTCTGTCAACCTACTTGAGGACAGTCACAACGGAAAACTATGCCGACTAAAAGGAACAGCCCCACTACAATTGGGTAATTGCAGCGTTGCCGGATGGATCTTAGGAAACCCAGAATGCGAATCACTGTTTTCTAAGGAATCATGGTCCTACATTGCAGAAACACCAAACCCTGAGAATGGAACATGTTACCCAGGGTATTTCGCCGACTATGAGGAACTGAGGGAGCAATTGAGCTCAGTATCATCATTCGAGAGATTCGAAATA…
>ABF47660_USA_1996
ATGAAAGCAAAACTACTAGTCCTGTTGTGTGCATTTACAGCTACATATGCAGACACAATATGTATAGGCTACCATGCGAACAACTCAACCGACACTGTTGACACAGTACTTGAGAAGAACGTGACAGTGACACACTCTGTCAACCTACTTGAGGACAGTCACAACGGAAAACTATGCCGACTAAAAGGAACAGCCCCACTACAATTGGGTAATTGCAGCGTTGCCGGATGGATCTTAGGAAACCCAGAATGCGAATCACTGTTTTCTAAGGAATCATGGTCCTACATTGCAGAAACACCAAACCCTGAGAATGGAACATGTTACCCAGGGTATTTCGCCGACTATGAGGAACTGAGGGAGCAATTGAGCTCAGTATCATCATTCGAGAGATTCGAAATA…
>ABG47829_USA_1996
ATGAAAGCAAAACTACTAGTCCTGTTGTGTGCATTTACAGCTACATATGCAGACACAATATGTATAGGCTACCATGCGAACAACTCAACCGACACTGTTGACACAGTACTTGAGAAGAACGTGACAGTGACACACTCTGTCAACCTACTTGAGGACAGTCACAACGGAAAACTATGCCGACTAAAAGGAACAGCCCCACTACAATTGGGTAATTGCAGCGTTGCCGGATGGATCTTAGGAAACCCAGAATGCGAATCACTGTTTTCTAAGGAATCATGGTCCTACATTGCAGAAACACCAAACCCTGAGAATGGAACATGTTACCCAGGGTATTTCGCCGACTATGAGGAACTGAGGGAGCAATTGAGCTCAGTATCATCATTCGAGAGATTCGAAATA…
>AFQ90531_China_1997
ATGAAAGCAAAACTACTAGTCCTGTTATGTACATTTACAGCTACATATGCAGACACAATATGTATAGGCTACCATGCCAACAACTCAACCGACACTGTTGACACAGTACTTGAGAAGAATGTGACAGTGACACACTCTGTCAACCTACTTGAGGACAGTCACAATGGAAAACTATGTCTACTAAAAGGAATAGCCCCACTACAATTGGGTAATTGCAGCGTTGCCGGATGGATCTTAGGAAACCCAGAATGCGAATCACTGATTTCTAAGGAATCATGGTCCTACATTGTAGAGACACCAAACCCTGAGAATGGAACATGTTACCCAGGGTATTTCGCCGACTATGAGGAACTGAGGGAGCAATTGAGTTCAGTATCTTCATTTGAGAGATTCGAAATA…
>ABD59848_Taiwan_1997
ATGAAAGCAAAACTACTAGTCCTGTTATGTACATTTACAGCTACATATGCAGACACGATATGTATAGGCTACCATGCCAACAACTCAACCGACACTGTTGACACAGTACTTGAGAAGAATGTTACAGTGACACACTCTATCAACCTACTTGAGAACAGTCACAATGGAAAACTATGTCTACTAAAAGGAATAGCCCCACTACAATTGGGTAATTGCAGCGTTGCCGGATGGATCTTAGGAAACCCAGAATGCGAATTACTGATTTCTAAGGAATCATGGTCCTACATTGTAGAAACACCAAATCCTGAGAATGGAACATGTTACCCAGGGCATTTCGCCGACTATGAGGAACTGAGGGAGCAATTGAGTTCAGTATCTTCATTTGAGAGATTCGAAATA…
>AFO64879_South_Africa_1997
ATGAAAGCAAAACTACTAGTCCTGTTATGTACATTTACAGCTACATATGCAGACACAATATGTATAGGCTACCATGCCAACAACTCAACCGACACTGTTGACACAGTACTTGAGAAGAATGTGACAGTGACACACTCTGTCAACCTACTTGAGGACAGTCACAATGGAAAACTATGTCTACTAAAAGGAATAGCCCCACTACAATTGGGTAATTGCAGCGTTGCCGGATGGATCTTAGGAAACCCAGAATGCGAATCACTGATTTTTAAGGAATCATGGTCCTACATTGTAGAGACACCAAATCCTGAGAATGGAACATGTTACCCAGGGTATTTCGCCGACTATGAGGAACTGAGGGAGCAATTGAGTTCAGTATCTTCATTTGAGAGATTCGAAATA…
>AFO64890_China_1997
ATGAAAGCAAAACTACTAGTCCTGTTATGTACATTTACAGCTACATATGCAGACACAATATGTATAGGCTACCATGCCAACAACTCAACCGACACTGTTGACACAGTACTTGAGAAGAATGTGACAGTGACACACTCTGTCAACCTACTTGAGGACAGTCACAATGGAAAACTATGTCTACTAAAAGGAATAGCCCCACTACAATTGGGTAATTGCAGCGTTGCCGGATGGATCTTAGGAAACCCAGAATGCGAATCACTGATTTCTAAGGAATCATGGTCCTACATTGTAGAGACACCAAACCCTGAGAATGGAACATGTTACCCAGGGTATTTCGCCGACTATGAGGAACTGAGGGAGCAATTGAGTTCAGTATCTTCATTTGAGAGATTCGAAATA…
>AFJ78298_Malaysia_1997
ATGAAAGCAAAACTACTAGTCCTGTTATGTACATTTACAGCTACATATGCAGACACAATATGTATAGGCTACCATGCCAACAACTCAACCGACACTGTTGACACAGTACTTGAGAAGAATGTGACAGTGACACACTCTGTCAACCTACTTGAGGACAGTCACAATGGAAAACTATGTCTACTAAAAGGAATAGCCCCACTACAATTAGGTAATTGCAGCGTTGCCGGATGGATCTTAGGAAACCCAGAATGCGAATCACTGATTTCTAAGGAATCATGGTCCTACATTGTAGAGACACCAAATCCTGAGAATGGAACATGTTACCCAGGGTATTTCGCCGACTATGAGGAACTGAGGGAGCAATTGAGTTCAGTATCTTCATTTGAGAGATTCGAAATA…
>AFJ74459_Malaysia_1997
ATGGAAGCAAAACTACTAGTCCTGTTGTGTGCATTTACAGCTACATATGCAGACACAATATGTATAGGCTACCATGCGAACAACTCAACTGACACTGTTGACACAGTACTTGAGAAGAACGTGACAGTGACACACTCTGTCAACCTACTTGAGGACAGTCACAACGGAAAACTATGCCGACTAAAAGGAACAGCCCCACTACAATTGGGTAATTGCAGCATTGCCGGATGGATCTTAGGAAATCCAGAATGCGAATCACTGTTTTCTAAGGAATCATGGTCCTACATTGCAGAAACACCAAACCCTGAAAATGGAACATGTTACCCAGGGTATTTCGCCGACTATGAGGAACTGAGGGAGCAATTGAGCTCAGTATCATCATTCGAGAGATTTGAAATA…
>AFJ78364_Malaysia_1997
ATGAAAGCAAAACTACTAGTCCTGTTATGTACATTTACAGCTACATATGCAGACACAATATGTATAGGCTACCATGCCAACAACTCAACCGACACTGTTGACACAGTACTTGAGAAGAATGTGACAGTGACACACTCTGTCAACCTACTTGAGGACAGTCACAATGGAAAACTATGTCTACTAAAAGGAATAGCCCCACTACAATTAGGTAATTGCAGCGTTGCCGGATGGATCTTAGGAAACCCAGAATGCGAATCACTGATTTCCAAGGAATCATGGTCCTACATTGTAGAGACACCAAATCCTGAGAATGGAACATGTTACCCAGGGTATTTCGCCGACTATGAGGAACTGAGGGAGCAATTGAGTTCAGTATCTTCATTTGAGAGATTCGAAATA…
>AAK70451_Hong_Kong_1998
ATGAAAGCAAAACTCCTGATCCTGTTGTGTACATTTACAGCTACATATGCAGACCCAATATGTATAGGCTACCATGCCAACAACTCAACCGACACTGTTGACACAGTACTTGAGAAGAATGTGACAGTGACACACTCTGTCAACCTACTTGAGGACAGTCACAATGGAAAACTATGTCTACTAAAAGGAATAGCCCCACTACAATTGGGTAATTGCAGCGTTGCCGGATGGATCTTAGGAAACCCAGAATGCGAATTACTGATTTCCAAGGAATCATGGTCCTACATTGTAGAAACACCAAATCCTGAGAATGGAACATGTTACCCAGGGTATTTCGCCGACTATGAGGAACTGAGGGAGCAATTGAGTTCAGTATCTTCATTTGAGAGATTCGAAATA…
>AAK70452_Hong_Kong_1998
ATGAAAGCAAAACTACTAGTCCTGTTATGTACATTTACAGCTACATATGCAGACACAATATGTATAGGCTACCATGCCAACAACTCAACCGACACTGTTGACACAGTACTTGAGAAGAATGTGACAGTGACACACTCTGTCAACCTACTTGAGGACAGACACAATGGAAAACTATGTCTACTAAAAGGAATAGCCCCACTACAATTGGGTAATTGCAGCGTTGCCGGATGGATCTTAGGAAACCCAGAATGCGAATTACTGATTTCTAAGGAATCATGGTCCTACATTGTAGAAACACCAAATCCTGAGAATGGAACATGTTACCCAGGGTATTTCGCCGACTATGAGGAACTGAGGGAGCAATTGAGTTCAGTATCTTCATTTGAGAGATTCGAAATC…
>AAK70453_Hong_Kong_1998
ATGAAAGCAAAACTACTAGTCCTGTTATGTACATTTACAGCTACATATGCAGACACAATATGTATAGGCTACCATGCCAACAACTCAACCGACACTGTTGACACAGTACTTGAGAAGAATGTGACAGTGACACACTCTGTCAACCTACTTGAGGACAGACACAATGGAAAACTATGTCTACTAAAAGGAATAGCCCCACTACAATTGGGTAATTGCAGCGTTGCCGGATGGATCTTAGGAAACCCAGAATGCGAATTACTGATTTCTAAGGAATCATGGTCCTACATTGTAGAAACACCAAATCCTGAGAATGGAACATGTTACCCAGGGTATTTCGCCGACTATGAGGAACTGAGGGAGCAATTGAGTTCAGTATCTTCATTTGAGAGATTCGAAATC…
>AAK70454_Hong_Kong_1998
ATGAAAGCAAAACTACTAGTCCTGTTATGTACATTTACAGCTACATATGCAGACACAATATGTATAGGCTACCATGCCAACAACTCAACCGACACTGTTGACACAGTACTTGAGAAGAATGTGACAGTGACACACTCTGTCAACCTACTTGAGGACAGACACAATGGAAAACTATGTCTACTAAAAGGAATAGCCCCACTACAATTGGGTAATTGCAGCGTTGCCGGATGGATCTTAGGAAACCCAGAATGCGAATTACTGATTTCTAAGGAATCATGGTCCTACATTGTAGAAACACCAAATCCTGAGAATGGAACATGTTACCCAGGGTATTTCGCCGACTATGAGGAACTGAGGGAGCAATTGAGTTCAGTATCTTCATTTGAGAGATTCGAAATC…
>AAK70456_Hong_Kong_1998
ATGAAAGCAAAACTACTGGTCCTGTTATGTACATTTACAGCTACATATGCAGACACAATATGTATAGGCTACCATGCCAACAACTCAACCGACACTGTTGACACAGTACTTGAGAAGAATGTGACAGTGACACACTCTGTCAACCTACTTGAGGACAGTCACAATGGAAAACTATGTCTACTAAAAGGAATAGCCCCACTACAATTGGGTAATTGCAGCGTTGCCGGATGGATCTTAGGAAACCCAGAATGCGAATTACTGATTCCCAAGGAATCATGGTCCTACATTGTAGAAACACCGAATCCTGAGAATGGAACATGTTACCCAGGGTATTTCGCCGACTATGAGGAACTGAGGGAGCAATTGAGTTCAGTATCTTCATTTGAGAGATTCGAAATA…
>AAK70457_Hong_Kong_1998
ATGAAAGCAAAACTACTGGTCCTGTTATGTACATTTACAGCTACATATGCAGACACAATATGTATAGGCTACCATGCCAACAACTCAACCGACACTGTTGACACAGTACTTGAGAAGAATGTGACAGTGACACACTCTGTCAACCTACTTGAGGACAGTCACAATGGAAAACTATGTCTACTAAAAGGAATAGCCCCACTACAATTGGGTAATTGCAGCGTTGCCGGATGGATCTTAGGAAACCCAGAATGCGAATTACTGATTCCCAAGGAATCATGGTCCTACATTGTAGAAACACCGAATCCTGAGAATGGAACATGTTACCCAGGGTATTTCGCCGACTATGAGGAACTGAGGGAGCAATTGAGTTCAGTATCTTCATTTGAGAGATTCGAAATA…
>AFQ90529_Russia_1998
ATGAAAGCAAAACTACTAGTCCTGTTGTGTGCATTTACAGCTACATATGCAGACACAATATGTATAGGCTACCATGCGAACAATTCAACTGACACTGTTGACACAGTACTTGAGAAGAACGTGACAGTGACACACTCTGTCAACCTACTTGAGGACAGTCACAACGGAAAACTATGCCGACTAAAAGGAACAGCCCCACTACAATTGGGTAATTGCAGCATTGCTGGATGGATCTTAGGAAATCCAGAATGCGAATCACTGTTTTCTAAGGAATCATGGTCCTACATTGCAGAAACACCAAACCCTGAAAATGGAACATGTTACCCAGGGTATTTCGCCGACTATGAGGAACTGAGGGAGCAATTGAGCTCAGTATCATCATTCGAAAGATTTGAAATA…
>AFO64901_Russia_1998
ATGAAAGCAAAACTACTAGTCCTGTTGTGTGCATTTACAGCTACATATGCAGACACAATATGTATAGGCTACCATGCGAACAATTCAACTGACACTGTTGACACAGTACTTGAGAAGAACGTGACAGTGACACACTCTGTCAACCTACTTGAGGACAGTCACAACGGAAAACTATGCCGACTAAAAGGAACAGCCCCACTACAATTGGGTAATTGCAGCATTGCTGGATGGATCTTAGGAAATCCAGAATGCGAATCACTGTTTTCTAAGGAATCATGGTCCTACATTGCAGAAACACCAAACCCTGAAAATGGAACATGTTACCCAGGGTATTTCGCCGACTATGAGGAACTGAGGGAGCAATTGAGCTCAGTATCATCATTCGAAAGATTTGAAATA…
>AFO65016_Czech_Republic_1998
ATGAAAGCAAAACTACTAGTCCTGTTATGTACATTTACAGCTACATATGCAGACACAATATGTATAGGCTACCATGCCAACAACTCAACCGACACTGTTGACACAGTACTTGAGAAGAATGTGACAGTGACACACTCTGTCAACCTACTTGAGGACAGTCACAATGGAAAACTATGTCTACTAAAAGGAATAGCCCCACTACAATTAGGTAATTGCAGCGTTGCCGGATGGATCTTAGGAAACCCAGAATGCGAATCACTGATTTCTAAAGAATCATGGTCCTACATTGTAGAGACACCAAATCCTGAGAATGGAACATGTTACCCAGGGTATTTCGCCGACTATGAGGAACTGAGGGAGCAATTGAGTTCAGTATCTTCATTTGAGAGATTCGAAATA…
>AFJ78375_Malaysia_1998
ATGAAAGCAAAACTACTAGTCCTGTTATGTACATTTACAGCTACATATGCAGACACGATATGTATAGGCTACCATGCCAACAACTCAACCGACACTGTTGACACAGTACTTGAGAAGAATGTTACAGTGACACACTCTATCAACCTACTTGAGAACAGTCACAATGGAAAATTATGTCTACTAAAAGGAATAGCCCCACTACAATTGGGTAATTGCAGCGTTGCCGGATGGATCTTAGGAAACCCAGAATGCGAATTACTGATTTCTAAGGAATCATGGTCCTACATTGTAGAAACACCAAATCCTGAGAATGGAACATGTTACCCAGGGCATTTCGCCGACTATGAGGAACTGAGGGAGCAATTGAGTTCAGTATCCTCATTTGAGAGATTCGAAATA…
>AAP34324_New_Caledonia_1999
ATGAAAGCAAAACTACTGGTCCTGTTATGTACATTTACAGCTACATATGCAGACACAATATGTATAGGCTACCATGCCAACAACTCAACCGACACTGTTGACACAGTACTTGAGAAGAATGTGACAGTGACACACTCTGTCAACCTACTTGAGGACAGTCACAATGGAAAACTATGTCTACTAAAAGGAATAGCCCCACTACAATTGGGTAATTGCAGCGTTGCCGGATGGATCTTAGGAAACCCAGAATGCGAATTACTGATTTCCAAGGAATCATGGTCCTACATTGTAGAAACACCAAATCCTGAGAATGGAACATGTTACCCAGGGTATTTCGCCGACTATGAGGAACTGAGGGAGCAATTGAGTTCAGTATCTTCATTTGAGAGATTCGAAATA…
>ABF21272_New_Caledonia_1999
ATGAAAGCAAAACTACTGGTCCTGTTATGTACATTTACAGCTACATATGCAGACACAATATGTATAGGCTACCATGCCAACAACTCAACCGACACTGTTGACACAGTACTTGAGAAGAATGTGACAGTGACACACTCTGTCAACCTACTTGAGGACAGTCACAATGGAAAACTATGTCTACTAAAAGGAATAGCCCCACTACAATTGGGTAATTGCAGCGTTGCCGGATGGATCTTAGGAAACCCAGAATGCGAATTACTGATTTCCAAGGAATCATGGTCCTACATTGTAGAAACACCAAATCCTGAGAATGGAACATGTTACCCAGGGTATTTCGCCGACTATGAGGAACTGAGGGAGCAATTGAGTTCAGTATCTTCATTTGAGAGATTCGAAATA…
>ABJ16609_Australia_1999
ATGAAAGCAAAACTACTGGTCCTGTTATGTACATTTACAGCTACATATGCAGACACAATATGTATAGGCTACCATGCCAACAACTCAACCGACACTGTTGACACAGTACTTGAGAAGAATGTGACAGTGACACACTCTGTCAACCTACTTGAGGACAGTCACAATGGAAAACTATGTCTACTAAAAGGAATAGCCCCACTACAATTGGGTAATTGCAGCGTTGCCGGATGGATCTTAGGAAACCCAGAATGCGAATTACTGATTTCCAAGGAATCATGGTCTTACATTGTAGAAACACCAAATCCTGAGAATGGAACATGTTACCCAGGGTATTTCGCCGACTATGAGGAACTGAGGGAGCAATTGAGTTCAGTATCTTCATTTGAGAGATTCGAAATA…
>ABK40006_Australia_1999
ATGAAAGCAAAACTACTGGTCCTGTTATGTACATTTACAGCTACATATGCAGACACAATATGTATAGGCTACCATGCCAACAACTCAACCGACACTGTTGACACAGTACTTGAGAAGAATGTGACAGTGACACACTCTGTCAACCTACTTGAGGACAGTCACAATGGAAAACTATGTCTACTAAAAGGAATAGCCCCACTACAATTGGGTAATTGCAGCGTTGCCGGATGGATCTTAGGAAACCCAGAATGCGAATTACTGATTTCCAAGGAATCATGGTCCTACATTGTAGAAACACCAAATCCTGAGAATGGAACATGTTACCCAGGGTATTTCGCCGACTATGAGGAACTGAGGGAGCAATTGAGTTCAGTATCTTCATTTGAGAGATTCGAAATA…
>ABD59849_Taiwan_1999
ATGAAAGCAAAACTACTGGTCCTGTTATATGCATTTGTAGCTACAGATGCAGACACAATATGTATAGGCTACCATGCGAACAACTCAACCGACACTGTTGACACAATATTCGAGAAGAATGTGGCAGTGACACATTCTGTTAACCTGCTTGAGGACAGTCACAATGGGAAGCTATGTCTACTAAAAGGAATAGCCCCACTACAATTGGGTAATTGCAGCGTTGCCGGATGGATCTTAGGAAACCCAGAATGCGAATTACTGATTTCCAAGGAATCATGGTCCTACATTGTAGAAACACCAAATCCTGAGAATGGAACATGTTACCCAGGGTATTTCGCCGACTATGAGGAACTGAGGGAGCAATTGAGTTCAGTATCTTCATTTGAGAGATTCGAAATA…
>AFO64802_China_1999
ATGAAAGCAAAACTACTAGTCCTGTTATGTACATTTACAGCTACATATGCAGACACAATATGTATAGGCTACCATGCCAACAACTCAACCGACACTGTTGACACAGTACTTGAGAAGAATGTGACAGTGACACACTCTGTCAACCTACTTGAGGACAGTCACAATGGAAAACTATGTCTACTAAAAGGAATAGCCCCACTACAATTGGGTAATTGCAGCGTTGCCGGATGGATCTTAGGAAACCCAGAATGCGAATTACTGATTTCTAAGGAATCATGGTCCTACATTGTAGAAACACCAAATCCTGAGAATGGAACATGTTACCCAGGGTATTTCGCCGACTATGAGGAACTGAGGGAGCAATTGAGTTCAGTATCTTCATTTGAGAGATTCGAAATA…
>AGQ47728_New_Caledonia_1999
ATGAAAGCAAAACTACTGGTCCTGTTATGTACATTTACAGCTACATATGCAGACACAATATGTATAGGCTACCATGCCAACAACTCAACCGACACTGTTGACACAGTACTTGAGAAGAATGTGACAGTGACACACTCTGTCAACCTACTTGAGGACAGTCACAATGGAAAACTATGTCTACTAAAAGGAATAGCCCCACTACAATTGGGTAATTGCAGCGTTGCCGGATGGATCTTAGGAAACCCAGAATGCGAATTACTGATTTCCAAGGAATCATGGTCCTACATTGTAGAAACACCAAATCCTGAGAATGGAACATGTTACCCAGGGTATTTCGCCGACTATGAGGAACTGAGGGAGCAATTGAGTTCAGTATCTTCATTTGAGAGATTCGAAATA…
>ACD37430_New_Caledonia_1999
ATGAAAGCAAAACTACTGGTCCTGTTATGTACATTTACAGCTACATATGCAGACACAATATGTATAGGCTACCATGCCAACAACTCAACCGACACTGTTGACACAGTACTTGAGAAGAATGTGACAGTGACACACTCTGTCAACCTACTTGAGGACAGTCACAATGGAAAACTATGTCTACTAAAAGGAATAGCCCCACTACAATTGGGTAATTGCAGCGTTGCCGGATGGATCTTAGGAAACCCAGAATGCGAATTACTGATTTCCAAGGAATCATGGTCCTACATTGTAGAAACACCAAATCCTGAGAATGGAACATGTTACCCAGGGTATTTCGCCGACTATGAGGAACTGAGGGAGCAATTGAGTTCAGTATCTTCATTTGAGAGATTCGAAATA…
>ACF41878_New_Caledonia_1999
ATGAAAGCAAAACTACTGGTCCTGTTATGTACATTTACAGCTACATATGCAGACACAATATGTATAGGCTACCATGCCAACAACTCAACCGACACTGTTGACACAGTACTTGAGAAGAATGTGACAGTGACACACTCTGTCAACCTACTTGAGGACAGTCACAATGGAAAACTATGTCTACTAAAAGGAATAGCCCCACTACAATTGGGTAATTGCAGCGTTGCCGGATGGATCTTAGGAAACCCAGAATGCGAATTACTGATTTCCAAGGAATCATGGTCCTACATTGTAGAAACACCAAATCCTGAGAATGGAACATGTTACCCAGGGTATTTCGCCGACTATGAGGAACTGAGGGAGCAATTGAGTTCAGTATCTTCATTTGAGAGATTCGAAATA…
>ACR15304_Taiwan_1999
ATGAAAGCAAAACTACTGGTCCTGTTATGTACATTTACAGCTACATATGCAGACACAATATGTATAGGCTACCATGCCAACAACTCAACCGACACTGTTGACACAGTACTTGAGAAGAATGTGACAGTGACACACTCTGTCAACCTACTTGAGGACAGTCACAATGGGAAGCTATGTCTACTAAAAGGAATAGCCCCACTACAATTGGGTAATTGCAGCGTTGCCGGATGGATCTTAGGAAACCCAGAATGCGAATTACTGATTTCCAAGGAATCATGGTCCTACATTGTAGAAACACCAAATCCTGAGAATGGAACATGTTACCCAGGGTATTTCGCCGACTATGAGGAACTGAGGGAGCAATTGAGTTCAGTATCTTCATTTGAGAGATTCGAAATA…
>BAA02769_Japan_2000
ATGAAAGCAAAACTACTAGTCCTGTTATGTGCATTTACAGCTACAGATGCAGACACAATATGTATAGGCTACCATGCGAACAACTCAACCGACACTGTTGACACAGTACTTGAGAAGAACGTGACAGTGACACACTCTGTCAACCTACTTGAGGACAGTCACAACGGAAAACTATGTCGACTAAAAGGAATAGCCCCACTACAATTGGGTAATTGCAGCATTGCCGGATGGATCTTAGGAAACCCAGAATGCGAATCACTGTTTTCTAAGGAATCATGGTCCTACATTGCAGAAACACCAAACTCCGAGAATGGAACATGTTACCCAGGGTATTTCGCCGACTATGAGGAACTGAGGGAGCAATTGAGTTCAGTATCATCATTCGAGAGATTCGAAATA…
>ABG67477_New_Zealand_2000
ATGAAAGTAAAACTACTGGTCCTGTTATGTACATTTACAGCTACATATGCAGACACAATATGTATAGGGTACCATGCCAACAACTCAACCGACACTGTTGACACAGTACTTGAGAAGAATGTGACAGTGACACACTCTGTCAACCTACTTGAGGACAGTCACAATGGAAAACTATGTCTACTAAAAGGAATAGCCCCACTACAATTGGGTAATTGCAGCGTTGCCGGATGGATCTTAGGAAACCCAGAATGCGAATTACTGATTTCCAAGGAATCATGGTCCTACATTGTAGAAACACCAAATCCTGAGAATGGAACATGTTACCCAGGGTATTTCGCCGACTATGAGGAACTGAGGGAGCAATTGAGTTCAGTATCTTCATTTGAGAGATTCGAAATA…
>ABJ09327_Australia_2000
ATGAAAGCAAAACTACTGGTCCTGTTATGTACATTTACAGCTACATACGCAGACACAATATGTATAGGCTACCATGCCAACAACTCAACCGACACTGTTGACACAGTACTTGAGAAGAATGTGACAGTGACACACTCTGTCAACCTACTTGAGGACAGTCACAATGGAAAACTATGTCTACTAAAAGGGATAGCCCCACTACAATTGGGTAATTGCAGCGTTGCCGGATGGATCTTAGGAAACCCAGAATGCGAATTACTGATTTCCAAGGAATCATGGTCCTACATTGTAGAAACACCAAATCCTGAGAATGGAACATGTTACCCAGGGTATTTCGCCGACTATGAGGAACTGAGGGAGCAATTGAGTTCAGTATCTTCATTTGAGAGATTCGAAATA…
>ABK40028_Australia_2000
ATGAAAGCAAAACTACTAGTTCTGTTGTGTGCATTTACAGCTACATATGCAGACACAATATGTATAGGCTACCATGCGAACAACTCAACTGACACTGTTGACACAGTACTTGAGAAGAACGTGACAGTGACACACTCTGTCAACCTACTTGAGGACAGTCACAACGGAAAACTATGCCGACTAAAAGGAACAGCCCCACTACAATTGGGTAATTGCAGCATTGCCGGATGGATCTTAGGAAATCCAGAATGCGAATCACTGTTTTCTAAGGAATCATGGTCTTACATTGCAGAAACACCAAACCCTAAAAATGGAACATGTTACCCAGGGTATTTCGCCGACTATGAGGAACTGAGGGAGCAATTGAGCTCAGTATCATCATTCGAGAGATTTGAAATA…
>ABL67187_Australia_2000
ATGAAAGCAAAACTACTAGTTCTGTTGTGTGCATTTACAGCTACATATGCAGACACAATATGTATAGGCTACCATGCGAACAACTCAACTGACACTGTTGACACAGTACTTGAGAAGAACGTGACAGTGACACACTCTGTCAACCTACTTGAGGACAGTCACAACGGAAAACTATGCCGACTAAAAGGAACAGCCCCACTACAATTGGGTAATTGCAGCATTGCCGGATGGATCTTAGGAAATCCAGAATGCGAATCACTGTTTTCTAAGAAATCATGGTCTTACATTGCAGAAACACCAAACCCTAAAAATGGAACATGTTACCCAGGGTATTTCGCCGACTATGAGGAACTGAGGGAGCAATTGAGCTCAGTATCATCATTCGAGAGATTTGAAATA…
>AFO65038_Thailand_2000
ATGAAAGCAAAACTACTGGTCCTGTTATGTACATTTACAGCTACATACGCAGACACAATATGTATAGGCTACCATGCCAACAACTCAACCGACACTGTTGACACAGTACTTGAGAAGAATGTGACAGTGACACACTCTGTCAATCTACTTGAGGACAGTCACAATGGAAAACTATGTCTACTAAAAGGAATAGCCCCACTACAATTGGGTAATTGCAGCGTTGCCGGATGGATCTTAGGAAACCCAGAATGCGAATTACTGATTTCCAAGGAATCATGGTCCTACATTGTAGAAACACCAAATCCTGAGAATGGAACATGTTACCCAGGGTATTTCGCCGACTATGAGGAACTGAGGGAGCAATTGAGTTCAGTATCTTCATTTGAGAGATTCGAAATA…
>AFO66147_Chile_2000
ATGAAAGCAAAACTACTAGTTCTGTTGTGTGCATTTACAACTACATATGCAGACACAATATGTATAGGCTACCATGCGAACAACTCAACTGACACTGTTGACACAGTACTTGAGAAGAACGTGACAGTGACACACTCTGTCAACCTACTTGAGGACAGTCACAACGGAAAACTATGCCGACTAAAAGGAACAGCCCCACTACAATTGGGTAATTGCAGCATTGCCGGATGGATCTTAGGAAATCCAGAATGCGAATCACTGTTTTCTAAGGAATCATGGTCCTACATTGCAGAAACACCAAACCCTAAAAATGGAACATGTTACCCAGGGTATTTCGCCGACTATGAGGAACTGAGGGAGCAATTGAGCTCAGTATCATCATTCGAGAGATTTGAAATA…
>AFJ78331_Malaysia_2000
ATGAAAGCAAAACTACTGGTCCTGTTATGTACATTTACAGCTACATATGCAGACACAATATGTATAGGCTACCATGCCAACAACTCAACCGACACTGTTGACACAGTACTTGAGAAGAATGTGACAGTGACACACTCTGTCAACCTACTTGAGGACAGTCACAATGGAAAACTATGTCTACTAAAAGGAATAGCCCCACTACAATTGGGTAATTGCAGCGTTGCCGGATGGATCTTAGGAAACCCAGAATGCGAATTACTGATTTCCAAGGAATCATGGTCCTACATTGTAGAAACACCAAATCCTGAGAATGGAACATGTTACCCAGGGTATTTCGCCGACTATGAGGAACTGAGGGAGCAATTGAGTTCAGTATCTTCATTTGAGAGATTCGAAATA…
>ABP49217_New_Zealand_2000
ATGAAAGTAAAACTACTGGTCCTGTTATGTACATTTACAGCTACATATGCAGACACAATATGTATAGGGTACCATGCCAACAACTCAACCGACACTGTTGACACAGTACTTGAGAAGAATGTGACAGTGACACACTCTGTCAACCTACTTGAGGACAGTCACAATGGAAAACTATGTCTACTAAAAGGAATAGCCCCACTACAATTGGGTAATTGCAGCGTTGCCGGATGGATCTTAGGAAACCCAGAATGCGAATTACTGATTTCCAAGGAATCATGGTCCTACATTGTAGAAACACCAAATCCTGAGAATGGAACATGTTACCCAGGGTATTTCGCCGACTATGAGGAACTGAGGGAGCAATTGAGTTCAGTATCTTCATTTGAGAGATTCGAAATA…
>ABD77928_New_Zealand_2000
ATGAAAGTAAAACTACTGGTCCTGTTATGTACATTTACAGCTACATATGCAGACACAATATGTATAGGGTACCATGCCAACAACTCAACCGACACTGTTGACACAGTACTTGAGAAGAATGTGACAGTGACACACTCTGTCAACCTACTTGAGGACAGTCACAATGGAAAACTATGTCTACTAAAAGGAATAGCCCCACTACAATTGGGTAATTGCAGCGTTGCCGGATGGATCTTAGGAAACCCAGAATGCGAATTACTGATTTCCAAGGAATCATGGTCCTACATTGTAGAAACACCAAATCCTGAGAATGGAACATGTTACCCAGGGTATTTCGCCGACTATGAGGAACTGAGGGAGCAATTGAGTTCAGTATCTTCATTTGAGAGATTCGAAATA…
>ABD95020_New_Zealand_2000
ATGAAAGTAAAACTACTGGTCCTGTTATGTACATTTACAGCTACATATGCAGACACAATATGTATAGGGTACCATGCCAACAACTCAACCGACACTGTTGACACAGTACTTGAGAAGAATGTGACAGTGACACACTCTGTCAACCTACTTGAGGACAGTCACAATGGAAAACTATGTCTACTAAAAGGAATAGCCCCACTACAATTGGGTAATTGCAGCGTTGCCGGATGGATCTTAGGAAACCCAGAATGCGAATTACTGATTTCCAAGGAATCATGGTCCTACATTGTAGAAACACCAAATCCTGAGAATGGAACATGTTACCCAGGGTATTTCGCCGACTATGAGGAACTGAGGGAGCAATTGAGTTCAGTATCTTCATTTGAGAGATTCGAAATA…
>ABD77730_New_Zealand_2000
ATGAAAGTAAAACTACTGGTCCTGTTATGTACATTTACAGCTACATATGCAGACACAATATGTATAGGGTACCATGCCAACAACTCAACCGACACTGTTGACACAGTACTTGAGAAGAATGTGACAGTGACACACTCTGTCAACCTACTTGAGGACAGTCACAATGGAAAACTATGTCTACTAAAAGGAATAGCCCCACTACAATTGGGTAATTGCAGCGTTGCCGGATGGATCTTGGGAAACCCAGAATGCGAATTACTGATTTCCAAGGAATCATGGTCCTACATTGTAGAAACACCAAATCCTGAGAATGGAACATGTTACCCAGGGTATTTCGCCGACTATGAGGAACTGAGGGAGCAATTGAGTTCAGTATCTTCATTTGAGAGATTCGAAATA…
>ABG80183_New_Zealand_2000
ATGAAAGTAAAACTACTGGTCCTGTTATGTACATTTACAGCTACATATGCAGACACAATATGTATAGGGTACCATGCCAACAACTCAACCGACACTGTTGACACAGTACTTGAGAAGAATGTGACAGTGACACACTCTGTCAACCTACTTGAGGACAGTCACAATGGAAAACTATGTCTACTAAAAGGAATAGCCCCACTACAATTGGGTAATTGCAGCGTTGCCGGATGGATCTTAGGAAACCCAGAATGCGAATTACTGATTTCCAAGGAATCATGGTCCTACATTGTAGAAACACCAAATCCTGAGAATGGAACATGTTACCCAGGGTATTTCGCCGACTATGAGGAACTGAGGGAGCAATTGAGTTCAGTATCTTCATTTGAGAGATTCGAAATA…
>ABI95217_New_Zealand_2000
ATGAAAGTAAAACTACTGGTCCTGTTATGTACATTTACAGCTACATATGCAGACACAATATGTATAGGGTACCATGCCAACAACTCAACCGACACTGTTGACACAGTACTTGAGAAGAATGTGACAGTGACACACTCTGTCAACCTACTTGAGGACAGTCACAATGGAAAACTATGTCTACTAAAAGGAATAGCCCCACTACAATTGGGTAATTGCAGCGTTGCCGGATGGATCTTAGGAAACCCAGAATGCGAATTACTGATTTCCAAGGAATCATGGTCCTACATTGTAGAAACACCAAATCCTGAGAATGGAACATGTTACCCAGGGTATTTCGCCGACTATGAGGAACTGAGGGAGCAATTGAGTTCAGTATCTTCATTTGAGAGATTCGAAATA…
>ABG88542_New_Zealand_2000
ATGAAAGTAAAACTACTGGTCCTGTTATGTACATTTACAGCTACATATGCAGACACAATATGTATAGGGTACCATGCCAACAACTCAACCGACACTGTTGACACAGTACTTGAGAAGAATGTGACAGTGACACACTCTGTCAACCTACTTGAGGACAGTCACAATGGAAAACTATGTCTACTAAAAGGAATAGCCCCACTACAATTGGGTAATTGCAGCGTTGCCGGATGGATCTTAGGAAACCCAGAATGCGAATTACTGATTTCCAAGGAATCATGGTCCTACATTGTAGAAACACCAAATCCTGAGAATGGAACATGTTACCCAGGGTATTTCGCCGACTATGAGGAACTGAGGGAGCAATTGAGTTCAGTATCTTCATTTGAGAGATTCGAAATA…
>ABV45849_New_Zealand_2000
ATGAAAGTAAAACTACTGGTCCTGTTATGTACATTTACAGCTACATATGCAGACACAATATGTATAGGGTACCATGCCAACAACTCAACCGACACTGTTGACACAGTACTTGAGAAGAATGTGACAGTGACACACTCTGTCAACCTACTTGAGGACAGTCACAATGGAAAACTATGTCTACTAAAAGGAATAGCCCCACTACAATTGGGTAATTGCAGCGTTGCCGGATGGATCTTAGGAAACCCAGAATGCGAATTACTGATTTCCAAGGAATCATGGTCCTACATTGTAGAAACACCAAATCCTGAGAATGGAACATGTTACCCAGGGTATTTCGCCGACTATGAGGAACTGAGGGAGCAATTGAGTTCAGTATCTTCATTTGAGAGATTCGAAATA…
>ABR28801_New_Zealand_2000
ATGAAAGTAAAACTACTGGTCCTGTTATGTACATTTACAGCTACATATGCAGACACAATATGTATAGGGTACCATGCCAACAACTCAACCGACACTGTTGACACAGTACTTGAGAAGAATGTGACAGTGACACACTCTGTCAACCTACTTGAGGACAGTCACAATGGAAAACTATGTCTACTAAAAGGAATAGCCCCACTACAATTGGGTAATTGCAGCGTTGCCGGATGGATCTTAGGAAACCCAGAATGCGAATTACTGATTTCCAAGGAATCATGGTCCTACATTGTAGAAACACCAAATCCTGAGAATGGAACATGTTATCCAGGGTATTTCGCCGACTATGAGGAACTGAGGGAGCAATTGAGTTCAGTATCTTCATTTGAGAGATTCGAAATA…
>ABS49976_New_Zealand_2000
ATGAAAGTAAAACTACTGGTCCTGTTATGTACATTTACAGCTACATATGCAGACACAATATGTATAGGGTACCATGCCAACAACTCAACCGACACTGTTGACACAGTACTTGAGAAGAATGTGACAGTGACACACTCTGTCAACCTACTTGAGGACAGTCACAATGGAAAACTATGTCTACTAAAAGGAATAGCCCCACTACAATTGGGTAATTGCAGCGTTGCCGGATGGATCTTAGGAAACCCAGAATGCGAATTACTGATTTCCAAGGAATCATGGTCCTACATTGTAGAAACACCAAATCCTGAGAATGGAACATGTTACCCAGGGTATTTCGCCGACTATGAGGAACTGAGGGAGCAATTGAGTTCAGTATCTTCATTTGAGAGATTCGAAATA…
>ABD95031_New_Zealand_2000
ATGAAAGTAAAACTACTGGTCCTGTTATGTACATTTACAGCTACATATGCAGACACAATATGTATAGGGTACCATGCCAACAACTCAACCGACACTGTTGACACAGTACTTGAGAAGAATGTGACAGTGACACACTCTGTCAACCTACTTGAGGACAGTCACAATGGAAAACTATGTCTACTAAAAGGAATAGCCCCACTACAATTGGGTAATTGCAGCGTTGCCGGATGGATCTTAGGAAACCCAGAATGCGAATTACTGATTTCCAAGGAATCATGGTCCTACATTGTAGAAACACCAAATCCTGAGAATGGAACATGTTACCCAGGGTATTTCACCGACTATGAGGAACTGAGGGAGCAATTGAGTTCAGTATCTTCATTTGAGAGATTCGAAATA…
>ABA08486_USA_2000
ATGAAAGCAAAACTACTGGTCCTGTTATGTACATTTACAGCTACATACGCAGACACAATATGTATAGGCTACCATGCCAACAACTCAACCGACACTGTTGACACAGTACTTGAGAAGAATGTGACAGTGACACACTCTGTCAACCTACTTGAGGACAGTCACAATGGAAAACTATGTCTACTAAAAGGAATAGCCCCACTACAATTGGGTAATTGCAGCGTTGCCGGATGGATCTTAGGAAACCCAGAATGCGAATTACTGATTTCCAAGGAATCATGGTCCTACATTGTAGAAACACCAAATCCCGAGAATGGAACATGTTACCCAGGGTATTTCGCCGATTATGAGGAACTGAGGGAGCAATTGAGTTCAGTATCTTCATTTGAGAGATTCGAAATA…
>ABD62061_Japan_2001
ATGAAAGCAAAACTACTAGTCCTGTTATGTACATTTACAGCTACTTATGCCAACACAATATGTATAGGCTACCATGCCAACAACTCAACCGACACTGTTGACACAGTACTTGAGAAGAATGTGACAGTGACACACTCTGTCAACCTACTTGAGGACAGTCACAATGGAAAACTATGTCTACTAAAAGGAATAGCCCCACTACAATTGGGTAATTGCAGCGTTGCCGGATGGATCTTAGGAAACCCAGAATGCGAATTACTGATTTCCAAGGAATCATGGTCCTACATTGTAGAAACACCAAATCCTGAGAATGGAACATGTTACCCAGGGTATTTCGCCGACTATGAGGAACTGAGGGAGCAATTGAGTTCAGTATCTTCATTTGAGAGGTTCGAAATA…
>ABW81508_Denmark_2001
ATGAAAGTAAAACTACTGGTCCTGTTATGTACATTTACAGCTACATATGCAGACACAATATGTATAGGCTACCATGCCAACAACTCAACCGACACTGTTGACACAGTACTTGAGAAGAATGTGACAGTGACACACTCTGTCAACCTACTTGAGGACAGTCACAATGGAAAACTATGTCTACTAAAAGGAATAGCCCCACTACAATTGGGTAATTGCAGCGTTGCCGGATGGATCTTAGGAAACCCAGAATGCGAATTACTGATTTCCAAGGAATCATGGTCCTACATTGTAGAAACACCAAATCCTGAGAATGGAACATGTTACCCAGGGTATTTCGCCGACTATGAGGAACTGAGGGAGCAATTGAGTTCAGTATCTTCATTTGAGAGGTTCGAAATA…
>ABW81510_Denmark_2001
ATGAAAGCAAAACTACTGGTCCTGTTATGTACATTTACAGCTACATACGCAGACACAATATGTATAGGCTACCATGCCAACAACTCAACCGACACTGTTGACACAGTACTTGAGAAGAATGTGACAGTGACACACTCTGTCAACCTACTTGAGGACAGTCACAATGGAAAACTATGTCTACTAAAAGGAATAGCCCCACTACAATTGGGTAATTGCAGCGTTGCCGGATGGATCTTAGGAAACCCAGAATGCGAATTACTGATTTCCAAGGAATCATGGTCCTACATTGTAGAAACACCAAATCCCGAGAATGGAACATGTTACCCAGGGTATTTCGCCGACTATGAGGAACTGAGGGAGCAATTGAGTTCAGTATCTTCATTTGAGAGATTCGAAATA…
>ABO32959_USA_2001
ATGAAAGCAAAACTACTGGTCCTGTTATGTACATTTACAGCTACATACGCAGACACAATATGTATAGGCTACCATGCCAACAACTCAACCGACACTGTTGACACAGTACTTGAGAAGAATGTGACAGTGACACACTCTGTCAACCTACTTGAGGACAGTCACAATGGAAAACTATGTCTACTAAAAGGAATAGCCCCACTACAATTGGGTAATTGCAGCGTTGCCGGATGGATCTTAGGAAACCCAGAATGCGAATTACTGATTTCCAAGGAATCATGGTCCTACATTGTAGAAACACCAAATCCTGAGAATGGAACATGTTACCCAGGGTATTTCGCTGACTATGAGGAACTGAGGGAGCAATTGAGTTCAGTATCTTCATTTGAGAGATTCGAAATA…
>AEX33343_Viet_Nam_2001
ATGAAAGTAAAACTACTGGTCCTGTTATGTACATTTACAGCTACATATGCAGACACAATATGTATAGGCTACCATGCCAACAACTCAACCGACACTGTTGACACAGTACTTGAGAAGAATGTGACAGTGACACACTCTGTCAACCTACTTGAGGACAGTCACAATGGAAAACTATGTCTACTAAAAGGAATAGCCCCACTACAATTGGGTAATTGCAGCGTTGCCGGATGGATCTTAGGAAACCCAGAATGCGAATTACTGATTTCCAAGGAATCATGGTCCTACATTGTAGAAACACCAGATCCTGAGAATGGAACATGTTACCCAGGGTATTTCGCCGACTATGAGGAACTGAGGGAGCAATTGAGTTCAGTATCTTCATTTGAGAGATTCGAAATA…
>ABE11679_New_Zealand_2001
ATGAAAGTAAAACTACTGGTCCTGTTATGTACATTTACAGCTACATATGCAGACACAATATGTATAGGCTACCATGCCAACAACTCAACCGACACTGTTGACACAGTACTTGAGAAGAATGTGACAGTGACACACTCTGTCAACCTACTTGAGGACAGTCACAATGGAAAACTATGTCTACTAAAAGGAATAGCCCCACTACAATTGGGTAATTGCAGCGTTGCCGGATGGATCTTAGGAAACCCAGAATGCGAATTACTGATTTCCAAGGAATCATGGTCCTACATTGTAGAAACACCAAATCCTGAGAATGGAACATGTTACCCAGGGTATTTCGCCGACTATGAGGAACTGAGGGAGCAATTGAGTTCAGTATCTTCATTTGAGAGGTTCGAAATA…
>ABB79990_USA_2001
ATGAAAGCAAAACTACTGGTCCTGTTATGTACATTTACAGCTACATACGCAGACACAATATGTATAGGCTACCATGCCAACAACTCAACAGACACTGTTGACACAGTACTTGAGAAGAATGTGACAGTGACACACTCTGTCAACCTACTTGAGGACAGTCACAATGGAAAACTATGTCTACTAAAAGGAATAGCCCCACTACAATTGGGTAATTGCAGCGTTGCCGGATGGATCTTAGGAAACCCAGAATGCGAATTACTGATTTCCAAGGAATCATGGTCCTACATTGTAGAAACACCAAATCCCGAGAATGGAACATGTTACCCAGGGTATTTCGCCGACTATGAGGAACTGAGGGAGCAATTGAGTTCAGTATCTTCATTTGAGAGATTCGAAATA…
>ABC40533_USA_2001
ATGAAAGCAAAACTACTGGTCCTGTTATGTACATTTACAGCTACATACGCAGACACAATATGTATAGGCTACCATGCCAACAACTCAACCGACACTGTTGACACAGTACTTGAGAAGAATGTGACAGTGACACACTCTGTCAACCTACTTGAGGACAGTCACAATGGAAAACTATGTCTACTAAAAGGAATAGCCCCACTACAATTGGGTAATTGCAGCGTTGCCGGATGGATCTTAGGAAACCCAGAATGCGAATTACTGATTTCCAAGGAATCATGGTCCTACATTGTAGAAACACCAAATCCCGAGAATGGAACATGTTACCCAGGGTATTTCGCCGACTATGAGGAACTGAGGGAGCAATTGAGTTCAGTATCTTCATTTGAGAGATTCGAAATA…
>ABA87091_USA_2001
ATGAAAGCAAAACTACTGGTCCTGTTATGTACATTTACAGCTACATACGCAGACACAATATGTATAGGCTACCATGCCAACAACTCAACCGACACTGTTGACACAGTACTTGAGAAGAATGTGACAGTGACACACTCTGTCAACCTACTTGAGGACAGTCACAATGGAAAACTATGTCTACTAAAAGGAATAGCCCCACTACAATTGGGTAATTGCAGCGTTGCCGGATGGATCTTAGGAAACCCAGAATGCGAATTACTGATTTCCAAGGAATCATGGTCCTACATTGTAGAAACACCAAATCCCGAGAATGGAACATGTTACCCAGGGTATTTCGCCGACTATGAGGAACTGAGGGAGCAATTGAGTTCAGTATCTTCATTTGAGAGATTCGAAATA…
>ABA87045_USA_2001
ATGAAAGCAAAACTACTGGTCCTGTTATGTACATTTACAGCTACATACGCAGACACAATATGTATAGGCTACCATGCCAACAACTCAACAGACACTGTTGACACAGTACTTGAGAAGAATGTGACAGTGACACACTCTGTCAACCTACTTGAGGACAGTCACAATGGAAAACTATGTCTACTAAAAGGAATAGCCCCACTACAATTGGGTAATTGCAGCGTTGCCGGATGGATCTTAGGAAACCCAGAATGCGAATTACTGATTTCCAAGGAATCATGGTCCTACATTGTAGAAACACCAAATCCCGAGAATGGAACATGTTACCCAGGGTATTTCGCCGACTATGAGGAACTGAGGGAGCAATTGAGTTCAGTATCTTCATTTGAGAGATTCGAAATA…
>ABB02936_USA_2001
ATGAAAGCAAAACTACTGGTCCTGTTATGTACATTTACAGCTACATACGCAGACACAATATGTATAGGCTACCATGCCAACAACTCAACCGACACTGTTGACACAGTACTTGAGAAGAATGTGACAGTGACACACTCTGTCAACCTACTTGAGGACAGTCACAATGGAAAACTATGTCTACTAAAAGGAATAGCCCCACTACAATTGGGTAATTGCAGCGTTGCCGGATGGATCTTAGGAAACCCAGAATGCGAATTACTGATTTCCAAGGAATCATGGTCCTACATTGTAGAAACACCAAATCCCGAGAATGGAACATGTTACCCAGGGCATTTCGCCGACTATGAGGAACTGAGGGAGCAATTGAGTTCAGTATCTTCATTTGAGAGATTCGAAATA…
>ABF82874_New_Zealand_2001
ATGAAAGCAAAACTACTGGTCCTGTTATGTACATTTACAGCTACATACGCAGACACAATATGTATAGGCTACCATGCCAACAACTCAACCGACACTGTTGACACAGTACTTGAGAAGAATGTGACAGTGACACACTCTGTCAACCTACTTGAGGACAGTCACAATGGAAAACTATGTCTACTAAAAGGAATAGCCCCACTACAATTGGGTAATTGCAGCGTTGCCGGATGGATCTTAGGAAACCCAGAATGCGAATTACTGATTTCCAAGGAATCATGGTCCTACATTGTAGAAACACCAAATCCCGAGAATGGAACATGTTACCCAGGGTATTTCGCCGACTATGAGGAACTGAGGGAGCAATTGAGTTCAGTATCTTCATTTGAGAGATTCGAAATA…
>ABF82885_New_Zealand_2001
ATGAAAGCAAAACTACTGGTCCTGTTATGTACATTTACAGCTACATACGCAGACACAATATGTATAGGCTACCATGCCAACAACTCAACCGACACTGTTGACACAGTACTTGAGAAGAATGTGACAGTGACACACTCTGTCAACCTACTTGAGGACAGTCACAATGGAAAACTATGTCTACTAAAAGGAATAGCCCCACTACAATTGGGTAATTGCAGCGTTGCCGGATGGATCTTAGGAAACCCAGAATGCGAATTACTGATTTCCAAGGAATCATGGTCCTACATTGTAGAAACACCAAATCCCGAGAATGGAACATGTTACCCAGGGTATTTCGCCGACTATGAGGAACTGAGGGAGCAATTGAGTTCAGTATCTTCATTTGAGAGATTCGAAATA…
>ABO38032_Australia_2001
ATGAAAGTAAAACTACTGGTCCTGCTATGTACATTTACAGCTACATATGCAGACACAATATGTATAGGCTACCATGCCAACAACTCAACCGACACTGTTGACACAGTGCTTGAGAAGAATGTGACAGTGACACACTCTGTCAACCTACTTGAGGACAGTCACAATGGAAAACTATGTCTACTAAAAGGAATAGCCCCACTACAATTGGGTAATTGCAGCGTTGCCGGATGGATCTTAGGAAACCCAGAATGCGAATTACTGATTTCCAAGGAATCATGGTCCTACATTGTAGAAACACCAGATCCTGAGAATGGAACATGTTACCCAGGGTATTTCGCCGACTATGAGGAACTGAGGGAGCAATTGAGTTCAGTATCTTCATTTGAGAGATTCGAAATA…
>ABD95075_New_Zealand_2001
ATGAAAGCAAAACTACTGGTCCTGTTATGTACATTTACAGCTACATACGCAGACACAATATGTATAGGCTACCATGCCAACAACTCAACCGACACTGTTGACACAGTACTTGAGAAGAATGTGACAGTGACACACTCTGTCAACCTACTTGAGGACAGTCACAATGGAAAACTATGTCTACTAAAAGGAATAGCCCCACTACAATTGGGTAATTGCAGCGTTGCCGGATGGATCTTAGGAAACCCAGAATGCGAATTACTGATTTCCAAGGAATCATGGTCCTACATTGTAGAAACACCAAATCCCGAGAATGGAACATGTTACCCAGGGTATTTCGCCGACTATGAGGAACTGAGGGAGCAATTGAGTTCAGTATCTTCATTTGAGAGATTCGAAATA…
>ABN51143_Australia_2001
ATGAAAGCAAAACTACTGGTCCTGTTATGTACATTTACAGCCACATACGCAGACACAATATGTATAGGCTACCATGCCAACAACTCAACCGACACTGTTGACACAGTACTTGAGAAGAATGTGACAGTGACACACTCTGTCAACCTACTTGAGGACAGTCACAATGGAAAACTATGTCTACTAAAAGGAATAGCCCCACTACAATTGGGTAATTGCAGCGTTGCCGGATGGATCTTAGGAAACCCAGAATGCGAATTACTGATTTCCAAGGAATCATGGTCCTACATTGTAGAAACACCAAATCCCGAGAATGGAACATGTTACCCAGGGTATTTCGCCGACTATGAGGAACTGAGGGAGCAATTGAGTTCAGTATCTTCATTTGAGAGATTCGAAATA…
>ABF47583_New_Zealand_2001
ATGAAAGCAAAACTACTGGTCCTGTTATGTACATTTACAGCTACATACGCAGACACAATATGTATAGGCTACCATGCCAACAACTCAACCGACACTGTTGACACAGTACTTGAGAAGAATGTGACAGTGACACACTCTGTCAACCTACTTGAGGACAGTCACAATGGAAAACTATGTCTACTAAAAGGAATAGCCCCACTACAATTGGGTAATTGCAGCGTTGCCGGATGGATCTTAGGAAACCCAGAATGCGAATTACTGATTTCCAAGGAATCATGGTCCTACATTGTAGAAACACCAAATCCCGAGAATGGAACATGTTACCCAGGGTATTTCGCCGACTATGAGGAACTGAGGGAGCAATTGAGTTCAGTATCTTCATTTGAGAGATTCGAAATA…
>ABE11845_New_Zealand_2001
ATGAAAGCAAAACTACTGGTCCTGTTATGTACATTTACAGCTACATACGCAGACACAATATGTATAGGCTACCATGCCAACAACTCAACCGACACTGTTGACACAGTACTTGAGAAGAATGTGACAGTGACACACTCTGTCAACCTACTTGAGGACAGTCACAATGGAAAACTATGTCTACTAAAAGGAATAGCCCCACTACAATTGGGTAATTGCAGCGTTGCCGGATGGATCTTAGGAAACCCAGAATGCGAATTACTGATTTCCAAGGAATCATGGTCCTACATTGTAGAAACACCAAATCCCGAGAATGGAACATGTTACCCAGGGTATTTCGCCGACTATGAGGAACTGAGGGAGCAATTGAGTTCAGTATCTTCATTTGAGAGATTCGAAATA…
>ABD95295_New_Zealand_2001
ATGAAAGCAAAACTGCTGGTCCTGTTATGTACATTTACAGCTACATACGCAGACACAATATGCATAGGCTACCATGCCAACAACTCAACCGACACTGTTGACACAGTACTTGAGAAGAATGTGACAGTGACACACTCTGTCAACCTACTTGAGGACAGTCACAATGGAAAACTATGTCTACTAAAAGGAATAGCCCCACTACAATTGGGTAATTGCAGCGTTGCCGGATGGATCTTAGGAAACCCAGAATGCGAATTACTGATTTCCAAGGAATCATGGTCCTACATTGTAGAAACACCAAATCCCGAGAATGGAACATGTTACCCAGGGTATTTCGCCGACTATGAGGAACTGAGGGAGCAATTGAGTTCAGTATCTTCATTTGAGAGATTCGAAATA…
>ABO38329_Australia_2001
ATGAAAGCAAAACTACTGGTCCTGTTATGTACATTTACAGCTACATACGCAGACACAATATGTATAGGCTACCATGCCAACAACTCAACCGACACTGTTGACACAGTACTTGAGAAGAATGTGACAGTGACACACTCTGTCAACCTACTTGAGGACAGTCACAATGGAAAACTATGTCTACTAAAAGGAATAGCCCCACTACAATTGGGTAATTGCAGCGTTGCCGGATGGATCTTAGGAAACCCAGAATGCGAATTACTGATTTCCAAGGAATCATGGTCCTACATTGTAGAAACACCAAATCCCGAGAATGGAACATGTTACCCAGGGTATTTCGCCGACTATGAGGAACTGAGGGAGCAATTGAGTTCAGTATCTTCATTTGAGAGATTCGAAATA…
>ABB51962_Taiwan_2002
ATGAAAGCAAAACTACTGGTCCTGTTATGTACATTTACAGCTACATACGCAGACACAATATGTATAGGCTACCATGCCAACAACTCAACCGACACTGTTGACACAGTACTTGAGAAGAATGTGACAGTGACACACTCTGTCAACCTACTTGAGGACAGTCACAATGGAAAACTATGTCTACTAAAAGGAATAGCCCCACTACAATTGGGTAATTGCAGCGTTGCCGGATGGATCTTAGGAAACCCAGAATGCGAATTACTGATTTCCAAGGAATCATGGTCCTACATTGTAGAAACACCAAATCCCGAGAATGGAACATGTTACCCAGGGTATTTCGCCGACTATGAGGAACTGAGGGAGCAATTGAGTTCAGTATCTTCATTTGAAAGATTCGAAATA…
>ACA96508_Hong_Kong_2002
ATGAAAGCAAAACTACTGGTCCTGTTATGTACATTTACAGCTACATACGCAGACACAATATGTATAGGCTACCATGCCAACAACTCAACCGACACTGTTGACACAGTACTTGAGAAGAATGTGACAGTGACACACTCTGTCAACCTACTTGAGGACAGTCACAATGGAAAACTATGTCTACTAAAAGGAATAGCCCCACTACAATTGGGTAATTGCAGCGTTGCCGGATGGATCTTAGGAAACCCAGAATGCGAATTACTGATTTCCAAGGAATCATGGTCCTACATTGTAGAAACACCAAATCCCGAGAATGGAACATGTTACCCAGGGTATTTCGCCGACTATGAGGAACTGAGGGAGCAATTGAGTTCAGTATCTTCATTTGAGAGATTCGAAATA…
>AFQ90530_China_2002
ATGAAAGTAAAACTACTGGTCCTGTTATGTACATTTACAGCTACATATGCAGACACAATATGTATAGGCTACCATGCCAACAACTCAACCGACACTGTTGACACAGTACTTGAGAAAAATGTGACAGTGACACACTCTGTCAACTTACTTGAGGACAGTCACAATGGAAAACTATGTCTACTAAAAGGAATAGCCCCACTACAATTGGGTAATTGCAGCGTTGCCGGATGGATCTTAGGAAACCCAGAATGCGAATTACTGATTTCCAAGGAATCATGGTCCTACATTGTAGAAACACCAAATCCTGAGAATGGAACATGTTACCCAGGGTATTTCGCCGACTATGAGGAACTGAGGGAGCAATTGAGTTCAGTATCTTCATTTGAGAGGTTCGAAATA…
>ADY04727_Taiwan_2002
ATGAAAGCAAAACTACTGGTCCTGTTATGTACATTTACAGCTACATACGCAGACACAATATGTATAGGCTACCATGCCAACAACTCAACCGACACTGTTGACACAGTACTTGAGAAGAATGTGACAGTGACACACTCTGTCAACCTACTTGAGGACAGTCACAATGGAAAACTATGTCTACTAAAAGGAATAGCCCCACTACAATTGGGTAATTGCAGCGTTGCCGGATGGATCTTAGGAAACCCAGAATGCGAATTACTGATTTCCAAGGAATCATGGTCCTACATTGTAGAAACACCAAATCCCGAGAATGGAACATGTTACCCAGGGTATTTCGCCGACTATGAGGAACTGAGGGAGCAATTGAGTTCAGTATCTTCATTTGAGAGATTCGAAATA…
>AEX33354_Viet_Nam_2002
ATGAAAGTAAAACTACTGGTCCTGTTATGTATATTTACAGCTACATATGCAGACACAATATGTATAGGCTACCATGCCAACAACTCAACCGACACTGTTGACACAGTACTTGAGAAGAATGTGACAGTGACACACTCTGTCAACCTACTTGAGGACAGTCACAATGGAAAACTATGTCTACTAAAAGGAATAGCCCCACTACAATTGGGTAATTGCAGCGTTGCCGGATGGATCTTAGGAAACCCAGAATGCGAATTACTGATTTCCAAGGAATCATGGTCCTACATTGTAGAAACACCAAATCCTGAGAATGGAACATGTTACCCAGGTTATTTCGCCGACTATGAGGAACTGAGGGAGCAATTGAGTTCAGTATCTTCATTTGAGAGGTTCGAAATA…
>AEX33365_Viet_Nam_2002
ATGAAAGTAAAACTACTGGTCCTGTTATGTACATTTACAGCTACATATGCAGACACAATATGTATAGGCTACCATGCCAACAACTCAACCGACACTGTTGACACAGTACTTGAGAAGAATGTGACAGTGACACACTCTGTCAACCTACTTGAGGACAGTCACAATGGAAAACTATGTCTACTAAAAGGAATAGCCCCACTACAATTGGGTAATTGCAGCGTTGCCGGATGGATCTTAGGAAACCCAGAATGCGAATTACTGATTTCCAAGGAATCATGGTCCTACATTGTAGAAACACCAAATCCTGAGAATGGAACATGTTACCCAGGGTATTTCGCCGACTATGAGGAACTGAGGGAGCAATTGAGTTCAGTATCTTCATTTGAGAGGTTCGAAATA…
>AFO66191_Russia_2002
ATGAAAGCAAAACTACTGGTCCTGTTATGTACATTTACAGCTACATACGCAGACACAATATGTATAGGCTACCATGCCAACAACTCAACCGACACTGTTGACACAGTACTTGAGAAGAATGTGACAGTGACACACTCTGTCAACCTACTTGAGGACAGTCACAATGGAAAACTATGTCTACTAAAAGGAATAGCCCCACTACAATTGGGTAATTGCAGCGTTGCCGGATGGATCTTAGGAAACCCAGAATGCGAATTACTGATTTCCAAGGAATCATGGTCCTACATTGTAGAAACACCAAATCCCGAGAATGGAACATGTTACCCAGGGTATTTCGCCGACTATGAGGAACTGAGGGAGCAATTGAGTTCAGTATCTTCATTTGAGAGATTCGAAATA…
>AFO66213_China_2002
ATGAAAGTAAAACTACTGGTCCTGTTATGTACATTTACAGCTACATATGCAGACACAATATGTATAGGCTACCATGCCAACAACTCAACCGACACTGTTGACACAGTACTTGAGAAAAATGTGACAGTGACACACTCTGTCAACTTACTTGAGGACAGTCACAATGGAAAACTATGTCTACTAAAAGGAATAGCCCCACTACAATTGGGTAATTGCAGCGTTGCCGGATGGATCTTAGGAAACCCAGAATGCGAATTACTGATTTCCAAGGAATCATGGTCCTACATTGTAGAAACACCAAATCCTGAGAATGGAACATGTTACCCAGGGTATTTCGCCGACTATGAGGAACTGAGGGAGCAATTGAGTTCAGTATCTTCATTTGAGAGGTTCGAAATA…
>ACR15315_Taiwan_2002
ATGAAAGCAAAACTACTGGTCCTGTTATGTACATTTACAGCTACATACGCAGACACAATATGTATAGGCTACCATGCCAACAACTCAACCGACACTGTTGACACAGTACTTGAGAAGAATGTGACAGTGACACACTCTGTCAACCTACTTGAGGACAGTCACAATGGAAAACTATGTCTACTAAAAGGAATAGCCCCACTACAATTGGGTAATTGCAGCGTTGCCGGATGGATCTTAGGAAACCCAGAATGCGAATTACTGATTTCCAAGGAATCATGGTCCTACATTGTAGAAACACCAAATCCCGAGAATGGAACATGTTACCCAGGGTATTTCGCCGACTATGAGGAACTGAGGGAGCAATTGAGTTCAGTATCTTCATTTGAGAGATTCGAAATA…
>ACR15326_Taiwan_2002
ATGAAAGCAAAACTACTGGTCCTGTTATGTACATTTACAGCTACATACGCAGACACAATATGTATAGGCTACCATGCCAACAACTCAACCGACACTGTTGACACAGTACTTGAGAAGAATGTGACAGTGACACACTCTGTCAACCTACTTGAGGACAGTCACAATGGAAAACTATGTCTACTAAAAGGAATAGCCCCACTACAATTGGGTAATTGCAGCGTTGCCGGATGGATCTTAGGAAACCCAGAATGCGAATTACTGATTTCCAAGGAATCATGGTCCTACATTGTAGAAACACCAAATCCCGAGAATGGAACATGTTACCCAGGGTATTTCGCCGACTATGAGGAACTGAGGGAGCAATTGAGTTCAGTATCTTCATTTGAGAGATTCGAAATA…
>ACR15216_Taiwan_2002
ATGAAAGCAAAACTACTGGTCCTGTTATGTACATTTACAGCTACATACGCAGACACAATATGTATAGGCTACCATGCCAACAACTCAACCGACACTGTTGACACAGTACTTGAGAAGAATGTGACAGTGACACACTCTGTCAACCTACTTGAGGACAGTCACAATGGAAAACTATGTCTACTAAAAGGAATAGCCCCACTACAATTGGGTAATTGCAGCGTTGCCGGATGGATCTTAGGAAACCCAGAATGCGAATTACTGATTTCCAAGGAATCATGGTCCTACATTGTAGAAACACCAAATCCCGAGAATGGAACATGTTACCCAGGGTATTTCGCCGACTATGAGGAACTGAGGGAGCAATTGAGTTCAGTATCTTCATTTGAGAGATTCGAAATA…
>BAG28217_Japan_2002
ATGAAAGCAAAACTACTGGTCCTGTTATGTACATTTACAGCTACATACGCAGACACAATATGTATAGGCTACCATGCCAACAACTCAACCGACACTGTTGACACAGTACTTGAGAAGAATGTGACAGTGACACACTCTGTCAACCTACTTGAGGACAGTCACAATGGAAAACTATGTCTACTAAAAGGAATAGCCCCACTACAATTGGGTAATTGCAGCGTTGCCGGATGGATCTTAGGAAACCCAGAATGCGAATTACTGATTTCCAAGGAATCATGGTCCTACATTGTAGAAACACCAAATCCCGAGAATGGAACATGTTACCCAGGGTATTTCGCCGACTATGAGGAACTGAGGGAGCAATTGAGTTCAGTATCTTCATTTGAGAGATTCGAAATA…
>BAG28221_Japan_2002
ATGAAAGCAAAGCTACTGGTCCTGTTATGTACATTTACAGCTACATACGCAGACACAATATGTATAGGCTACCATGCCAACAACTCAACCGACACTGTTGACACAGTACTTGAGAAGAATGTGACAGTGACACACTCTGTCAACCTACTTGAGGACAGTCACAATGGAAAACTATGTCTACTAAAAGGAATAGCCCCACTACAATTGGGTAATTGCAGCGTTGCCGGATGGATCTTAGGAAACCCAGAATGCGAATTACTGATTTCCAAGGAATCATGGTCCTACATTGTAGAAACACCAAATCCCGAGAATGGAACATGTTACCCAGGGTATTTCGCCGACTATGAGGAACTGAGGGAGCAATTGAGTTCAGTATCTTCATTTGAGAGATTCGAAATA…
>ABB82216_USA_2002
ATGAAAGTAAAACTACTGGTCCTGTTATGTACATTTACAGCTACATATGCAGACACAATATGTATAGGCTACCATGCCAACAACTCAACCGACACTGTTGACACAGTACTTGAGAAGAATGTGACAGTGACACACTCTGTCAACCTACTTGAGGACAGTCACAATGGAAAACTATGTCTACTAAAAGGAATAGCCCCACTACAATTGGGTAATTGCAGCGTTGCCGGATGGATCTTAGGAAACCCAGAATGCGAATTGCTGATTTCCAAGGAATCATGGTCCTACATTGTAGAAACACCAAATCCTGAGAATGGAACATGTTACCCAGGGTATTTCGCCGACTATGAGGAACTGAGGGAGCAATTGAGTTCAGTATCTTCATTTGAGAGGTTCGAAATA…
>ABA87080_USA_2002
ATGAAAGTAAAACTACTGGTCCTGTTATGTACATTTACAGCTACATATGCAGACACAATATGTATAGGCTACCATGCCAACAACTCAACCGACACTGTTGACACAGTACTTGAGAAGAATGTGACAGTGACACACTCTGTCAACCTACTTGAGGACAGTCACAATGGAAAACTATGTCTACTAAAAGGAATAGCCCCACTACAATTGGGTAATTGCAGCGTTGCCGGATGGATCTTAGGAAACCCAGAATGCGAATTACTGATTTCCAAGGAATCATGGTCCTACATTATAGAAACACCAAATCCTGAGAATGGAACATGTTACCCAGGGTATTTCGCCGACTATGAGGAACTGAGGGAGCAATTGAGTTCAGTATCTTCATTTGAGAGGTTCGAAATA…
>AAZ83253_USA_2002
ATGAAAGTAAAACTACTGGTTCTGTTATGTACATTTACAGCTACATATGCAGACACAATATGTATAGGCTACCATGCCAACAACTCAACCGACACTGTTGACACAGTACTTGAGAAGAATGTGACAGTGACACACTCTGTCAACCTACTTGAGGACAGTCACAATGGAAAACTATGTCTACTAAAAGGAATAGCCCCACTACAATTGGGTAATTGCAGCGTTGCCGGATGGATCTTAGGAAACCCAGAATGCGAATTACTGATTTCCAAGGAATCATGGTCCTACATTGTAGAAACACCAAATCCTGAAAATGGAACATGTTACCCAGGGTATTTCGCCGACTATGAGGAACTGAGGGAGCAATTGAGTTCAGTATCTTCATTTGAGAGGTTCGAAATA…
>ABM67051_USA_2003
ATGAAAGTAAAACTACTGGTTCTGTTATGTACATTTACAGCTACATATGCAGACACAATATGTATAGGCTACCATGCCAACAACTCAACCGACACTGTTGACACAGTACTTGAGAAGAATGTGACAGTGACACACTCTGTCAACCTACTTGAGGACAGTCACAATGGAAAACTATGTCTACTAAAAGGAATAGCCCCACTACAATTGGGTAATTGCAGCGTTGCCGGATGGATCTTAGGAAACCCAGAATGCGAATTACTGATTTCCAAGGAATCATGGTCCTACATTGTAGAAACACCAAATCCTGAGAATGGAACATGTTACCCAGGGTATTTCGCCGACTATGAGGAACTGAGGGAGCAATTGAGTTCAGTATCTTCATTTGAGAGGTTCGAAATA…
>AFO66224_New_Zealand_2003
ATGAAAGTAAAACTACTGGTTCTGTTATGTACATTTACAGCTACATATGCAGACACAATATGTATAGGCTACCATGCCAACAACTCAACCGACACTGTTGACACAGTACTTGAGAAGAATGTGACAGTGACACACTCTGTCAACCTACTTGAGGACAGTCACAATGGAAAACTATGTCTACTAAAAGGAATAGCCCCACTACAATTGGGTAATTGCAGCGTTGCCGGATGGATCTTAGGAAACCCAGAATGCGAATTACTGATTTCCAAGGAATCATGGTCCTACATTGTAGAAACACCAAATCCTGAGAATGGAACATGTTACCCAGGGTATTTCGCCGACTATGAGGAACTGAGGGAGCAATTGAGTTCAGTATCTTCATTTGAGAGGTTCGAAATA…
>ABA12707_USA_2003
ATGAAAGTAAAACTACTGGTTCTGTTATGTACATTTACAGCTACATATGCAGACACAATATGTATAGGCTACCATGCCAACAACTCAACCGACACTGTTGACACAGTACTTGAGAAGAATGTGACAGTGACACACTCTGTCAACCTACTTGAGGACAGTCACAATGGAAAACTATGTCTACTAAAAGGAATAGCCCCACTACAATTGGGTAATTGCAGCGTTGCCGGATGGATCTTAGGAAACCCAGAATGCGAATTACTGATTTCCAAGGAATCATGGTCCTACATTGTAGAAACACCAAATCCTGAGAATGGAACATGTTACCCAGGGTATTTCGCCGACTATGAGGAACTGAGGGAGCAATTGAGTTCAGTATCTTCATTTGAGAGGTTCGAAATA…
>ABD60779_USA_2003
ATGAAAGTAAAACTACTGGTTCTGTTATGTACATTTACAGCTACATATGCAGACACAATATGTATAGGCTACCATGCCAACAACTCAACCGACACTGTTGACACAGTACTTGAGAAGAATGTGACAGTGACACACTCTGTCAACCTACTTGAGGACAGTCACAATGGAAAACTATGTCTACTAAAAGGAATAGCCCCACTACAATTGGGTAATTGCAGCGTTGCCGGATGGATCTTAGGAAACCCAGAATGCGAATTACTGATTTCCAAGGAATCATGGTCCTACATTGTAGAAACACCAAATCCTGAAAATGGAACATGTTACCCAGGGTATTTCGCCGACTATGAGGAACTGAGGGAGCAATTGAGTTCAGTATCTTCATTTGAGAGGTTCGAAATA…
>ABB03123_USA_2003
ATGAAAGTAAAACTACTGGTTCTGTTATGTACATTTACAGCTACATATGCAGACACAATATGTATAGGGTACCATGCCAACAACTCAACCGACACTGTTGACACAGTACTTGAGAAGAATGTGACAGTGACACACTTTGTCAACCTACTTGAGGACAGTCACAATGGAAAACTATGTCTACTAAAAGGAATAGCCCCACTACAATTGGGTAATTGCAGCGTTGCCGGATGGATCTTAGGAAACCCAGAATGCGAATTACTGATTTCCAAGGAATCATGGTCCTACATTGTAGAAACACCAAATCCTGAGAATGGAACATGTTACCCAGGGTATTTCGCCGACTATGAGGAACTGAGGGAGCAATTGAGTTCAGTATCTTCATTTGAGAGGTTCGAAATA…
>ABI96103_USA_2003
ATGAAAGTAAAACTACTGGTTCTGTTATGTACATTTACAGCTACATATGCAGACACAATATGTATAGGCTACCATGCCAACAACTCAACCGACACTGTTGACACAGTACTTGAGAAGAATGTGACAGTGACACACTCTGTCAACCTACTTGAGGACAGTCACAATGGAAAACTATGTCTACTAAAAGGAATAGCCCCACTACAATTGGGTAATTGCAGCGTTGCCGGATGGATCTTAGGAAACCCAGAATGCGAATTACTGATTTCCAAGGAATCATGGTCCTACATTGTAGAAACACCAAATCCTGAGAATGGAACATGTTACCCAGGGTATTTCGCCGACTATGAGGAACTGAGGGAGCAATTGAGTTCAGTATCTTCATTTGAGAGGTTCGAAATA…
>AEX34572_Viet_Nam_2003
ATGAAAGTAAAACTACTGGTCCTGTTATGTATATTTACAGCTACATATGCAGACACAATATGTATAGGCTACCATGCCAACAACTCAACCGACACTGTTGACACAGTACTTGAGAAGAATGTGACAGTGACACACTCTGTCAACCTACTTGAGGACAGTCACAATGGAAAACTATGTCTACTAAAAGGAATAGCCCCACTACAATTGGGTAATTGCAGCGTTGCCGGATGGATCTTAGGAAACCCAGAATGCGAATTACTGATTTCCAAGGAATCATGGTCCTACATTGTAGAAACACCAAATCCTGAGAATGGAACATGTTACCCAGGTTATTTCGCCGACTATGAGGAACTGAGGGAGCAATTGAGTTCAGTATCTTCATTTGAGAGGTTCGAAATA…
>ABA08475_USA_2003
ATGAAAGTAAAACTACTGGTTCTGTTATGTACATTTACAGCTACATATGCAGACACAATATGTATAGGCTACCATGCCAACAACTCAACCGACACTGTTGACACAGTACTTGAGAAGAATGTGACAGTGACACACTCTGTCAACCTACTTGAGGACAGTCACAATGGAAAACTATGTCTACTAAAAGGAATAGCCCCACTACAATTGGGTAATTGCAGCGTTGCCGGATGGATCTTAGGAAACCCAGAATGCGAATTACTGATTTCCAAGGAATCATGGTCCTACATTGTAGAAACACCAAATCCTGAGAATGGAACATGTTACCCAGGGTATTTCGCCGACTATGAGGAACTGAGGGAGCAATTGAGTTCAGTATCTTCATTTGAGAGGTTCGAAATA…
>ABI96108_USA_2003
ATGAAAGTAAAACTACTGATTCTGTTATGTACATTTACAGCTACATATGCAGACACAATATGTATAGGCTACCATGCCAACAACTCAACCGACACTGTTGACACAGTACTTGAGAAGAATGTGACAGTGACACACTCTGTCAACCTACTTGAGGACAGTCACAATGGAAAACTATGTCTACTAAAAGGAATAGCCCCACTACAATTGGGTAATTGCAGCGTTGCCGGATGGATCTTAGGAAACCCAGAATGCGAATTACTGATTTCCAAGGAATCATGGTCCTACATTGTAGAAACACCAAATCCTGAGAATGGAACATGTTACCCAGGGTATTTCGCCGACTATGAGGAACTGAGGGAGCAATTGAGTTCAGTATCTTCATTTGAGAGGTTCGAAATA…
>ABI96109_USA_2003
ATGAAAGYAAAACTACTGGTYCTGTTATGTACATTTACAGCTACATATGCAGACACAATATGTATAGGCTACCATGCCAACAACTCAACCGACACTGTTGACACAGTACTTGAGAAGAATGTGACAGTGACACACTCTGTCAACCTACTTGAGGACAGTCACAATGGAAAACTATGTCTACTAAAAGGAATAGCCCCACTACAATTGGGTAATTGCAGCGTTGCCGGATGGATCTTAGGAAACCCAGAATGCGAATTACTGATTTCCAAGGAATCATGGTCCTACATTGTAGAAACACCAAATCCTGAGAATGGAACATGTTACCCAGGGTATTTCGCCGACTATGAGGAACTGAGGGAGCAATTGAGTTCAGTATCTTCATTTGAGAGGTTCGAAATA…
>ABB03145_USA_2003
ATGAAAGTGAAACTACTGGTTCTGTTATGTACATTTACAGCTACATATGCAGACACAATATGTATAGGCTACCATGCCAACAACTCAACCGACACTGTTGACACAGTACTTGAGAAGAATGTGACAGTGACACACTCTGTCAACCTACTTGAGGACAGTCACAATGGAAAACTATGTCTACTAAAAGGAATAGCCCCACTACAATTGGGTAATTGCAGCGTTGCCGGATGGATCTTAGGAAACCCAGAATGCGAATTACTGATTTCCAAGGAATCATGGTCCTACATTGTAGAAACACCAAATCCTGAGAATGGAACATGTTACCCAGGGTATTTCGCCGACTATGAGGAACTGAGGGAGCAATTGAGTTCAGTATCTTCATTTGAGAGGTTCGAAATA…
>ABB53740_USA_2003
ATGAAAGTAAAACTACTGGTCCTGTTATGTACATTTACAGCTACATATGCAGACACAATATGTATAGGCTACCATGCCAACAACTCAACCGACACTGTTGACACAGTACTTGAGAAGAATGTGACAGTGACACACTCTGTCAACCTACTTGAGGACAGTCACAATGGAAAACTATGTCTACTAAAAGGAATAGCTCCACTACAATTGGGTAATTGCAGCGTTGCCGGATGGATCTTAGGAAACCCAGAATGCGAATTACTGATTTCCAAGGAATCATGGTCCTACATTGTAGAAACACCAAATCCTGAGAATGGAACATGTTACCCAGGGTATTTCGCCGACTATGAGGAACTGAGGGAGCAATTGAGTTCAGTATCTTCATTTGAGAGGTTCGAAATA…
>ABA12729_USA_2003
ATGAAAGTAAAACTACTGGTTCTGTTATGTACATTTACAGCTACATATGCAGACACAATATGTATAGGCTACCATGCCAACAACTCAACCGACACTGTTGACACAGTACTTGAGAAGAATGTGACAGTGACACACTCTGTCAACCTACTTGAGGACAGTCACAATGGAAAACTATGTCTACTAAAAGGAATAGCCCCACTACAATTGGGTAATTGCAGCGTTGCCGGATGGATCTTAGGAAACCCAGAATGCGAATTACTGATTTCCAAGGAATCATGGTCCTACATTGTAGAAACACCAAATCCTGAAAATGGAACATGTTACCCAGGGTATTTCGCCGACTATGAGGAACTGAGGGAGCAATTGAGTTCAGTATCTTCATTTGAGAGGTTCGAAATA…
>AEX33442_Viet_Nam_2003
ATGAAAGTAAAACTACTGGTCCTGTTATGTATATTTACAGCTACATATGCAGACACAATATGTATAGGCTACCATGCCAACAACTCAACCGACACTGTTGACACAGTACTTGAGAAGAATGTGACAGTGACACACTCTGTCAACCTACTTGAGGACAGTCACAATGGAAAACTATGTCTACTAAAAGGAATAGCCCCACTACAATTGGGTAATTGCAGCGTTGCCGGATGGATCTTAGGAAACCCAGAATGCGAATTACTGATTTCCAAGGAATCATGGTCCTACATTGTAGAAACACCAAATCCTGAGAATGGAACATGTTACCCAGGTTATTTCGCCGACTATGAGGAACTGAGGGAGCAATTGAGTTCAGTATCTTCATTTGAGAGGTTCGAAATA…
>AFJ78386_Malaysia_2003
ATGAAAGTAAAACTACTGGTTCTGTTATGTACATTTACAGCTACATATGCAGACACAATATGTATAGGCTACCATGCCAACAACTCAACCGACACTGTTGACACAGTACTTGAGAAGAATGTGACAGTGACACACTCTGTCAACCTACTTGAGGACAGTCACAATGGAAAACTATGTCTACTAAAAGGAATAGCCCCACTACAATTGGGTAATTGCAGCGTTGCCGGATGGATCTTAGGAAACCCAGAATGCGAATTACTGATTTCCAAGGAATCATGGTCCTACATTGTAGAAACACCAAATCCTGAGAATGGAACATGTTACCCAGGGTATTTCGCCGACTATGAGGAACTGAGGGAGCAATTGAGTTCAGTATCTTCATTTGAGAGGTTCGAAATA…
>AEX33420_Viet_Nam_2003
ATGAAAGTAAAACTACTGGTCCTGTTATGTATATTTACAGCTACATATGCAGACACAATATGTATAGGCTACCATGCCAACAACTCAACCGACACTGTTGACACAGTACTTGAGAAGAATGTGACAGTGACACACTCTGTCAACCTACTTGAGGACAGTCACAATGGAAAACTATGTCTACTAAAAGGAATAGCCCCACTACAATTGGGTAATTGCAGCGTTGCCGGATGGATCTTAGGAAACCCAGAATGCGAATTACTGATTTCCAAGGAATCATGGTCCTACATTGTAGAAACACCAAATCCTGAGAATGGAACATGTTACCCAGGTTATTTCGCCGACTATGAGGAACTGAGGGAGCAATTGAGTTCAGTATCTTCATTTGAGAGGTTCGAAATA…
>AFJ78408_Malaysia_2003
ATGAAAGTAAAACTACTGGTTCTGTTATGTACATTTACAGCTACATATGCAGACACAATATGTATAGGCTACCATGCCAACAACTCAACCGACACTGTTGACACAGTACTTGAGAAGAATGTGACAGTGACACACTCTGTCAACCTACTTGAGGACAGTCACAATGGAAAACTATGTCTACTAAAAGGAATAGCCCCACTACAATTGGGTAATTGCAGCGTTGCCGGATGGATCTTAGGAAACCCAGAATGCGAATTACTGATCTCCAAGGAATCATGGTCCTACATTGTAGAAACACCAAATCCTGAGAATGGAACATGTTACCCAGGGTATTTCGCCGACTATGAGGAACTGAGGGAGCAATTGAGTTCAGTATCTTCATTTGAGAGGTTCGAAATA…
>AEX34616_Viet_Nam_2003
ATGAAAGTAAAACTACTGGTCCTGTTATGTATATTTACAGCTACATATGCAGACACAATATGTATAGGCTACCATGCCAACAACTCAACCGACACTGTTGACACAGTACTTGAGAAGAATGTGACAGTGACACACTCTGTCAACCTACTTGAGGACAGTCACAATGGAAAACTATGTCTACTAAAAGGAATAGCCCCACTACAATTGGGTAATTGCAGCGTTGCCGGATGGATCTTAGGAAACCCAGAATGCGAATTACTGATTTCCAAGGAATCATGGTCCTACATTGTAGAAACACCAAATCCTGAGAATGGAACATGTTACCCAGGTTATTTCGCCGACTATGAGGAACTGAGGGAGCAATTGAGTTCAGTATCTTCATTTGAGAGGTTCGAAATA…
>AEX33398_Viet_Nam_2003
ATGAAAGTAAAACTACTGGTCCTGTTATGTATATTTACAGCTACATATGCAGACACAATATGTATAGGCTACCATGCCAACAACTCAACCGACACTGTTGACACAGTACTTGAGAAGAATGTGACAGTGACACACTCTGTCAACCTACTTGAGGACAGTCACAATGGAAAACTATGTCTACTAAAAGGAATAGCCCCACTACAATTGGGTAATTGCAGCGTTGCCGGATGGATCTTAGGAAACCCAGAATGCGAATTACTGATTTCCAAGGAATCATGGTCCTACATTGTAGAAACACCAAATCCTGAGAATGGAACATGTTACCCAGGTTATTTCGCCGACTATGAGGAACTGAGGGAGCAATTGAGTTCAGTATCTTCATTTGAGAGGTTCGAAATA…
>AEX34550_Viet_Nam_2003
ATGAAAGTAAAACTACTGGTCCTGTTATGTATATTTACAGCTACATATGCAGACACAATATGTATAGGCTACCATGCCAACAACTCAACCGACACTGTTGACACAGTACTTGAGAAGAATGTGACAGTGACACACTCTGTCAACCTACTTGAGGACAGTCACAATGGAAAACTATGTCTACTAAAAGGAATAGCCCCACTACAATTGGGTAATTGCAGCGTTGCCGGATGGATCTTAGGAAACCCAGAATGCGAATTACTGATTTCCAAGGAATCATGGTCCTACATTGTAGAAACACCAAATCCTGAGAATGGAACATGTTACCCAGGTTATTTCGCCGACTATGAGGAACTGAGGGAGCAATTGAGTTCAGTATCTTCATTTGAGAGGTTCGAAATA…
>ABW81513_Denmark_2004
ATGAAAGTAAAACTACTGGTCCTGTTATGTACATTTACAGCTACATATGCAGACACAATATGTATAGGCTACCATGCCAACAACTCAACCGACACTGTTGACACAGTACTTGAGAAGAATGTGACAGTGACACACTCTGTCAACCTACTTGAGGACAGTCACAATGGAAAACTATGTCTACTAAAAGGAATAGCCCCATTACAATTGGGTAATTGCAGCGTTGCCGGATGGATCTTAGGAAACCCAGAATGCGAATTACTGATTTCCAAGGAATCATGGTCCTACATTGTAGAAACACCAAATCCTGAGAATGGAACATGTTACCCAGGGTATTTCGCCGACTATGAGGAACTGAGGGAGCAATTGAGTTCAGTATCTTCATTTGAGAGGTTCGAAATA…
>ABW81518_Denmark_2004
ATGAAAGTAAAACTACTGGTTCTGTTATGTACATATACAGCTACATATGCAGACACAATATGTATAGGCTACCATGCCAACAACTCAACCGACACTGTTGACACAGTACTTGAGAAGAATGTGACAGTGACACACTCTGTCAACCTACTTGAGGACAGTCACAATGGAAAACTATGTCTACTAAAAGGAATAGCCCCATTACAATTGGGTAATTGCAGCGTTGCCGGATGGATCTTAGGAAACCCAGAATGCGAATTACTGATTTCCAAGGAATCATGGTCCTACATTGTAGAAACACCAAATCCTGAGAATGGAACATGTTACCCAGGGTATTTCGCCGACTATGAGGAACTGAGGGAGCAATTGAGTTCAGTATCTTCATTTGAGAGGTTCGAAATA…
>ABW81523_Denmark_2004
ATGAAAGTAAAACTACTGGTTCTGTTATGTACATTTACAGCTACATATGCAGACACAATATGTATAGGCTACCATGCCAACAACTCAACCGACACTGTTGACACAGTACTTGAGAAGAATGTGACAGTGACACACTCTGTCAACCTACTTGAGGACAGTCACAATGGAAAACTATGTCTACTAAAAGGAATAGCCCCATTACAATTGGGTAATTGCAGCGTTGCCGGATGGATCTTAGGAAACCCAGAATGCGAATTACTGATTTCCAAGGAATCATGGTCCTACATTGTAGAAACACCAAATCCTGAGAATGGAACATGTTACCCAGGGTATTTCGCCGACTATGAGGAACTGAGGGAGCAATTGAGTTCAGTATCTTCATTTGAGAGGTTCGAAATA…
>AFO66235_Canada_2004
ATGAAAGTAAAACTACTGGTCCTGTTATGCACATTTACAGCTACATATGCAGACACAATATGTATAGGCTACCATGCCAACAACTCAACCGACACTGTTGACACAGTACTTGAAAAGAATGTGACAGTGACACACTCTGTCAACCTGCTTGAGGACAGTCACAATGGAAAACTATGTCTATTAAAAGGAATAGCCCCACTACAATTGGGTAATTGCAGCGTTGCCGGGTGGATCTTAGGAAACCCAGAATGCGAATTACTGATTTCCAAGGAATCATGGTCCTACATTGTAGAAAAACCAAATCCTGAGAATGGAACATGTTACCCAGGGCATTTCGCCGACTATGAGGAACTGAGGGAGCAATTGAGTTCAGTATCTTCATTTGAGAGGTTCGAAATA…
>AFO66246_Hong_Kong_2004
ATGAAAGTAAAACTACTGGTCCTGTTATGCACATTTACAGCTACATATGCAGACACAATATGTATAGGCTACCATGCCAACAACTCAACCGACACTGTTGACACAGTACTTGAAAAGAATGTGACAGTGACACACTCTGTCAACCTGCTTGAGGACAGTCACAATGGAAAACTATGTCTATTAAAAGGAATAGCCCCACTACAATTGGGTAATTGCAGCGTTGCCGGGTGGATCTTAGGAAACCCAGAATGCGAATTACTGATTTCCAAGGAATCATGGTCCTACATTGTAGAAAAACCAAATCCTGAGAATGGAACATGTTACCCAGGGCATTTCGCCGACTATGAGGAACTGAGGGAGCAATTGAGTTCAGTATCTTCATTTGAGAGGTTCGAAATA…
>CDR50099_France_2004
ATGAAAGTAAAACTACTGGTTCTGTTATGTACATTTACAGCTACATATGCAGACACAATATGTATAGGCTACCATGCCAACAACTCAACCGACACAGTTGACACAGTACTTGAGAAGAATGTGACAGTGACACACTCTGTCAACCTACTTGAGGACAGTCACAATGGAAAACTATGTCTACTAAAAGGAATAGCCCCACTACAATTGGGTAATTGCAGCGTTGCCGGATGGATCTTAGGAAACCCAGAATGCGAATTACTGATTTCCAAGGAATCATGGTCCTACATTGTAGAAACACCAAATCCTGAGAATGGAACATGTTACCCAGGGTATTTCGCCGACTATGAGGAACTGAGGGAGCAATTGAGTTCAGTATCTTCATTTGAGAGGTTCGAAATA…
>ABC42750_New_Zealand_2004
ATGAAAGTAAAACTACTGGTCCTGTTATGCACATTTACAGCTACATATGCAGACACAATATGTATAGGCTACCATGCCAACAACTCAACCGACACTGTTGACACAGTACTTGAAAAGAATGTGACAGTGACACACTCTGTCAACCTGCTTGAGGACAGTCACAATGGAAAACTATGTCTATTAAAAGGAATAGCCCCACTACAATTGGGTAATTGCAGCGTTGCCGGGTGGATCTTAGGAAACCCAGAATGCGAATTACTGATTTCCAAGGAATCATGGTCCTACATTGTAGAAAAACCAAATCCTGAGAATGGAACATGTTACCCAGGGCATTTCGCTGACTATGAGGAACTGAGGGAGCAATTGAGTTCAGTATCTTCATTTGAGAGGTTCGAAATA…
>AEP32457_Thailand_2004
[truncated: 473 more rows]
